# Supplementary material for: Integrated genomic and metabolomic profiling of ISC1, an emerging Leishmania donovani population in the Indian subcontinent
Source: Infect Genet Evol. 2018 Aug;62:170–8. doi: 10.1016/j.meegid.2018.04.021 (PMC6261844; doi:10.1016/j.meegid.2018.04.021)
Supplement: Supplementary file 1 — Supplementary Table S1 [file mmc1.xlsx]

## Sheet: S1.1
Table S1.1: L. donovani isolates used in this work. Detailed information is provided on (i) ISC cluster (3); (ii) in vitro SSG susceptibility, when available; and (iii) treatment outcome: cure (after 12 months follow-up); treatment failure (non-response or relapse). NP= isolated in Nepal, IN= isolated in India. SSG, antimonials; MIL, Miltefosine; AmB, Ambisome; PMM, Paromomycin
Strain WHO name	Core Group / ISC1	ISC cluster	Origin	In vitro SSG susceptibility EC50 (µg/ml) (S or R, activity index)	Treatment outcome
MHOM/NP/02/BPK026/0	ISC1	ISC1	NP	10.34	SSG cure
MHOM/NP/11/BPK604/0	ISC1	ISC1	NP	NA	AmB cure
MHOM/NP/11/BPK612/0	ISC1	ISC1	NP	NA	MIL cure
MHOM/NP/10/BPK519/12	ISC1	ISC1	NP	NA	MIL relapse
MHOM/NP/09/BPK406/6	ISC1	ISC1	NP	NA	MIL relapse
MHOM/NP/03/BPK282/0 cl4	CG	ISC6	NP	14.57 (S, 1)	SSG cure
MHOM/NP/03/BPK275/0 cl18	CG	ISC5	NP	> 60 (R, > 6)	SSG non response
MHOM/IN/09/BHU568/0 cl1	CG	ISC5	IN	3.34 (R)	AMB cure
MHOM/IN/09/BHU573/0 cl3	CG	ISC5	IN	6.01 (R)	PMM + MIL cure

## Sheet: S1.2
Table S1.2: High impact SNPs between CG and ISC1. The difference indicates the average allele shift difference between ISC1 and CG. The amino acid change column indicates which amino acid and at which position in the protein is altered by the SNP (format: AminoAcid-Position-fs). * indicates a stop codon. The last column indicates the position of the frameshift relative to the total length of the …
Chr	Pos	Ref (CG)	Alt (ISC1)	Diff	Effect	Gene	Annotation	Base-Change	Amin Acid Change	Position in Protein
Ld09	69804	G	C	1	stop_lost	LdBPK_090006900	autophagy protein Atg8	369G>C	*123Tyr	123/122
Ld10	76797	G	T	0.99	stop_lost	LdBPK_100006700	leucine-rich repeat protein	716G>T	*239Leu	239/238
Ld23	180546	G	A	0.99	stop_gained	LdBPK_230009800	trypanothione synthetase	918G>A	Trp306*	306/325
Ld26	977624	A	C	0.99	stop_lost	LdBPK_260030500	CDP-diacylglycerol-inositol3-phosphatidyl transferase	684A>C	*228Tyr	228/227
Ld27	950065	G	T	0.97	stop_gained	LdBPK_270027700	Phosphatidylinositol 3-and4-kinase	702C>A	Cys234*	234/1008
Ld29	1149101	G	A	0.97	stop_gained	LdBPK_290033400	poly(A)polymerase	804G>A	Trp268*	268/781
Ld34	504032	C	T	0.99	stop_gained	LdBPK_340017400	amastin-like surfaceprotein	594G>A	Trp198*	198/223
Ld35	1441935	G	A	1	stop_gained	LdBPK_350040900	NLI interacting factor-like phosphatase	1684C>T	Arg562*	562/581
Ld35	1553511	G	A	1	stop_gained	LdBPK_350044800	PFPI/DJ-1-likeprotein	412C>T	Gln138*	138/150
Ld36	1052925	G	A	1	stop_gained	LdBPK_360033500	Pro_tRNA	38G>A	Trp13*	13/23

## Sheet: S1.3
Table S1.3: High impact Indels in ISC1 compared to CG. The difference indicates the average allele shift difference between ISC1 and CG. The amino acid change column indicates which amino acid and at which position in the protein is altered by the frameshift (format: AminoAcid-Position-fs). The last column indicates the position of the frameshift relative to the total length of the protein. Under…
Chr	Position	Reference allele in CG	Alterna-tive allele in ISC1	Diff	Effect	Gene	Annotation	Amino Acid change	Position indel in Protein sequence
Ld30	983167	AA	A	0.76	frameshift	LdBPK_300032000	AAA family ATPase-like protein	Phe5fs	2/971
Ld30	983098	A	AAAAA	0.69	frameshift	LdBPK_300032000	AAA family ATPase-like protein	Leu27fs	25/971
Ld09	536510	C	CC	0.99	frameshift	LdBPK_090021400	ABC transporter	Ser135fs	134/156
Ld32	1002594	CC	C	0.89	frameshift	LdBPK_320032200	AMP deaminase	Gly14fs	12/1612
Ld03	335043	AA	A	0.9	frameshift	LdBPK_030013300	CDP-alcohol phosphatidyl transferase	Pro181fs	179/250
Ld36	149862	T	TGT	0.86	frameshift	LdBPK_360010100	dihydrouridine synthase domain protein	Ile57fs	53/536
Ld36	149975	AA	A	0.81	frameshift	LdBPK_360010100	dihydrouridine synthase domain protein	Ser19fs	15/536
Ld12	613759	CG	C	0.97	frameshift	LdBPK_120015300	DnaJ domain containing protein	Pro200fs	198/608
Ld32	135613	CA	C	0.63	frameshift	LdBPK_320008700	Dynamin family/Roothair defective 3GTP-binding protein(RHD3)	Ala201fs	200/961
Ld20	177796	CGC	C	0.89	frameshift	LdBPK_200009800	Gamma-glutamylcyclotransferase,AIG2-like/AIG2-likefamily	Ala146fs	146/487
Ld36	1641816	CAC	C	0.95	frameshift	LdBPK_360051800	Gln_tRNA	Ser24fs	24/23
Ld17	686480	CT	C	0.94	frameshift	LdBPK_170022900	Ion transport protein	Leu1412fs	1412/1432
Ld05	391208	AA	A	0.89	frameshift	LdBPK_050015900	Legume-like lectin family	Asn9fs	9/604
Ld04	426315	GG	G	0.94	frameshift	LdBPK_040017100	Methyltransferase FkbM domain containing protein	Arg33fs	32/238
Ld02	197255	T	TGT	0.76	frameshift	LdBPK_020009400	Mitochondrial protein 81	His110fs	104/1148
Ld37	18650	TT	T	0.91	frameshift	LdBPK_370001500	cryptogene ND9	Trp96fs	96/115
Ld30	529521	A	AA	0.3	frameshift	LdBPK_300020700	p1/s1 nuclease	Asn131fs	131/316
Ld26	193560	G	GG	0.98	frameshift	LdBPK_260012100	Penta peptide repeats	Ter509fs	508/508
Ld22	713030	GG	G	0.88	frameshift	LdBPK_220022700	Phosphatidylinositol-specific phospholipase C,X/Y/C2 domain containing protein	Gly179fs	179/712
Ld18	138570	A	AGAGAGGGACA	0.88	frameshift	LdBPK_180008100	Probable Zinc-ribbon domain containing protein	Ser56fs	52/393
Ld19	637774	C	CC	0.98	frameshift	LdBPK_190020900	Protein of unknown function (DUF3586)	Cys34fs	34/107
Ld27	924005	GA	G	0.36	frameshift	LdBPK_270027300	RNA-binding protein	His419fs	418/433
Ld07	272991	ACACACACA	A	0.41	frameshift	LdBPK_070011400	Sel 1 repeat	Thr114fs	114/1780
Ld31	231953	A	AA	0.91	frameshift	LdBPK_310012000	snRNA	Phe49fs	48/48
Ld07	445340	ATA	A	0.57	frameshift	LdBPK_070014900	splicing factor ptsr1-likeprotein	Tyr189fs	189/641
Ld28	925707	TCT	T	0.82	frameshift	LdBPK_280030700	subtilisin-like serine peptidase	Ser103fs	103/1734
Ld12	575563	GACCA	G	0.4	frameshift	LdBPK_120014400	surface antigen protein 2	Thr509fs	509/644
Ld06	495863	C	CCC,CCCC,CCCCC	0.28	frameshift	LdBPK_060017600	Thioredoxin	Leu226fs	226/470
Ld36	793005	ATATA	A	0.56	frameshift	LdBPK_360026400	TLD	Ile13fs	6/363
Ld36	1946011	AAA	A	0.77	frameshift	LdBPK_360059200	translation initiation factor 2 subunit	Phe6fs	2/508
Ld35	1170980	C	CC	0.99	frameshift	LdBPK_350033700	Transporter	Leu515fs	514/540
Ld31	1311665	T	TTTTT	0.98	frameshift	LdBPK_310034100	uridine kinase-like protein	Cys236fs	234/311
Ld27	966541	AGA	A	0.87	frameshift	LdBPK_270028200	vitamin K epoxide reductase family	Ser55fs	54/162

## Sheet: S1.4
Table S1.4: Local gene copy number variation between ISC1 and CG strains. Duplications or deletions of genes that are single-copy in the ref genome. The first three columns show the genomic coordinates. Column 4 shows the average gene copy number difference between ISC1 and CG strains per haploid genome. Positive values indicate a higher copy number in ISC1 strains, negative values a higher copy …
Chr	Start	Stop	Difference in copy number per haploid genome (ISC1-CG)	Annotation	Gene
Ld03	146972	147307	1.04	60S acidic ribosomal protein P2	LdBPK_030009100
Ld08	304257	304481	-0.69	Amastin surface glycoprotein	LdBPK_080012000
Ld29	561054	561635	-0.52	Amastin surface glycoprotein	LdBPK_290019400
Ld31	178014	178628	-0.55	Amastin surface glycoprotein	LdBPK_310010500
Ld34	739993	740574	1.25	Amastin-like surface protein	LdBPK_340023000
Ld08	389246	389827	-0.61	Amastin-likeprotein	LdBPK_080013700
Ld03	70090	77166	1.12	ApolipoproteinA1/A4/E domain containing protein	LdBPK_030007500
Ld09	67847	68221	0.89	Autophagy protein Atg8 ubiquitin like protein	LdBPK_090006800
Ld22	520288	520977	-1.08	ChaC-likeprotein,putative	LdBPK_220017400
Ld14	274018	274917	1.65	Fatty acid elongase	LdBPK_140012500
Ld10	231593	233392	-0.72	GP63, leishmanolysin	LdBPK_100010300
Ld10	265039	266838	-0.73	GP63, leishmanolysin	LdBPK_100011200
Ld11	18775	22155	0.57	GRIP domain containing protein	LdBPK_110005600
Ld21	388525	388923	-0.64	Histone H2A	LdBPK_210016800
Ld10	484806	485198	-0.64	Histone H3	LdBPK_100016900
Ld35	12745	13047	-0.58	Histone H4	LdBPK_350005100
Ld25	885350	885652	-0.73	histoneH4	LdBPK_250031500
Ld22	737032	744183	1.64	Hypothetical protein	LdBPK_220022800
Ld28	1163749	1166809	1.03	Hypothetical protein	LdBPK_280038300
Ld36	595664	596026	-1	Hypothetical protein	LdBPK_360021700
Ld14	487149	497255	0.58	Kinesin K39	LdBPK_140017300
Ld27	56691	60941	0.95	kinetoplast-associated protein	LdBPK_270007300
Ld35	16858	18381	-0.51	Pyruvate kinase	LdBPK_350005300
Ld17	102149	106138	-0.69	receptor-type adenylate cyclase	LdBPK_170008600
Ld30	832413	833924	1.09	RNArecognitionmotif_a.k.a.RRM,RBD,orRNPdomain_/RNArecognitionmotif._a.k.a.RRM,RBD,orRNPdomain	LdBPK_300028500
Ld34	368269	369174	-0.53	serine/threonine-protein phosphatase PP1	LdBPK_340013800
Ld31	375078	376943	-0.61	Sodiumstibogluconate resistance protein	LdBPK_310015900
Ld28	752382	753776	2.99	Zinc transporter3	LdBPK_280025800
Ld16	200121	200513	-0.77	CorehistoneH2A/H2B/H3/H4/Histone-like transcriptionfactor CBF and archaeal histone	LdBPK_160010800

## Sheet: S1.5
Table S1.5: Local gene copy number variation between ISC1 and CG strains. Amplification/deletion within tandem gene arrays (same gene family). The first three columns show the genomic coordinates of the array. Column 4 shows the average gene copy number difference between ISC1 and CG strains per haploid genome. Positive values indicate a higher copy number in ISC1 strains, negative values a highe…
Chr/	Start	Stop	Difference in copy number per haploid genome (ISC1-CG)	Gene Annotations	Gene Codes
Chr17	23271	33442	0.69	15 x elongationfactor1-alpha	LdBPK_170005900, LdBPK_170006000, LdBPK_170006100, LdBPK_170006200, LdBPK_170006300, LdBPK_170006900, LdBPK_170007000, LdBPK_170007100, LdBPK_170007200, LdBPK_170007300, LdBPK_170007400, LdBPK_170007800, LdBPK_170007900, LdBPK_170008000, LdBPK_170008100
Chr35	442864	448383	-0.71	2 x aldose 1 epimerase	LdBPK_350014800, LdBPK_350014900
Chr27	900684	905636	-0.54	2 x branched-chain amino acid amino transferase	LdBPK_270026500, LdBPK_270026600
Chr19	664224	667988	-0.69	2 x hypothetical protein	LdBPK_190021700, LdBPK_190021800
Chr29	1061856	1067117	5.59	2 x kinesin	LdBPK_290031100, LdBPK_290031200
Chr31	751468	757123	-0.49	2 x surface antigen-2	LdBPK_310022700, LdBPK_310022800
Chr31	843872	848478	0.55	3 x 3-ketoacyl-CoA thiolase-like protein	LdBPK_310024500, LdBPK_310024600, LdBPK_310024700
Chr36	1195887	1198832	-0.49	3 x 40S ribosomal protein S24e	LdBPK_360036800, LdBPK_360036900, LdBPK_360037000
Chr8	329893	339768	-0.99	3 x Amastin	LdBPK_080012500, LdBPK_080012600, LdBPK_080012700
Chr11	504373	539794	-0.72	3 x ATP-binding cassette subfamily A	LdBPK_110018300, LdBPK_110018400, LdBPK_110018700
Chr8	475326	482125	1.92	3 x Cysteine peptidase B	LdBPK_080015800, LdBPK_080015900, LdBPK_080016000
Chr10	172924	189136	1.69	3 x pteridinetransporter	LdBPK_100009100, LdBPK_100009200, LdBPK_100009300
Chr22	391521	405217	0.85	4 x mitochondrial chaperone	LdBPK_220014700, LdBPK_220014800, LdBPK_220014900, LdBPK_220015000
Chr33	118368	228412	0.55	4 x heatshockprotein 83-17	LdBPK_330008800, LdBPK_330009200, LdBPK_330009400, LdBPK_330010500
Chr22	163641	178363	7.75	4 x hypothetical protein	LdBPK_220009100, LdBPK_220009200, LdBPK_220009300, LdBPK_220009400
Chr33	1322749	1351928	1.01	4 x hypothetical protein	LdBPK_330038600, LdBPK_330038700, LdBPK_330038800, LdBPK_330038900
Chr30	529130	541510	0.58	4 x p1/s1nuclease	LdBPK_300020900, LdBPK_300021000, LdBPK_300021100, LdBPK_300021200
Chr28	555855	565915	-0.62	4 x Qa-SNAREprotein	LdBPK_280020600, LdBPK_280020700, LdBPK_280020800, LdBPK_280020900
Chr35	785159	793617	-0.49	5 x 60Sribosomal protein L5	LdBPK_350023800, LdBPK_350023900, LdBPK_350024000, LdBPK_350024100, LdBPK_350024200
Chr29	806581	828634	0.37	6 x paraflagellar rod protein 1D	LdBPK_290024200, LdBPK_290024300, LdBPK_290024400, LdBPK_290024500, LdBPK_290024600, LdBPK_290024700
Chr19	580420	602046	-0.54	7 x glycerol uptake protein	LdBPK_190019200, LdBPK_190019300, LdBPK_190019400, LdBPK_190019500, LdBPK_190019600, LdBPK_190019700, LdBPK_190019800
Chr28	1065198	1088658	1	7 x HSP70	LdBPK_280035000, LdBPK_280035100, LdBPK_280035200, LdBPK_280035300, LdBPK_280035400, LdBPK_280035500, LdBPK_280035600
Chr16	199185	214182	-0.68	2 x CorehistoneH2A/H2B/H3/H4/Histone-like transcriptionfactor CBF and archaeal histone	LdBPK_160011100, LdBPK_160011200

## Sheet: S1.6
Table S1.6: Local gene copy number variation between ISC1 and CG strains. Amplification/deletion of groups of genes encoding different proteins. The first three columns show the genomic coordinates of the group. Column 4 shows the average gene group copy number difference between ISC1 and CG strains per haploid genome. Positive values indicate a higher copy number in ISC1 strains, negative values…
Chr/Name	Start	Stop	Difference in copy number per haploid genome (ISC1-CG)	Genes	Genecodes
Chr34	1832827	1836997	4.08	2 x proteasome beta 7 subunit, 1 x NADH-ubiquinone oxidoreductase complexI subunit, 1x quinonoid dihydropteridine reductase	LdBPK_340051200, LdBPK_340051300, LdBPK_340051400, LdBPK_340051500
Chr35	178378	271028	2.38	1 x proteophosphoglycan 5, 1 x proteophosphoglycan ppg3	LdBPK_350010300, LdBPK_350010600
Chr27	661473	675022	1.55	2 x amino acid transporter, 1 x diacyl glycerol acyltransferase, 2 x hypothetical protein	LdBPK_270021400, LdBPK_270021500, LdBPK_270021600, LdBPK_270021700, LdBPK_270021800
Chr31	153406	162528	1.34	4 x amastin, 1 x hypothetical protein	LdBPK_310009700, LdBPK_310009800, LdBPK_310009900, LdBPK_310010000
Chr6 R-Locus	370741	398502	1.15	Lipin, 2 x HypProt, dihydrofolate reductase, arginine N-methyltransferase, acyl-coenzyme a dehydrogenase	LdBPK_060013900, LdBPK_060014000, LdBPK_060014100, LdBPK_060014200, LdBPK_060014300, LdBPK_060014400
Chr30	1329640	1342851	-0.67	3 x lorien, 3 x S-adenosyl methionine synthetase	LdBPK_300042200, LdBPK_300042300, LdBPK_300042400, LdBPK_300042500, LdBPK_300042600, LdBPK_300042700
Chr34	757215	779052	-0.84	7 x amastin, 1 x hypothetical protein	LdBPK_340023500, LdBPK_340023600, LdBPK_340023700, LdBPK_340023800, LdBPK_340023900, LdBPK_340024000, LdBPK_340024200, LdBPK_340024300
Chr23	91876	102628	-1.99	1 x terbinafine resistance locus protein yip1, MRPA, arginino succinate synthase, 1 x hypothetical protein	LdBPK_230007600, LdBPK_230007700, LdBPK_230007800, LdBPK_230007900
H-locus
Chr12	520316	602589	-2.31	3 x Surface antigen protein 2, 1 x promastigote surface antigen, 3 x hypothetical protein	LdBPK_120012600, LdBPK_120013500, LdBPK_120013700, LdBPK_120014300, LdBPK_120014700, LdBPK_120014800, LdBPK_120015100
Chr36	2558141	2576070	-10.04	1 x tartrate-sensitive acid phosphatase acp-3.2, 1 x mitogen-activated protein kinase, 2 x hypothetical protein	LdBPK_360076600, LdBPK_360076700, LdBPK_360076800, LdBPK_360076900, LdBPK_360077000
M-Locus

## Sheet: S1.7
Table S1.7: Summary of the metabolic differences between ISC1 and CG strains. Number indicate the amount of metabolite changes in each metabolite group. For GPLs a distinction was made between lowly and highly saturated, where high means three or more double bonds.
Group	ISC1 vs CG		ISC1 vs CG-S		ISC1 vs CG-R		CG-R VS CG-S
	Up	Down	Up	Down	Up	Down	Up	Down
GPL sat, low unsat	10	0	7	17	10	0	0	19
GPL high unsat	6	3	6	8	6	2	0	8
GPL metabolism	3	0	2	0	3	0	0	0
Amino Acids	1	1	3	1	0	0	0	2
Thiols	0	1	0	1	0	0	0	1
Urea Cycle	2	1	0	2	1	1	1	1
Salvage Pathway	2	0	1	0	2	0	0	1
Cysteine Metabolism	0	0	0	1	0	0	0	0
