# Supplementary material for: Integrated genomic and metabolomic profiling of ISC1, an emerging Leishmania donovani population in the Indian subcontinent
Source: Infect Genet Evol. 2018 Aug;62:170–8. doi: 10.1016/j.meegid.2018.04.021 (PMC6261844; doi:10.1016/j.meegid.2018.04.021)
Supplement: Supplementary file 2 — Supplementary Table S2 [file mmc2.xlsx]

## Sheet: Sheet1
Strain	Group	Reads	Mapped Reads	Mapping Efficienty (%)	Average Coverage	Standard Deviation	% 10 x Cov	% 20 x Cov	% 30 x Cov	SRA Run Accession Number
BHU568	Core Group	9451980	8461564	89.5216	38.4633	25.7739	99.3974	93.8911	68.9655	SRR6316153
BHU573	Core Group	9431930	8938222	94.7656	40.6314	22.9898	99.4886	96.7042	78.5699	SRR6316159
BPK275	Core Group	9414318	8784078	93.3055	39.9265	23.9485	99.4424	94.6325	71.792	SRR6316158
BPK282	Core Group	9425084	8817217	93.5505	40.0839	21.1957	99.5047	96.3865	77.8695	SRR6316161
BPK026	ISC1	19107572	15534632	81.3009	57.7731	62.1506	99.4023	98.4713	96.0154	SRR6316156
BPK406	ISC1	15018474	13271074	88.365	49.2841	68.0149	99.2554	97.6068	89.3723	SRR6316155
BPK519	ISC1	18156418	14640833	80.6372	54.3264	62.6185	99.3729	98.3244	95.0864	SRR6316154
BPK604	ISC1	19231328	17096275	88.898	63.0055	78.3078	99.4252	98.4026	94.5752	SRR6316160
BPK612	ISC1	32862854	26459344	80.5144	97.3994	82.4916	99.62	99.27	98.7937	SRR6316157
