# Supplementary material for: Integrated genomic and metabolomic profiling of ISC1, an emerging Leishmania donovani population in the Indian subcontinent
Source: Infect Genet Evol. 2018 Aug;62:170–8. doi: 10.1016/j.meegid.2018.04.021 (PMC6261844; doi:10.1016/j.meegid.2018.04.021)
Supplement: Supplementary file 3 — Supplementary Table S3 [file mmc3.xlsx]

## Sheet: SNPs
chromosome	position	reference	alternative	quality	BPK406	DP	BPK604	DP	BPK519	DP	BPK612	DP	BPK026	DP	BHU568	all	Alleles	DP	BHU573	all	Alleles	DP	BPK275	all	Alleles	DP	BPK282	all	Alleles	DP	all	Alleles	DP	AverageDiff ISC1-CG	Wilcox Pval	Filter	AC	AF	AN	BaseQRankSum	ClippingRankSum	DP	ExcessHet	FS	InbreedingCoefficient	MLEAC	MLEAF	MQ	MQRankSum
Ld01	978	G	T	4339.53	0.944444	18	1	24	1	12	1	19	1	24	0	0/0:5,0:5:15:0,15,202	'0/0	5	0	0/0:13,0:13:36:0,36,456	'0/0	13	0	0/0:10,0:10:27:0,27,335	'0/0	10	0	0/0:27,0:27:57:0,57,757	'0/0	27	0/0:164,0:164:99:0,394,5251	'0/0	164	0.988889	0.0107996	0	12	0.545	0.545	22	-5.237	353	37.019	2.0404	0.9804	12	0.545	54.96	2.77
Ld01	1014	G	A	1848.06	0	30	0	37	0	22	0	36	0	36	0	0/0:8,0:8:21:0,21,276	'0/0	8	0	0/0:18,0:18:42:0,42,557	'0/0	18	0	0/0:11,0:11:27:0,27,374	'0/0	11	0.0333333	0/0:28,1:30:66:0,66,884	'0/0	30	0/0:239,0:239:99:0,551,7457	'0/0	239	-0.00833333	0.371093	0	2	0.091	0.091	22	-10.261	528	5.826	1.9438	0.9946	2	0.091	57.91	4.579
Ld01	1341	A	G	10439.6	0.975	40	1	84	1	37	0.986842	76	1	48	0	0/0:43,0:43:99:0,99,1372	'0/0	43	0	0/0:44,0:44:99:0,111,1472	'0/0	44	0.0294118	0/0:33,1:34:81:0,81,1103	'0/0	34	0	0/0:40,0:40:93:0,93,1280	'0/0	40	0/0:250,0:250:99:0,644,8546	'0/0	250	0.985015	0.0160099	0	10	0.455	0.455	22	0.519	778	11.347	4.7136	1	10	0.455	59.45	0.548
Ld01	1390	T	C	13825.6	0.974359	39	1	93	1	39	1	81	0.982759	58	0	0/0:44,0:44:99:0,99,1379	'0/0	44	0	0/0:51,0:51:99:0,126,1730	'0/0	51	0	0/0:32,0:32:81:0,81,1092	'0/0	32	0	0/0:29,0:29:69:0,69,947	'0/0	29	0/0:248,0:249:99:0,659,8694	'0/0	249	0.991424	0.0132893	0	12	0.545	0.545	22	-6.373	798	4.914	3.7299	1	12	0.545	59.51	0.05
Ld01	1404	A	C	13253.6	0.973684	38	1	83	1	40	1	75	1	57	0	0/0:42,0:42:99:0,105,1442	'0/0	42	0	0/0:45,0:45:99:0,123,1680	'0/0	45	0	0/0:30,0:30:75:0,75,1006	'0/0	30	0	0/0:27,0:27:66:0,66,888	'0/0	27	0/0:249,0:250:99:0,668,8838	'0/0	250	0.994737	0.0107996	0	12	0.545	0.545	22	-7.298	769	5.892	4.0158	1	12	0.545	59.51	0.203
Ld01	1502	A	G	10766.6	0.972222	36	1	55	1	27	1	74	0.963636	55	0	0/0:38,0:38:90:0,90,1253	'0/0	38	0	0/0:57,0:57:99:0,157,2121	'0/0	57	0	0/0:30,0:30:78:0,78,1084	'0/0	30	0	0/0:27,0:27:78:0,78,991	'0/0	27	0/0:249,0:249:99:0,650,8489	'0/0	249	0.987172	0.0132893	0	12	0.545	0.545	22	-7.787	726	1.763	2.762	1	12	0.545	59.69	-0.501
Ld01	1620	T	C	9837.58	1	27	1	77	1	39	0.984848	66	1	65	0	0/0:33,0:33:84:0,84,1167	'0/0	33	0	0/0:51,0:51:99:0,138,1882	'0/0	51	0	0/0:32,0:33:81:0,81,1106	'0/0	33	0	0/0:27,0:27:69:0,69,948	'0/0	27	0/0:249,0:249:99:0,686,9015	'0/0	249	0.99697	0.0107996	0	10	0.455	0.455	22	-2.583	762	6.364	3.2845	1	10	0.455	59.56	0.586
Ld01	2053	C	G	2625.05	0	47	0	70	0	34	0.0140845	71	0	73	0	0/0:38,0:38:90:0,90,1236	'0/0	38	0	0/0:60,0:60:99:0,169,2244	'0/0	60	0	0/0:33,0:33:84:0,84,1149	'0/0	33	0	0/0:43,0:43:99:0,114,1580	'0/0	43	0/0:250,0:250:99:0,689,8999	'0/0	250	0.0028169	0.502335	0	2	0.091	0.091	22	-12.539	808	0	3.5987	1	2	0.091	59.37	-1.139
Ld01	3232	A	T	1879.05	0	49	0	50	0	40	0	96	0.0172414	58	0	0/0:55,0:55:99:0,129,1786	'0/0	55	0	0/0:45,0:45:99:0,114,1557	'0/0	45	0	0/0:28,0:29:75:0,75,1015	'0/0	29	0	0/0:38,0:38:99:0,102,1373	'0/0	38	0/0:248,0:249:99:0,626,8412	'0/0	249	0.00344828	0.502335	0	2	0.091	0.091	22	-8.903	770	3.676	11.1342	1	2	0.091	59.43	1.015
Ld01	3236	A	G	2085.05	0	52	0.02	50	0	41	0.0102041	98	0	60	0	0/0:55,0:56:99:0,126,1700	'0/0	56	0.0227273	0/0:42,1:44:99:0,114,1511	'0/0	44	0.0333333	0/0:29,1:30:81:0,81,1092	'0/0	30	0	0/0:38,0:38:99:0,102,1309	'0/0	38	0/0:249,0:250:99:0,641,8641	'0/0	250	-0.00797434	0.502335	0	2	0.091	0.091	22	-9.565	786	5.075	9.1179	1	2	0.091	59.44	0.694
Ld01	3309	T	A	2684.05	0	60	0.015873	63	0	39	0	94	0	75	0	0/0:52,0:52:99:0,141,1921	'0/0	52	0	0/0:50,0:50:99:0,120,1656	'0/0	50	0	0/0:27,0:27:72:0,72,1002	'0/0	27	0	0/0:42,0:42:99:0,105,1416	'0/0	42	0/0:248,0:248:99:0,656,8734	'0/0	248	0.0031746	0.502335	0	2	0.091	0.091	22	-12.559	837	0.926	3.8627	1	2	0.091	59.69	1.079
Ld01	3557	G	A	8455.05	0	41	0.0204082	49	0	39	0.0114943	87	0	67	0	0/0:31,0:31:69:0,69,976	'0/0	31	0	0/0:55,0:55:99:0,126,1757	'0/0	55	0	0/0:28,0:28:75:0,75,1013	'0/0	28	0	0/0:36,0:36:96:0,96,1324	'0/0	36	1/1:0,241:241:99:8503,635,0	'1/1	241	0.00638048	0.240421	0	2	0.091	0.091	22	-0.625	746	5.414	3.2748	1	2	0.091	59.44	0.827
Ld01	3744	T	C	8634.05	0	49	0	52	0	41	0	111	0	73	0.0285714	0/0:34,1:35:84:0,84,1146	'0/0	35	0	0/0:44,0:44:99:0,120,1639	'0/0	44	0	0/0:23,0:23:66:0,66,879	'0/0	23	0	0/0:28,0:28:81:0,81,1127	'0/0	28	1/1:1,242:243:99:8682,644,0	'1/1	243	-0.00714286	0.371093	0	2	0.091	0.091	22	6.092	798	3.567	3.4874	1	2	0.091	59.8	0.254
Ld01	4492	C	T	1977.05	0	57	0	45	0	30	0	79	0.0172414	58	0	0/0:31,0:31:78:0,78,1053	'0/0	31	0	0/0:62,0:62:99:0,141,1939	'0/0	62	0	0/0:36,0:36:90:0,90,1261	'0/0	36	0	0/0:32,0:32:72:0,72,1032	'0/0	32	0/0:249,0:249:99:0,677,8888	'0/0	249	0.00344828	0.502335	0	2	0.091	0.091	22	-10.678	749	0	4.4471	1	2	0.091	59.61	-2.407
Ld01	5650	A	G	21142.6	0.978723	47	1	56	0.974359	39	1	75	1	60	0	0/0:26,0:26:75:0,75,1050	'0/0	26	0.0238095	0/0:41,1:42:99:0,111,1494	'0/0	42	0	0/0:41,0:41:99:0,111,1492	'0/0	41	0	0/0:30,0:30:81:0,81,1133	'0/0	30	1/1:0,243:244:99:8322,632,0	'1/1	244	0.984664	0.0160099	0	14	0.636	0.636	22	-11.597	750	3.314	5.7542	1	14	0.636	59.44	0.911
Ld01	6446	A	G	21090.6	0.977273	44	1	47	0.978723	47	0.988636	88	1	69	0	0/0:40,0:40:96:0,96,1326	'0/0	40	0	0/0:52,0:52:99:0,132,1833	'0/0	52	0.0232558	0/0:42,1:43:66:0,66,1421	'0/0	43	0.0444444	0/0:43,2:45:61:0,61,1350	'0/0	45	1/1:0,242:243:99:8595,653,0	'1/1	243	0.972001	0.0189429	0	14	0.636	0.636	22	-9.982	784	1.321	4.7959	1	14	0.636	59.83	-0.107
Ld01	6526	T	C	2221.05	0	46	0	60	0	51	0.0289855	69	0	76	0	0/0:40,0:40:96:0,96,1310	'0/0	40	0	0/0:53,0:54:99:0,129,1746	'0/0	54	0.0178571	0/0:55,1:56:99:0,138,1854	'0/0	56	0	0/0:46,0:46:99:0,102,1422	'0/0	46	0/0:249,1:250:99:0,662,8723	'0/0	250	0.00133282	1	0	2	0.091	0.091	22	-11.243	823	0.938	4.6821	1	2	0.091	59.73	-0.457
Ld01	6589	G	A	2561.05	0	39	0	51	0	46	0	75	0	65	0	0/0:37,0:37:90:0,90,1218	'0/0	37	0	0/0:53,0:53:99:0,129,1780	'0/0	53	0	0/0:47,0:47:99:0,120,1631	'0/0	47	0.0285714	0/0:34,1:35:84:0,84,1169	'0/0	35	0/0:249,0:249:99:0,686,9180	'0/0	249	-0.00714286	0.371093	0	2	0.091	0.091	22	-12.599	784	1.897	3.2614	1	2	0.091	59.81	0.176
Ld01	7015	T	C	19837.6	1	44	1	81	1	37	1	58	1	57	0	0/0:42,0:42:99:0,111,1503	'0/0	42	0	0/0:45,0:45:99:0,126,1705	'0/0	45	0	0/0:44,0:44:99:0,114,1553	'0/0	44	0	0/0:28,0:28:75:0,75,1018	'0/0	28	1/1:2,239:241:99:7764,572,0	'1/1	241	1	0.00720957	0	14	0.636	0.636	22	-11.121	741	0	2.6724	1	14	0.636	59.61	-0.587
Ld01	7488	C	T	11723.6	1	54	1	63	1	49	0.98	100	0.969697	66	0	0/0:47,0:47:99:0,114,1565	'0/0	47	0	0/0:61,0:63:99:0,169,2302	'0/0	63	0	0/0:41,0:41:99:0,108,1486	'0/0	41	0	0/0:33,0:33:78:0,78,1053	'0/0	33	0/0:247,0:247:99:0,635,8531	'0/0	247	0.989939	0.0132893	0	10	0.455	0.455	22	-4.477	817	0.534	3.9769	1	10	0.455	59.68	1.441
Ld01	7507	G	C	1597.05	0	58	0	64	0	52	0	99	0	73	0	0/0:51,0:51:99:0,117,1640	'0/0	51	0.0151515	0/0:64,1:66:99:0,162,2173	'0/0	66	0	0/0:41,0:41:99:0,111,1540	'0/0	41	0	0/0:30,0:30:78:0,78,1051	'0/0	30	0/0:247,0:249:99:0,653,8608	'0/0	249	-0.00378788	0.371093	0	2	0.091	0.091	22	-10.332	838	2.57	3.6441	1	2	0.091	59.65	1.076
Ld01	7511	T	C	1630.05	0	57	0	64	0	51	0.0103093	97	0	72	0	0/0:49,0:49:99:0,114,1587	'0/0	49	0	0/0:65,0:65:99:0,160,2198	'0/0	65	0	0/0:41,0:41:99:0,111,1539	'0/0	41	0	0/0:29,0:30:81:0,81,1073	'0/0	30	0/0:249,0:249:99:0,656,8694	'0/0	249	0.00206186	0.502335	0	2	0.091	0.091	22	-10.856	830	2.565	3.4378	1	2	0.091	59.67	-0.875
Ld01	8840	C	T	8198.58	1	34	1	45	0.977778	45	0.989247	93	0.982456	57	0	0/0:52,0:53:99:0,129,1804	'0/0	53	0	0/0:57,0:57:99:0,150,2039	'0/0	57	0	0/0:25,0:25:63:0,63,848	'0/0	25	0	0/0:45,0:45:93:0,93,1277	'0/0	45	0/0:248,0:248:99:0,674,8783	'0/0	248	0.989896	0.0146219	0	10	0.455	0.455	22	-6.637	762	0	10.3267	1	10	0.455	59.46	1.983
Ld01	8909	C	T	9324.58	1	35	0.982143	56	0.978723	47	0.977778	90	0.982759	58	0	0/0:49,0:50:99:0,123,1649	'0/0	50	0	0/0:61,0:61:99:0,147,2041	'0/0	61	0	0/0:30,0:30:84:0,84,1144	'0/0	30	0	0/0:39,0:39:96:0,96,1283	'0/0	39	0/0:248,0:249:99:0,671,8521	'0/0	249	0.984281	0.0150785	0	10	0.455	0.455	22	-4.395	777	0.547	7.9724	1	10	0.455	59.65	0.271
Ld01	9163	C	T	2284.05	0	45	0.0131579	76	0	43	0	96	0	89	0	0/0:45,0:45:99:0,117,1611	'0/0	45	0	0/0:52,0:52:99:0,129,1776	'0/0	52	0	0/0:41,0:41:99:0,105,1484	'0/0	41	0	0/0:38,0:38:99:0,99,1351	'0/0	38	0/0:246,2:249:99:0,644,8745	'0/0	249	0.00263158	0.502335	0	2	0.091	0.091	22	-10.992	847	0	6.1597	1	2	0.091	59.3	-2.553
Ld01	9432	G	A	11050.6	1	49	1	55	1	49	0.989362	94	0.986111	72	0	0/0:30,0:30:81:0,81,1087	'0/0	30	0	0/0:56,0:56:99:0,138,1930	'0/0	56	0	0/0:37,0:37:81:0,81,1118	'0/0	37	0	0/0:33,0:33:72:0,72,984	'0/0	33	0/0:248,0:249:99:0,647,8662	'0/0	249	0.995095	0.0132893	0	10	0.455	0.455	22	-2.635	796	2.529	4.7969	1	10	0.455	59.16	0.003
Ld01	9864	T	C	22798.6	1	51	1	53	0.964912	57	0.974359	117	0.988372	86	0	0/0:26,0:28:57:0,57,790	'0/0	28	0.0333333	0/0:28,1:30:78:0,78,1053	'0/0	30	0	0/0:41,0:42:96:0,96,1307	'0/0	42	0	0/0:26,0:26:57:0,57,781	'0/0	26	1/1:0,240:242:99:8745,650,0	'1/1	242	0.977195	0.017451	0	14	0.636	0.636	22	-5.748	807	1.598	7.4455	1	14	0.636	59.69	1.891
Ld01	10721	G	A	8625.05	0	58	0	79	0	61	0	107	0.0144928	69	0	0/0:40,0:40:99:0,114,1545	'0/0	40	0	0/0:55,0:55:99:0,144,1949	'0/0	55	0	0/0:30,0:30:81:0,81,1120	'0/0	30	0	0/0:38,0:38:90:0,90,1251	'0/0	38	1/1:0,242:243:99:8673,644,0	'1/1	243	0.00289855	0.502335	0	2	0.091	0.091	22	2.943	873	0.589	3.9996	1	2	0.091	59.58	-0.207
Ld01	11926	G	A	12090.6	1	49	1	89	0.983333	60	0.987952	83	0.983607	61	0	0/0:38,0:38:90:0,90,1251	'0/0	38	0.0181818	0/0:54,1:55:96:0,96,1817	'0/0	55	0	0/0:40,0:40:96:0,96,1342	'0/0	40	0	0/0:41,0:41:99:0,102,1408	'0/0	41	0/0:250,0:250:99:0,626,8085	'0/0	250	0.986433	0.017451	0	10	0.455	0.455	22	-1.188	829	1.763	6.0844	1	10	0.455	59.53	3.082
Ld01	12806	T	C	8224.05	0	63	0	59	0	62	0	127	0	84	0	0/0:45,0:45:99:0,108,1528	'0/0	45	0	0/0:42,0:42:99:0,114,1501	'0/0	42	0.0238095	0/0:41,1:42:99:0,105,1434	'0/0	42	0	0/0:44,0:44:99:0,111,1517	'0/0	44	1/1:0,242:244:99:8272,632,0	'1/1	244	-0.00595238	0.371093	0	2	0.091	0.091	22	1.767	905	0.593	4.0188	1	2	0.091	59.65	-0.015
Ld01	13571	T	C	17351.6	0.96	50	1	50	1	39	0.973684	76	0.958904	73	0.04	0/0:23,1:25:51:0,51,649	'0/0	25	0	0/0:33,0:34:72:0,72,942	'0/0	34	0.0434783	0/0:20,1:23:51:0,51,620	'0/0	23	0	0/0:14,0:16:36:0,36,455	'0/0	16	1/1:0,219:220:99:7291,548,0	'1/1	220	0.957648	0.0189429	0	14	0.636	0.636	22	-2.732	669	5.34	17.0369	0.9999	14	0.636	59.32	0.643
Ld01	13626	A	G	13003.6	1	48	1	57	1	39	0.989362	94	1	63	0.0344828	0/0:28,1:29:81:0,81,1082	'0/0	29	0	0/0:35,0:35:93:0,93,1219	'0/0	35	0	0/0:24,0:24:60:0,60,802	'0/0	24	0	0/0:26,0:26:72:0,72,994	'0/0	26	0/0:248,0:248:99:0,578,7759	'0/0	248	0.989252	0.0132893	0	12	0.545	0.545	22	-4.01	733	0	3.3587	1	12	0.545	59.24	1.564
Ld01	13787	C	T	2048.05	0	41	0	73	0	47	0	81	0	68	0	0/0:41,0:41:93:0,93,1271	'0/0	41	0.025641	0/0:38,1:39:99:0,99,1322	'0/0	39	0	0/0:23,0:23:51:0,51,713	'0/0	23	0	0/0:55,0:55:99:0,129,1786	'0/0	55	0/0:219,0:221:99:0,572,7576	'0/0	221	-0.00641026	0.371093	0	2	0.091	0.091	22	-11.484	766	0	6.9069	1	2	0.091	59.34	0.527
Ld01	14311	T	C	19856.6	1	49	1	74	1	41	1	90	1	60	0	0/0:41,0:41:96:0,96,1339	'0/0	41	0	0/0:47,0:47:99:0,129,1782	'0/0	47	0	0/0:39,0:39:99:0,99,1336	'0/0	39	0	0/0:29,0:29:78:0,78,1084	'0/0	29	1/1:0,244:246:99:8392,632,0	'1/1	246	1	0.00720957	0	12	0.545	0.545	22	-1.075	804	4.469	3.7118	1	12	0.545	59.64	-1.26
Ld01	15276	T	G	9654.64	1	24	1	29	1	27	0.96875	64	0.918919	37	0	0/0:31,0:31:84:0,84,1016	'0/0	31	0	0/0:31,0:31:72:0,72,934	'0/0	31	0	0/0:15,0:15:36:0,36,430	'0/0	15	0	0/0:18,0:18:45:0,45,571	'0/0	18	1/1:0,38:38:99:1435,105,0	'1/1	38	0.977534	0.0132893	0	14	0.636	0.636	22	0.361	386	10.411	10.6168	0.9999	14	0.636	58.99	1.229
Ld01	15418	T	G	2305.05	0	39	0	31	0	46	0	69	0.015625	64	0	0/0:48,0:49:99:0,120,1662	'0/0	49	0	0/0:46,0:46:99:0,120,1642	'0/0	46	0	0/0:39,0:39:93:0,93,1260	'0/0	39	0	0/0:40,0:40:90:0,90,1258	'0/0	40	0/0:241,0:241:99:0,581,7927	'0/0	241	0.003125	0.502335	0	2	0.091	0.091	22	-12.327	745	1.899	4.7948	1	2	0.091	59.58	3.381
Ld01	15745	C	T	11353.6	1	39	0.981481	54	1	53	0.989796	98	1	60	0	0/0:50,0:51:99:0,126,1764	'0/0	51	0	0/0:48,0:48:99:0,123,1708	'0/0	48	0	0/0:31,0:31:78:0,78,1042	'0/0	31	0	0/0:31,0:31:87:0,87,1215	'0/0	31	0/0:247,0:249:99:0,674,8963	'0/0	249	0.994255	0.0132893	0	10	0.455	0.455	22	-4.777	775	3.316	2.4059	1	10	0.455	59.75	-0.938
Ld01	18014	T	G	2854.05	0	44	0.0178571	56	0.0153846	65	0.0172414	116	0.030303	66	0	0/0:40,0:40:99:0,105,1378	'0/0	40	0.0392157	0/0:49,2:51:99:0,120,1608	'0/0	51	0.0454545	0/0:20,1:22:54:0,54,741	'0/0	22	0	0/0:27,0:27:57:0,57,766	'0/0	27	0/0:246,1:249:99:0,638,8083	'0/0	249	-0.00501032	0.900865	0	2	0.091	0.091	22	-9.724	834	2.806	6.9271	1	2	0.091	59.63	-1.68
Ld01	18362	G	A	1987.05	0	44	0	55	0.0140845	71	0.00775194	129	0	62	0	0/0:56,0:56:99:0,132,1830	'0/0	56	0	0/0:63,0:63:99:0,156,2070	'0/0	63	0	0/0:29,0:29:78:0,78,1071	'0/0	29	0	0/0:40,0:40:90:0,90,1250	'0/0	40	0/0:247,1:249:99:0,606,8177	'0/0	249	0.00436729	0.240421	0	2	0.091	0.091	22	-11.074	877	0	11.5897	1	2	0.091	59.57	-0.747
Ld01	18368	C	T	11743.6	1	44	1	53	1	62	1	120	1	58	0	0/0:58,0:58:99:0,138,1945	'0/0	58	0	0/0:63,0:63:99:0,163,2196	'0/0	63	0	0/0:28,0:28:69:0,69,951	'0/0	28	0	0/0:36,0:36:81:0,81,1131	'0/0	36	0/0:248,0:248:99:0,641,8247	'0/0	248	1	0.00720957	0	10	0.455	0.455	22	-0.156	856	1.124	10.7631	1	10	0.455	59.51	-1.781
Ld01	20109	T	C	19207.6	0.95122	41	1	50	0.948718	39	0.978723	94	1	54	0	0/0:32,0:32:81:0,81,1121	'0/0	32	0.025	0/0:39,1:40:75:0,75,1531	'0/0	40	0.047619	0/0:20,1:21:57:0,57,787	'0/0	21	0	0/0:27,0:27:72:0,72,997	'0/0	27	1/1:0,221:222:99:8022,596,0	'1/1	222	0.957577	0.0189429	0	14	0.636	0.636	22	-10.285	691	7.102	6.9943	1	14	0.636	59.62	0.541
Ld01	20375	A	C	9997.58	1	40	1	64	1	47	0.967033	91	0.985507	69	0.0344828	0/0:28,1:29:75:0,75,1026	'0/0	29	0	0/0:41,0:41:99:0,99,1352	'0/0	41	0	0/0:36,0:37:81:0,81,1128	'0/0	37	0	0/0:29,0:29:78:0,78,1048	'0/0	29	0/0:248,0:249:99:0,623,8204	'0/0	249	0.981887	0.0160099	0	10	0.455	0.455	22	-1.541	764	0	9.5452	1	10	0.455	59.43	0.438
Ld01	20658	A	C	2177.05	0	31	0	57	0	49	0.012987	77	0	57	0	0/0:38,0:38:87:0,87,1166	'0/0	38	0	0/0:33,0:33:84:0,84,1137	'0/0	33	0.0425532	0/0:45,2:47:99:0,105,1451	'0/0	47	0	0/0:32,0:33:69:0,69,951	'0/0	33	0/0:248,2:250:99:0,614,8669	'0/0	250	-0.0080409	0.866815	0	2	0.091	0.091	22	-11.141	746	12.861	5.7384	1	2	0.091	58.82	0.878
Ld01	20881	G	T	1637.05	0	52	0	88	0	55	0	108	0	74	0	0/0:54,0:55:99:0,132,1837	'0/0	55	0.0208333	0/0:47,1:48:99:0,114,1581	'0/0	48	0	0/0:36,0:36:93:0,93,1307	'0/0	36	0	0/0:27,0:27:81:0,81,1102	'0/0	27	0/0:250,0:250:99:0,653,8561	'0/0	250	-0.00520833	0.371093	0	2	0.091	0.091	22	-11.093	856	1.146	5.3858	1	2	0.091	59.63	-0.35
Ld01	20896	A	G	3188.07	0	45	1	86	0	53	0	111	0	67	0	0/0:54,0:54:99:0,135,1866	'0/0	54	0	0/0:53,0:53:99:0,135,1882	'0/0	53	0	0/0:34,0:34:84:0,84,1153	'0/0	34	0	0/0:27,0:27:75:0,75,1026	'0/0	27	0/0:249,0:249:99:0,647,8488	'0/0	249	0.2	0.502335	0	2	0.091	0.091	22	1.058	848	6.385	5.7582	1	2	0.091	59.59	0.196
Ld01	23331	G	A	2055.05	0	57	1	54	0.0169492	59	0	98	0	71	0	0/0:42,0:42:99:0,105,1452	'0/0	42	0.0181818	0/0:54,1:55:99:0,129,1789	'0/0	55	0	0/0:35,0:35:87:0,87,1214	'0/0	35	0	0/0:33,0:33:75:0,75,1056	'0/0	33	0/0:249,0:249:99:0,683,9097	'0/0	249	0.198844	0.771019	0	2	0.091	0.091	22	1.203	849	0	4.5655	1	2	0.091	59.79	0.362
Ld01	23380	T	C	1967.05	0.0208333	48	0	44	0	64	0	82	0	62	0	0/0:39,0:39:99:0,102,1381	'0/0	39	0	0/0:42,0:43:99:0,105,1424	'0/0	43	0	0/0:37,0:37:99:0,99,1338	'0/0	37	0	0/0:34,0:34:78:0,78,1075	'0/0	34	0/0:249,0:250:99:0,686,8915	'0/0	250	0.00416667	0.502335	0	2	0.091	0.091	22	-10.905	775	0.965	6.378	1	2	0.091	59.76	0.513
Ld01	23978	T	C	1940.05	0.0204082	49	0	60	0	63	0	98	0	88	0	0/0:36,0:36:99:0,102,1363	'0/0	36	0	0/0:54,0:54:99:0,129,1794	'0/0	54	0	0/0:33,0:33:75:0,75,1050	'0/0	33	0	0/0:25,0:25:69:0,69,914	'0/0	25	0/0:249,0:249:99:0,653,8644	'0/0	249	0.00408163	0.502335	0	2	0.091	0.091	22	-11.22	829	0.963	3.1399	1	2	0.091	59.55	0.304
Ld01	24417	A	G	18124.6	1	27	1	52	1	36	1	71	1	64	0.0243902	0/0:40,1:41:99:0,111,1478	'0/0	41	0	0/0:39,0:39:99:0,105,1393	'0/0	39	0	0/0:24,0:24:63:0,63,855	'0/0	24	0	0/0:37,0:37:84:0,84,1155	'0/0	37	1/1:0,238:238:99:8140,617,0	'1/1	238	0.993902	0.00927678	0	14	0.636	0.636	22	-6.988	667	6.571	5.0538	1	14	0.636	59.06	-0.521
Ld01	24418	A	G	17864.6	0.962963	27	1	52	1	36	1	71	1	64	0	0/0:41,0:41:99:0,99,1349	'0/0	41	0	0/0:39,0:39:99:0,102,1349	'0/0	39	0	0/0:24,0:24:63:0,63,873	'0/0	24	0	0/0:35,0:36:84:0,84,1146	'0/0	36	1/1:0,236:237:99:7982,605,0	'1/1	237	0.992593	0.0107996	0	14	0.636	0.636	22	-7.254	666	5.271	5.133	1	14	0.636	59.05	2.702
Ld01	24433	A	G	19617.6	1	33	1	52	0.972222	36	1	79	0.985075	67	0	0/0:42,0:42:99:0,105,1410	'0/0	42	0	0/0:36,0:36:96:0,96,1280	'0/0	36	0.037037	0/0:26,1:27:72:0,72,972	'0/0	27	0	0/0:40,0:41:87:0,87,1212	'0/0	41	1/1:0,242:243:99:8732,659,0	'1/1	243	0.9822	0.0160099	0	14	0.636	0.636	22	-7.296	702	4.161	4.665	1	14	0.636	59.12	-0.419
Ld01	24594	G	A	1847.05	0.0175439	57	0	59	0	63	0	109	0.0121951	82	0	0/0:44,0:44:99:0,108,1498	'0/0	44	0	0/0:60,0:60:99:0,153,2116	'0/0	60	0	0/0:45,0:45:99:0,111,1511	'0/0	45	0	0/0:45,0:45:96:0,96,1341	'0/0	45	0/0:249,0:249:99:0,671,8959	'0/0	249	0.0059478	0.240421	0	2	0.091	0.091	22	-11.056	875	1.056	4.855	1	2	0.091	58.63	1.784
Ld01	24967	T	C	10996	0.875	40	0.833333	60	0.895833	48	0.971429	70	0.88	50	0	0/0:40,0:40:90:0,90,1217	'0/0	40	0	0/0:52,0:52:99:0,135,1875	'0/0	52	0	0/0:38,0:38:93:0,93,1269	'0/0	38	0	0/0:50,0:50:99:0,123,1630	'0/0	50	0/1:23,142:177:53:3199,0,53	'0/1	177	0.891119	0.0150785	0	12	0.545	0.545	22	-8.474	667	23.317	5.699	0.6249	12	0.545	50.72	1.044
Ld01	28761	T	G	12659.6	1	49	1	67	1	36	1	97	1	51	0	0/0:41,0:41:99:0,102,1412	'0/0	41	0	0/0:43,0:43:99:0,108,1487	'0/0	43	0	0/0:42,0:42:99:0,114,1547	'0/0	42	0	0/0:33,0:33:72:0,72,980	'0/0	33	0/0:248,0:248:99:0,647,8506	'0/0	248	1	0.00720957	0	12	0.545	0.545	22	-8.787	781	1.094	4.8665	1	12	0.545	59.59	0.608
Ld01	29029	C	A	1989.05	0	51	0	62	0	67	0.00746269	134	0	61	0	0/0:31,0:31:66:0,66,950	'0/0	31	0	0/0:50,0:50:99:0,111,1565	'0/0	50	0	0/0:37,0:37:99:0,102,1396	'0/0	37	0	0/0:35,0:35:93:0,93,1298	'0/0	35	0/0:249,0:249:99:0,635,8411	'0/0	249	0.00149254	0.502335	0	2	0.091	0.091	22	-11.727	849	0	3.8817	1	2	0.091	59.22	-1.703
Ld01	29084	C	T	13379.6	1	60	1	60	1	62	0.992063	126	0.984615	65	0	0/0:30,0:30:72:0,72,1014	'0/0	30	0	0/0:53,0:53:99:0,123,1685	'0/0	53	0	0/0:31,0:31:78:0,78,1091	'0/0	31	0	0/0:33,0:33:87:0,87,1216	'0/0	33	0/0:248,0:249:99:0,659,8700	'0/0	249	0.995336	0.0132893	0	10	0.455	0.455	22	-1.657	855	0	4.3034	1	10	0.455	59.4	3.19
Ld01	29155	G	A	15013.6	1	62	0.984127	63	1	52	1	103	0.974359	78	0	0/0:26,0:26:63:0,63,884	'0/0	26	0	0/0:45,0:45:99:0,117,1593	'0/0	45	0	0/0:35,0:35:90:0,90,1191	'0/0	35	0	0/0:35,0:35:87:0,87,1186	'0/0	35	0/0:250,0:250:99:0,632,8404	'0/0	250	0.991697	0.0132893	0	12	0.545	0.545	22	-6.104	831	2.45	4.2046	1	12	0.545	59.68	-0.061
Ld01	29164	T	C	15510.6	0.984127	63	1	65	0.981481	54	0.981651	109	1	82	0	0/0:31,0:31:69:0,69,944	'0/0	31	0	0/0:42,0:43:99:0,105,1378	'0/0	43	0	0/0:33,0:33:87:0,87,1161	'0/0	33	0	0/0:39,0:39:93:0,93,1275	'0/0	39	0/0:249,1:250:99:0,620,8142	'0/0	250	0.989452	0.0146219	0	12	0.545	0.545	22	-6.112	849	5.912	4.3336	1	12	0.545	59.69	0.871
Ld01	29668	T	C	2015.05	0	47	0.983051	59	0	62	0	78	0	62	0	0/0:45,0:45:99:0,114,1599	'0/0	45	0	0/0:38,0:38:99:0,105,1422	'0/0	38	0	0/0:37,0:37:93:0,93,1322	'0/0	37	0	0/0:34,0:34:84:0,84,1161	'0/0	34	0/0:248,0:248:99:0,620,8062	'0/0	248	0.19661	0.502335	0	2	0.091	0.091	22	0.123	764	0	3.9212	1	2	0.091	59.44	0.616
Ld01	29684	A	C	10399.6	1	45	1	60	1	52	1	72	1	56	0	0/0:49,0:49:99:0,111,1527	'0/0	49	0	0/0:42,0:42:99:0,111,1504	'0/0	42	0	0/0:37,0:37:87:0,87,1193	'0/0	37	0.030303	0/0:32,1:33:72:0,72,991	'0/0	33	0/0:247,0:248:99:0,626,8001	'0/0	248	0.992424	0.00927678	0	10	0.455	0.455	22	0.427	741	1.128	3.8607	1	10	0.455	59.4	0.173
Ld01	30446	A	G	10890.6	0.948718	39	1	65	1	51	1	93	1	58	0	0/0:34,0:34:78:0,78,1063	'0/0	34	0	0/0:49,0:49:99:0,120,1665	'0/0	49	0.025641	0/0:38,1:39:99:0,99,1371	'0/0	39	0	0/0:26,0:26:69:0,69,941	'0/0	26	0/0:246,0:248:99:0,653,8376	'0/0	248	0.983333	0.0132893	0	10	0.455	0.455	22	-1.626	785	1.798	4.5997	1	10	0.455	59.85	0.397
Ld01	31338	A	G	11984.6	1	44	0.9875	80	1	52	1	83	0.958904	73	0	0/0:39,0:39:93:0,93,1277	'0/0	39	0	0/0:40,0:40:96:0,96,1324	'0/0	40	0	0/0:30,0:30:78:0,78,1079	'0/0	30	0	0/0:32,0:32:90:0,90,1232	'0/0	32	0/0:247,0:249:99:0,620,7870	'0/0	249	0.989281	0.0132893	0	10	0.455	0.455	22	3.049	793	0	3.9039	1	10	0.455	59.75	-0.133
Ld01	31513	G	A	1687.05	0	53	0	74	0	71	0.00854701	117	0	63	0	0/0:38,0:38:99:0,105,1422	'0/0	38	0	0/0:40,0:40:99:0,105,1461	'0/0	40	0	0/0:26,0:26:72:0,72,997	'0/0	26	0	0/0:32,0:32:81:0,81,1103	'0/0	32	0/0:247,0:248:99:0,644,8568	'0/0	248	0.0017094	0.502335	0	2	0.091	0.091	22	-10.416	819	2.457	4.801	1	2	0.091	59.7	-0.655
Ld01	33407	G	A	18276.6	1	48	0.968254	63	1	45	0.943182	88	1	66	0	0/0:37,0:37:93:0,93,1290	'0/0	37	0	0/0:47,0:47:99:0,120,1623	'0/0	47	0	0/0:34,0:34:90:0,90,1216	'0/0	34	0	0/0:26,0:26:69:0,69,933	'0/0	26	1/1:5,234:241:99:6853,559,0	'1/1	241	0.982287	0.0132893	0	14	0.636	0.636	22	-9.975	781	0.646	7.6373	1	14	0.636	59.58	-0.629
Ld01	33664	C	T	11439.6	1	47	1	57	1	52	1	93	1	59	0	0/0:42,0:42:99:0,105,1448	'0/0	42	0	0/0:47,0:47:99:0,111,1565	'0/0	47	0	0/0:37,0:37:93:0,93,1289	'0/0	37	0	0/0:44,0:44:93:0,93,1302	'0/0	44	0/0:246,1:248:99:0,650,8521	'0/0	248	1	0.00720957	0	10	0.455	0.455	22	-1.176	811	0	2.4338	1	10	0.455	59.55	-0.126
Ld01	33692	G	A	13231.6	1	46	1	63	1	46	1	84	1	55	0	0/0:45,0:46:99:0,123,1689	'0/0	46	0	0/0:47,0:47:99:0,111,1515	'0/0	47	0	0/0:31,0:31:81:0,81,1119	'0/0	31	0	0/0:42,0:42:96:0,96,1344	'0/0	42	0/0:249,0:249:99:0,620,8255	'0/0	249	1	0.00720957	0	12	0.545	0.545	22	-9.376	799	0	3.799	1	12	0.545	59.58	1.173
Ld01	34749	G	C	12356.6	1	40	1	56	1	44	0.987805	82	1	74	0	0/0:37,0:37:99:0,102,1380	'0/0	37	0	0/0:55,0:55:99:0,144,2027	'0/0	55	0	0/0:38,0:38:93:0,93,1301	'0/0	38	0	0/0:41,0:41:99:0,108,1495	'0/0	41	0/0:249,0:249:99:0,668,8955	'0/0	249	0.997561	0.0107996	0	12	0.545	0.545	22	-10.343	770	1.748	3.4403	1	12	0.545	59.73	0.567
Ld01	35297	G	A	9429.64	1	52	0	68	1	51	1	93	1	71	0	0/0:46,0:47:99:0,120,1653	'0/0	47	0	0/0:46,0:46:99:0,117,1644	'0/0	46	0	0/0:39,0:39:99:0,99,1336	'0/0	39	0	0/0:36,0:36:93:0,93,1299	'0/0	36	0/0:249,0:249:99:0,632,8108	'0/0	249	0.8	0.0338949	0	8	0.364	0.364	22	-0.316	828	1.887	3.864	1	8	0.364	59.63	0
Ld01	35984	C	T	16653.6	0.95	40	0	61	0.97619	42	0.988235	85	0.98	50	0	0/0:40,0:40:99:0,99,1385	'0/0	40	0	0/0:54,0:54:99:0,141,1913	'0/0	54	0	0/0:39,0:39:99:0,102,1415	'0/0	39	0	0/0:23,0:23:60:0,60,808	'0/0	23	1/1:0,242:242:99:8476,647,0	'1/1	242	0.778885	0.0441713	0	12	0.545	0.545	22	-9.462	727	3.519	4.8602	1	12	0.545	58.38	0.782
Ld01	36120	T	C	17616.6	1	51	0	74	1	57	1	84	1	64	0	0/0:41,0:41:99:0,102,1345	'0/0	41	0	0/0:57,0:57:99:0,153,2072	'0/0	57	0	0/0:39,0:39:96:0,96,1322	'0/0	39	0	0/0:31,0:31:66:0,66,925	'0/0	31	1/1:1,243:244:99:8405,629,0	'1/1	244	0.8	0.0338949	0	10	0.455	0.455	22	-0.621	808	1.158	5.8923	1	10	0.455	58.27	0.702
Ld01	36182	A	G	2997.05	0	40	1	54	0	61	0.0131579	76	0.0149254	67	0.0263158	0/0:37,1:38:96:0,96,1283	'0/0	38	0	0/0:60,0:60:99:0,132,1803	'0/0	60	0	0/0:22,0:22:57:0,57,781	'0/0	22	0	0/0:37,0:37:93:0,93,1284	'0/0	37	0/0:248,0:248:99:0,635,8263	'0/0	248	0.199038	0.502335	0	4	0.182	0.182	22	-6.476	757	0	5.7463	1	4	0.182	55.98	0.514
Ld01	36192	C	G	2779.05	0	36	1	54	0	62	0.0133333	75	0	67	0	0/0:35,0:35:90:0,90,1244	'0/0	35	0	0/0:58,0:59:99:0,123,1697	'0/0	59	0	0/0:23,0:23:60:0,60,821	'0/0	23	0	0/0:39,0:39:96:0,96,1325	'0/0	39	0/0:218,32:250:73:0,73,6611	'0/0	250	0.202667	0.240421	0	4	0.182	0.182	22	-7.065	752	0.734	6.6404	1	4	0.182	54.37	-5.824
Ld01	36246	T	C	2192.82	0.166667	48	0.84375	64	0.147541	61	0.230769	117	0.130952	84	0	0/0:32,0:33:72:0,72,947	'0/0	33	0.111111	0/0:48,6:54:63:0,63,1285	'0/0	54	0.037037	0/0:26,1:27:51:0,51,656	'0/0	27	0.0512821	0/0:37,2:39:57:0,57,686	'0/0	39	0/0:248,1:249:99:0,400,4831	'0/0	249	0.254078	0.015873	0	3	0.136	0.136	22	-3.292	850	0	16.8928	0.616	3	0.136	41.62	-5.549
Ld01	36763	G	A	12000.7	0.914894	47	0.903846	52	0.960784	51	0.956522	69	0.979592	49	0	0/0:53,0:53:99:0,132,1819	'0/0	53	0.0238095	0/0:40,1:42:78:0,78,1399	'0/0	42	0.0555556	0/0:34,2:36:38:0,38,1155	'0/0	36	0	0/0:31,0:31:78:0,78,1091	'0/0	31	1/1:19,166:218:99:3765,226,0	'1/1	218	0.923286	0.019451	0	13	0.591	0.591	22	-10.78	698	10.328	4.9241	0.8119	13	0.591	46.62	-1.157
Ld01	36938	G	A	3007.05	0	36	0.984127	63	0	53	0	88	0	60	0	0/0:53,0:54:99:0,114,1569	'0/0	54	0	0/0:51,0:51:99:0,120,1601	'0/0	51	0	0/0:32,0:32:93:0,93,1250	'0/0	32	0	0/0:41,0:41:93:0,93,1272	'0/0	41	0/0:166,0:168:99:0,409,5420	'0/0	168	0.196825	0.502335	0	4	0.182	0.182	22	-6.28	704	1.556	24.9625	1	4	0.182	57.7	3.725
Ld01	37069	G	A	4021.05	0	54	1	54	0	42	0	67	0	64	0	0/0:34,0:34:96:0,96,1315	'0/0	34	0	0/0:49,0:49:99:0,123,1669	'0/0	49	0	0/0:37,0:37:96:0,96,1312	'0/0	37	0	0/0:45,0:45:99:0,117,1604	'0/0	45	0/0:246,1:249:99:0,644,8653	'0/0	249	0.2	0.502335	0	4	0.182	0.182	22	-10.494	770	0.7	3.7459	1	4	0.182	58.08	1.023
Ld01	37110	G	A	3844.05	0	57	1	54	0	41	0	72	0	67	0	0/0:33,0:33:87:0,87,1220	'0/0	33	0	0/0:48,0:48:99:0,114,1574	'0/0	48	0	0/0:34,0:34:93:0,93,1279	'0/0	34	0	0/0:45,0:45:99:0,114,1581	'0/0	45	0/0:248,0:248:99:0,650,8699	'0/0	248	0.2	0.502335	0	4	0.182	0.182	22	-9.394	769	0	4.0496	1	4	0.182	58.54	0.535
Ld01	37178	A	G	3802.05	0	50	1	59	0	53	0.0128205	78	0	71	0	0/0:40,0:40:87:0,87,1216	'0/0	40	0	0/0:43,0:43:99:0,108,1505	'0/0	43	0	0/0:37,0:37:96:0,96,1341	'0/0	37	0	0/0:42,0:42:99:0,102,1417	'0/0	42	0/0:249,1:250:99:0,662,8823	'0/0	250	0.202564	0.240421	0	4	0.182	0.182	22	-8.476	781	0	4.7317	1	4	0.182	58.86	2.784
Ld01	37242	C	T	3788.05	0	37	0.959184	49	0	57	0	89	0	50	0	0/0:34,0:34:90:0,90,1220	'0/0	34	0	0/0:44,0:45:99:0,114,1566	'0/0	45	0	0/0:36,0:36:96:0,96,1320	'0/0	36	0	0/0:42,0:42:99:0,108,1502	'0/0	42	0/0:249,0:250:99:0,665,8889	'0/0	250	0.191837	0.502335	0	4	0.182	0.182	22	-9.102	762	6.052	3.8565	1	4	0.182	59.07	0.468
Ld01	37309	T	C	4172.05	0	49	1	54	0	62	0	87	0	38	0	0/0:45,0:45:99:0,117,1632	'0/0	45	0	0/0:39,0:39:99:0,105,1445	'0/0	39	0	0/0:31,0:32:69:0,69,971	'0/0	32	0	0/0:38,0:38:96:0,96,1311	'0/0	38	0/0:248,1:249:99:0,674,8855	'0/0	249	0.2	0.502335	0	4	0.182	0.182	22	-10.138	767	0.719	2.994	1	4	0.182	59.5	-1.35
Ld01	37413	T	C	1806.05	0	60	0	61	0	51	0.010989	91	0	56	0	0/0:42,0:42:99:0,108,1494	'0/0	42	0	0/0:40,0:41:93:0,93,1270	'0/0	41	0	0/0:26,0:26:66:0,66,912	'0/0	26	0	0/0:39,0:39:99:0,99,1350	'0/0	39	0/0:246,1:248:99:0,653,8331	'0/0	248	0.0021978	0.502335	0	2	0.091	0.091	22	-9.345	778	5.392	6.131	1	2	0.091	59.04	-0.71
Ld01	37492	C	G	1863.05	0	44	0	41	0	52	0	78	0	57	0	0/0:36,0:36:90:0,90,1233	'0/0	36	0.0238095	0/0:41,1:42:99:0,102,1387	'0/0	42	0	0/0:30,0:30:72:0,72,986	'0/0	30	0	0/0:26,0:26:60:0,60,830	'0/0	26	0/0:250,0:250:99:0,686,8924	'0/0	250	-0.00595238	0.371093	0	2	0.091	0.091	22	-10.257	719	6.905	5.1031	1	2	0.091	59.31	0.517
Ld01	38387	A	G	1565.05	0	38	0	45	0	27	0.0138889	72	0	49	0.03125	0/0:31,1:32:84:0,84,1160	'0/0	32	0	0/0:50,0:50:99:0,117,1529	'0/0	50	0.0540541	0/0:34,2:37:87:0,87,1194	'0/0	37	0	0/0:40,0:41:90:0,90,1237	'0/0	41	0/0:247,1:250:99:0,653,8506	'0/0	250	-0.0185482	0.308369	0	2	0.091	0.091	22	-9.851	699	5.299	9.8103	1	2	0.091	59.68	0.445
Ld01	39294	A	T	2095.05	0	52	1	65	0	48	0.00869565	115	0	66	0	0/0:43,0:43:99:0,99,1345	'0/0	43	0	0/0:34,0:34:75:0,75,1050	'0/0	34	0	0/0:29,0:29:69:0,69,918	'0/0	29	0	0/0:37,0:37:84:0,84,1168	'0/0	37	0/0:245,0:248:99:0,638,8186	'0/0	248	0.201739	0.240421	0	2	0.091	0.091	22	-0.681	820	0	5.8873	1	2	0.091	59.51	0.056
Ld01	40923	C	G	5873.64	1	37	0	59	1	30	1	66	0.977273	44	0	0/0:42,0:42:99:0,99,1362	'0/0	42	0	0/0:46,0:46:99:0,126,1741	'0/0	46	0	0/0:51,0:51:99:0,120,1644	'0/0	51	0	0/0:52,0:52:99:0,126,1759	'0/0	52	0/0:249,0:249:99:0,608,7510	'0/0	249	0.795455	0.0399796	0	8	0.364	0.364	22	-1.352	742	2.077	4.7438	1	8	0.364	59.73	1.242
Ld01	42520	A	G	1690.05	0	49	0	63	0.025641	39	0.0114943	87	0	71	0	0/0:35,0:35:93:0,93,1255	'0/0	35	0	0/0:59,0:59:99:0,147,1952	'0/0	59	0	0/0:36,0:36:96:0,96,1278	'0/0	36	0	0/0:36,0:36:90:0,90,1268	'0/0	36	0/0:249,0:250:99:0,686,9056	'0/0	250	0.00742706	0.240421	0	2	0.091	0.091	22	-10.422	786	0	5.5554	1	2	0.091	59.58	0.008
Ld01	42863	C	T	2041.05	0	52	0	73	0	49	0.0106383	94	0	73	0	0/0:35,0:35:84:0,84,1157	'0/0	35	0	0/0:43,0:43:99:0,111,1552	'0/0	43	0	0/0:37,0:37:96:0,96,1325	'0/0	37	0	0/0:31,0:31:84:0,84,1158	'0/0	31	0/0:246,1:248:99:0,612,8604	'0/0	248	0.00212766	0.502335	0	2	0.091	0.091	22	-12.559	811	0	5.3018	1	2	0.091	59.63	-0.474
Ld01	42926	A	G	8304.64	1	49	0	68	0.981481	54	0.987654	81	1	56	0	0/0:32,0:32:87:0,87,1161	'0/0	32	0	0/0:45,0:45:99:0,120,1660	'0/0	45	0	0/0:32,0:32:78:0,78,1086	'0/0	32	0	0/0:34,0:34:87:0,87,1175	'0/0	34	0/0:246,0:248:99:0,662,8710	'0/0	248	0.793827	0.0431144	0	8	0.364	0.364	22	-2.183	762	6.793	3.253	1	8	0.364	59.4	-0.049
Ld01	43197	A	G	14209.6	1	48	0.990099	101	1	45	0.978022	91	0.983607	61	0	0/0:58,0:58:99:0,157,2136	'0/0	58	0	0/0:62,0:62:99:0,157,2174	'0/0	62	0	0/0:46,0:46:99:0,123,1698	'0/0	46	0	0/0:40,0:40:99:0,99,1378	'0/0	40	0/0:246,2:249:99:0,632,8332	'0/0	249	0.990346	0.0146219	0	12	0.545	0.545	22	-9.456	867	0.522	5.72	1	12	0.545	59.72	0.126
Ld01	43949	C	A	7493.58	1	28	0.969697	33	1	30	1	76	0.966667	60	0	0/0:49,0:53:99:0,114,1609	'0/0	53	0	0/0:47,0:47:99:0,123,1678	'0/0	47	0	0/0:50,0:50:99:0,129,1754	'0/0	50	0	0/0:40,0:40:99:0,99,1350	'0/0	40	0/0:249,1:250:99:0,572,8081	'0/0	250	0.987273	0.0132893	0	10	0.455	0.455	22	-4.156	734	4.477	5.1513	1	10	0.455	58.7	-0.723
Ld01	44375	A	G	9409.58	1	38	1	48	0.975	40	1	76	1	56	0	0/0:45,0:45:99:0,111,1528	'0/0	45	0	0/0:41,0:41:93:0,93,1278	'0/0	41	0	0/0:35,0:36:90:0,90,1211	'0/0	36	0	0/0:30,0:30:78:0,78,1067	'0/0	30	0/0:248,1:249:99:0,656,8512	'0/0	249	0.995	0.0107996	0	10	0.455	0.455	22	-0.694	729	3.35	4.5018	1	10	0.455	59.8	0.488
Ld01	47673	G	A	1695.05	0	29	0	52	0.025641	39	0	94	0	50	0	0/0:46,0:46:99:0,111,1539	'0/0	46	0	0/0:45,0:45:99:0,120,1597	'0/0	45	0	0/0:47,0:47:99:0,120,1627	'0/0	47	0	0/0:25,0:25:72:0,72,967	'0/0	25	0/0:250,0:250:99:0,650,8571	'0/0	250	0.00512821	0.502335	0	2	0.091	0.091	22	-10.665	739	2.134	4.4106	1	2	0.091	59.48	-0.025
Ld01	47990	T	G	2027.05	0	27	0	31	0	34	0.0333333	60	0	29	0	0/0:42,0:42:99:0,99,1379	'0/0	42	0	0/0:60,0:60:99:0,138,1836	'0/0	60	0	0/0:40,0:40:99:0,99,1309	'0/0	40	0	0/0:30,0:32:75:0,75,1015	'0/0	32	0/0:152,0:153:99:0,412,5452	'0/0	153	0.00666667	0.502335	0	2	0.091	0.091	22	-11.265	586	1.864	4.5214	1	2	0.091	59.12	0.758
Ld01	49662	T	C	12824.6	1	38	1	64	0.979592	49	1	105	1	65	0	0/0:43,0:43:99:0,102,1401	'0/0	43	0	0/0:36,0:36:93:0,93,1276	'0/0	36	0	0/0:22,0:22:57:0,57,754	'0/0	22	0	0/0:35,0:35:75:0,75,1049	'0/0	35	0/0:249,1:250:99:0,601,8366	'0/0	250	0.995918	0.0107996	0	12	0.545	0.545	22	-9.336	776	0	3.6564	1	12	0.545	59.73	-1.435
Ld01	49747	C	T	11970.6	0.97561	41	1	77	0.983051	59	0.990909	110	1	71	0	0/0:43,0:43:90:0,90,1282	'0/0	43	0	0/0:36,0:36:90:0,90,1238	'0/0	36	0	0/0:28,0:28:66:0,66,918	'0/0	28	0	0/0:35,0:35:84:0,84,1178	'0/0	35	0/0:247,0:250:99:0,500,6393	'0/0	250	0.989914	0.0146219	0	10	0.455	0.455	22	-3.41	805	7.072	9.3423	1	10	0.455	59.77	1.375
Ld01	49822	C	T	1626.05	0	38	0	68	0	54	0.0105263	95	0	69	0	0/0:29,0:29:78:0,78,1101	'0/0	29	0	0/0:35,0:35:87:0,87,1200	'0/0	35	0	0/0:39,0:39:93:0,93,1269	'0/0	39	0	0/0:31,0:31:78:0,78,1079	'0/0	31	0/0:246,0:248:99:0,626,8280	'0/0	248	0.00210526	0.502335	0	2	0.091	0.091	22	-9.721	767	0	6.7254	1	2	0.091	59.47	-0.604
Ld01	50167	A	G	22538.6	0.96875	64	1	60	1	48	1	89	1	80	0	0/0:47,0:47:99:0,123,1671	'0/0	47	0	0/0:54,0:54:99:0,123,1699	'0/0	54	0	0/0:28,0:28:78:0,78,1060	'0/0	28	0	0/0:35,0:35:87:0,87,1139	'0/0	35	1/1:0,242:243:99:8451,641,0	'1/1	243	0.99375	0.0107996	0	14	0.636	0.636	22	-9.249	810	0	5.5107	1	14	0.636	59.49	1.351
Ld01	50629	T	C	1859.05	0	60	0	58	0	45	0	85	0	74	0	0/0:52,0:52:99:0,135,1815	'0/0	52	0.0208333	0/0:47,1:48:99:0,126,1728	'0/0	48	0	0/0:55,0:55:99:0,138,1894	'0/0	55	0	0/0:34,0:35:90:0,90,1212	'0/0	35	0/0:247,1:249:99:0,641,8390	'0/0	249	-0.00520833	0.371093	0	2	0.091	0.091	22	-11.612	834	0	3.9386	1	2	0.091	59.85	1.005
Ld01	52634	T	C	21316.6	1	54	1	86	1	45	1	93	1	58	0	0/0:43,0:43:99:0,108,1486	'0/0	43	0	0/0:39,0:39:99:0,102,1375	'0/0	39	0	0/0:43,0:43:99:0,111,1527	'0/0	43	0	0/0:38,0:38:93:0,93,1290	'0/0	38	1/1:0,216:216:99:7367,554,0	'1/1	216	1	0.00720957	0	14	0.636	0.636	22	-10.114	774	0.65	2.5575	1	14	0.636	59.44	1.081
Ld01	54308	G	A	7876.05	0	60	0	77	0	49	0.00980392	102	0	76	0	0/0:49,0:49:99:0,129,1766	'0/0	49	0	0/0:49,0:49:99:0,123,1728	'0/0	49	0	0/0:39,0:39:99:0,99,1394	'0/0	39	0	0/0:37,0:37:96:0,96,1313	'0/0	37	1/1:1,241:242:99:7924,602,0	'1/1	242	0.00196078	0.502335	0	2	0.091	0.091	22	-4.885	843	3.65	3.9124	1	2	0.091	59.5	-0.236
Ld01	54828	G	A	1874.05	0	63	0	74	0	76	0	126	0	80	0	0/0:47,0:48:99:0,117,1574	'0/0	48	0.0238095	0/0:41,1:42:99:0,111,1479	'0/0	42	0	0/0:36,0:36:96:0,96,1296	'0/0	36	0	0/0:31,0:31:81:0,81,1106	'0/0	31	0/0:248,0:248:99:0,644,8478	'0/0	248	-0.00595238	0.371093	0	2	0.091	0.091	22	-10.824	889	1.068	11.7402	1	2	0.091	59.05	0.565
Ld01	54832	A	G	8396.05	0	64	0	74	0.0133333	75	0	126	0.0121951	82	0	0/0:47,0:48:99:0,105,1377	'0/0	48	0	0/0:37,0:39:96:0,96,1264	'0/0	39	0	0/0:36,0:36:99:0,99,1292	'0/0	36	0	0/0:31,0:31:84:0,84,1131	'0/0	31	1/1:0,245:245:99:8444,650,0	'1/1	245	0.00510569	0.240421	0	2	0.091	0.091	22	3.172	887	3.621	11.5213	1	2	0.091	59.03	-0.709
Ld01	54873	G	A	12144.6	1	51	0.986301	73	1	59	0.972222	108	0.970588	68	0	0/0:56,0:56:99:0,141,1844	'0/0	56	0	0/0:39,0:39:99:0,108,1401	'0/0	39	0	0/0:41,0:41:99:0,102,1383	'0/0	41	0	0/0:33,0:33:90:0,90,1190	'0/0	33	0/0:246,0:248:99:0,647,8410	'0/0	248	0.985822	0.0146219	0	10	0.455	0.455	22	-1.148	842	9.461	6.4814	1	10	0.455	59.02	2.396
Ld01	55892	T	C	6389.73	1	33	1	32	1	35	0.984127	63	0.97619	42	0	0/0:23,0:26:42:0,42,564	'0/0	26	0	0/0:24,0:24:60:0,60,804	'0/0	24	0	0/0:23,0:23:51:0,51,654	'0/0	23	0	0/0:32,0:32:72:0,72,964	'0/0	32	0/1:189,59:249:99:355,0,4075	'0/1	249	0.992063	0.0132893	0	13	0.591	0.591	22	-2.891	591	0	16.7702	0.812	13	0.591	48.19	5.85
Ld01	55911	T	C	6085.71	1	40	0.102564	39	1	33	1	69	1	45	0.0769231	0/0:24,2:26:9:0,9,394	'0/0	26	0.0416667	0/0:23,1:24:34:0,34,734	'0/0	24	0	0/0:21,0:21:51:0,51,659	'0/0	21	0.0333333	0/0:29,1:30:63:0,63,791	'0/0	30	0/0:250,0:250:99:0,382,4566	'0/0	250	0.782532	0.0150785	0	9	0.409	0.409	22	-1.126	598	0.558	17.3512	0.8132	9	0.409	42.28	4.101
Ld01	56383	T	C	5893.2	0.125	48	0.122642	106	0.150943	53	0.215686	102	0.152941	85	0.0487805	0/0:37,2:41:84:0,84,1061	'0/0	41	0.0555556	0/0:15,1:18:36:0,36,442	'0/0	18	0.04	0/0:47,2:50:81:0,81,1040	'0/0	50	0	0/0:34,0:34:84:0,84,1095	'0/0	34	1/1:19,222:242:99:5439,445,0	'1/1	242	0.117358	0.015873	0	7	0.318	0.318	22	-0.459	834	0	12.9218	-0.0282	7	0.318	42.72	-4.6
Ld01	56465	G	C	1735.05	0	48	0	67	0	42	0	82	0.0142857	70	0	0/0:37,0:37:93:0,93,1261	'0/0	37	0	0/0:20,0:20:60:0,60,828	'0/0	20	0	0/0:46,0:46:99:0,123,1661	'0/0	46	0	0/0:33,0:33:81:0,81,1135	'0/0	33	0/0:249,0:249:99:0,656,8552	'0/0	249	0.00285714	0.502335	0	2	0.091	0.091	22	-9.218	753	0	8.1392	1	2	0.091	57.4	1.311
Ld01	56717	T	C	1545.05	0	50	0	79	0	58	0	80	0	72	0.025	0/0:38,1:40:96:0,96,1289	'0/0	40	0	0/0:55,0:55:99:0,138,1906	'0/0	55	0	0/0:43,0:44:99:0,105,1449	'0/0	44	0	0/0:32,0:32:69:0,69,968	'0/0	32	0/0:249,0:249:99:0,665,8489	'0/0	249	-0.00625	0.371093	0	2	0.091	0.091	22	-10.326	820	0	4.1591	1	2	0.091	59.31	2.02
Ld01	57396	C	A	2161.05	0	50	0	63	0	63	0	102	0.0266667	75	0	0/0:26,0:27:63:0,63,857	'0/0	27	0	0/0:32,0:32:87:0,87,1183	'0/0	32	0	0/0:41,0:42:99:0,108,1475	'0/0	42	0	0/0:37,0:37:93:0,93,1294	'0/0	37	0/0:246,0:248:99:0,659,8535	'0/0	248	0.00533333	0.502335	0	2	0.091	0.091	22	-12.237	825	3.283	5.5817	1	2	0.091	59.69	1.58
Ld01	58822	A	G	1976.05	0.016129	62	0	84	0	51	0	93	0	67	0	0/0:39,0:40:81:0,81,1148	'0/0	40	0	0/0:46,0:46:99:0,120,1666	'0/0	46	0	0/0:46,0:46:99:0,120,1656	'0/0	46	0	0/0:41,0:41:99:0,108,1500	'0/0	41	0/0:248,0:249:99:0,608,8042	'0/0	249	0.00322581	0.502335	0	2	0.091	0.091	22	-10.864	847	2.245	6.2475	1	2	0.091	59.61	0.397
Ld01	58979	G	A	1766.05	0	44	1	50	0	64	0	93	0	52	0	0/0:41,0:41:99:0,105,1432	'0/0	41	0	0/0:60,0:60:99:0,150,2087	'0/0	60	0	0/0:44,0:44:99:0,114,1530	'0/0	44	0	0/0:42,0:42:99:0,114,1535	'0/0	42	0/0:247,0:248:99:0,647,8078	'0/0	248	0.2	0.502335	0	2	0.091	0.091	22	0.541	800	4.448	5.7902	1	2	0.091	59.46	0.269
Ld01	59418	C	A	1976.05	0	48	0	71	0	48	0.0121951	82	0	45	0	0/0:39,0:39:99:0,99,1326	'0/0	39	0	0/0:26,0:26:69:0,69,952	'0/0	26	0	0/0:36,0:36:84:0,84,1093	'0/0	36	0	0/0:43,0:43:99:0,102,1413	'0/0	43	0/0:249,1:250:99:0,692,9183	'0/0	250	0.00243902	0.502335	0	2	0.091	0.091	22	-9.852	757	0.941	3.5687	1	2	0.091	59.29	-0.847
Ld01	61092	T	C	1571.05	0.0232558	43	0.0517241	58	0	40	0	96	0.0344828	58	0	0/0:45,0:45:99:0,105,1458	'0/0	45	0	0/0:60,0:60:99:0,141,1951	'0/0	60	0	0/0:40,0:40:99:0,105,1385	'0/0	40	0	0/0:34,0:34:84:0,84,1156	'0/0	34	0/0:248,0:249:99:0,647,8436	'0/0	249	0.0218925	0.109436	0	2	0.091	0.091	22	-9.305	782	2.205	5.891	1	2	0.091	57.03	-6.913
Ld01	61918	A	G	1835.05	0.0181818	55	0	74	0.0185185	54	0	96	0	69	0	0/0:45,0:45:99:0,120,1615	'0/0	45	0	0/0:38,0:38:99:0,99,1313	'0/0	38	0	0/0:42,0:42:99:0,111,1539	'0/0	42	0	0/0:38,0:38:84:0,84,1172	'0/0	38	0/0:249,1:250:99:0,617,8640	'0/0	250	0.00734007	0.240421	0	2	0.091	0.091	22	-10.382	829	1.022	6.301	1	2	0.091	59.66	1.834
Ld01	63214	G	T	17737.6	1	31	1	38	1	34	1	75	0.976744	43	0	0/0:53,0:53:99:0,129,1789	'0/0	53	0	0/0:68,0:68:99:0,184,2496	'0/0	68	0	0/0:47,0:47:99:0,123,1643	'0/0	47	0	0/0:38,0:38:93:0,93,1306	'0/0	38	1/1:0,242:243:99:8467,632,0	'1/1	243	0.995349	0.0107996	0	14	0.636	0.636	22	-12.55	726	0	3.8044	1	14	0.636	59.41	0.899
Ld01	65173	C	G	1592.05	0	68	0	79	0.0142857	70	0	124	0	79	0	0/0:40,0:40:99:0,108,1511	'0/0	40	0	0/0:72,0:72:99:0,184,2550	'0/0	72	0	0/0:36,0:36:96:0,96,1333	'0/0	36	0	0/0:50,0:50:99:0,123,1714	'0/0	50	0/0:248,0:248:99:0,629,8219	'0/0	248	0.00285714	0.502335	0	2	0.091	0.091	22	-10.732	926	4.468	3.2963	1	2	0.091	59.61	0.988
Ld01	65344	A	C	14197.6	1	50	0.986301	73	1	63	1	99	1	89	0	0/0:57,0:57:99:0,138,1933	'0/0	57	0.0377358	0/0:51,2:53:99:0,103,1940	'0/0	53	0	0/0:60,0:61:99:0,157,2163	'0/0	61	0	0/0:60,0:60:99:0,156,2099	'0/0	60	0/0:250,0:250:99:0,662,8766	'0/0	250	0.987826	0.0132893	0	10	0.455	0.455	22	-2.145	926	5.037	2.4522	1	10	0.455	59.8	-0.966
Ld01	66215	T	G	18483.6	1	33	1	57	1	39	0.985714	70	0.957447	47	0	0/0:35,0:35:90:0,90,1226	'0/0	35	0	0/0:37,0:37:99:0,99,1306	'0/0	37	0	0/0:28,0:28:75:0,75,1028	'0/0	28	0	0/0:27,0:27:66:0,66,895	'0/0	27	1/1:1,242:243:99:8096,620,0	'1/1	243	0.988632	0.0132893	0	14	0.636	0.636	22	-8.473	674	6.973	5.7324	1	14	0.636	59.44	1.293
Ld01	70113	A	G	11599.6	1	58	1	48	1	61	1	100	1	59	0	0/0:33,0:33:81:0,81,1127	'0/0	33	0	0/0:39,0:39:93:0,93,1284	'0/0	39	0	0/0:28,0:28:75:0,75,1025	'0/0	28	0	0/0:38,0:38:96:0,96,1339	'0/0	38	0/0:248,0:248:99:0,689,9195	'0/0	248	1	0.00720957	0	10	0.455	0.455	22	-3.771	805	4.158	4.3218	1	10	0.455	59.66	1.66
Ld01	70938	G	A	9875.58	1	36	0.97619	42	1	50	1	91	1	58	0	0/0:40,0:40:96:0,96,1306	'0/0	40	0	0/0:50,0:50:99:0,123,1701	'0/0	50	0	0/0:29,0:29:84:0,84,1147	'0/0	29	0	0/0:39,0:39:96:0,96,1305	'0/0	39	0/0:250,0:250:99:0,656,8652	'0/0	250	0.995238	0.0107996	0	10	0.455	0.455	22	-1.22	777	1.171	3.5818	1	10	0.455	59.71	-0.301
Ld01	72378	G	A	8732.05	0	33	0	46	0.0277778	36	0	92	0	53	0	0/0:47,0:47:99:0,117,1639	'0/0	47	0	0/0:42,0:42:99:0,111,1517	'0/0	42	0	0/0:29,0:29:75:0,75,1022	'0/0	29	0	0/0:39,0:39:96:0,96,1334	'0/0	39	1/1:0,243:243:99:8780,656,0	'1/1	243	0.00555556	0.502335	0	2	0.091	0.091	22	3.933	769	1.183	4.4199	1	2	0.091	59.49	-0.397
Ld01	73018	G	T	7454.58	1	33	1	41	0.97619	42	1	74	0.976744	43	0	0/0:49,0:49:99:0,123,1694	'0/0	49	0	0/0:51,0:51:99:0,132,1819	'0/0	51	0	0/0:32,0:32:72:0,72,988	'0/0	32	0	0/0:25,0:25:51:0,51,726	'0/0	25	0/0:247,0:248:99:0,650,8504	'0/0	248	0.990587	0.0132893	0	10	0.455	0.455	22	-3.514	713	6.705	4.0699	1	10	0.455	59.44	1.552
Ld01	74084	T	A	1858.05	0	36	0	43	0	36	0	68	0.0222222	45	0	0/0:50,0:50:99:0,120,1648	'0/0	50	0	0/0:59,0:60:99:0,147,2008	'0/0	60	0	0/0:25,0:25:66:0,66,892	'0/0	25	0	0/0:20,0:20:57:0,57,756	'0/0	20	0/0:250,0:250:99:0,659,8527	'0/0	250	0.00444444	0.502335	0	2	0.091	0.091	22	-10.015	697	2.027	8.5926	1	2	0.091	59.53	0.225
Ld01	74094	A	C	1594.05	0	36	1	43	0	37	0	69	0	44	0	0/0:56,0:56:99:0,126,1742	'0/0	56	0	0/0:57,0:57:99:0,153,2050	'0/0	57	0	0/0:24,0:24:57:0,57,753	'0/0	24	0	0/0:19,0:19:51:0,51,675	'0/0	19	0/0:247,0:248:99:0,644,8448	'0/0	248	0.2	0.502335	0	2	0.091	0.091	22	0.738	704	0	9.9112	1	2	0.091	59.51	1.517
Ld01	74392	C	G	2320.05	0	34	0	52	0.0285714	35	0	65	0	48	0.0243902	0/0:40,1:41:93:0,93,1276	'0/0	41	0	0/0:35,0:35:87:0,87,1116	'0/0	35	0	0/0:25,0:25:69:0,69,916	'0/0	25	0	0/0:18,0:18:48:0,48,647	'0/0	18	0/0:247,0:247:99:0,560,7528	'0/0	247	-0.000383275	1	0	2	0.091	0.091	22	-10.452	680	0.857	3.43	1	2	0.091	59.27	0.122
Ld01	75120	G	A	2322.05	0	37	0	32	0.0277778	36	0	70	0	48	0	0/0:38,0:38:90:0,90,1250	'0/0	38	0.0263158	0/0:36,1:38:67:0,67,1231	'0/0	38	0	0/0:28,0:28:78:0,78,1072	'0/0	28	0	0/0:27,0:27:66:0,66,919	'0/0	27	0/0:247,0:249:99:0,638,8224	'0/0	249	-0.00102339	1	0	2	0.091	0.091	22	-10.513	680	0	4.177	1	2	0.091	59.11	-1.37
Ld01	76917	G	C	2354.05	0	50	0	60	0	51	0.0140845	71	0	37	0	0/0:36,0:36:87:0,87,1185	'0/0	36	0	0/0:54,0:54:99:0,132,1820	'0/0	54	0	0/0:22,0:22:66:0,66,882	'0/0	22	0	0/0:21,0:21:60:0,60,827	'0/0	21	0/0:249,0:249:99:0,632,8447	'0/0	249	0.0028169	0.502335	0	2	0.091	0.091	22	-11.671	728	3.043	4.2423	1	2	0.091	58.69	0.794
Ld01	76932	T	C	2099.05	0	49	0	58	0	49	0	67	0.027027	37	0	0/0:35,0:35:84:0,84,1157	'0/0	35	0.0192308	0/0:51,1:52:99:0,117,1603	'0/0	52	0	0/0:25,0:25:63:0,63,861	'0/0	25	0	0/0:21,0:22:51:0,51,720	'0/0	22	0/0:246,1:248:99:0,603,8465	'0/0	248	0.000597713	1	0	2	0.091	0.091	22	-10.305	712	0	3.2453	1	2	0.091	58.55	1.392
Ld01	77365	G	T	19334.6	0.888889	45	0.901408	71	0.925926	54	0.905882	85	0.928571	56	0	0/0:19,0:19:42:0,42,572	'0/0	19	0	0/0:32,0:32:81:0,81,1125	'0/0	32	0	0/0:35,0:35:84:0,84,1135	'0/0	35	0	0/0:26,0:26:63:0,63,830	'0/0	26	1/1:6,241:247:99:8020,635,0	'1/1	247	0.910135	0.0150785	0	14	0.636	0.636	22	-7.884	741	3.619	4.7736	1	14	0.636	52	6.767
Ld01	77411	A	G	21055.6	1	34	1	56	1	55	0.974026	77	1	57	0	0/0:23,0:23:54:0,54,733	'0/0	23	0	0/0:35,0:35:99:0,99,1352	'0/0	35	0	0/0:33,0:33:78:0,78,1050	'0/0	33	0	0/0:27,0:27:72:0,72,960	'0/0	27	1/1:0,243:244:99:8706,662,0	'1/1	244	0.994805	0.0107996	0	14	0.636	0.636	22	-7.213	722	3.506	2.7519	1	14	0.636	58.98	2.454
Ld01	77482	A	C	2046.05	0	41	0	61	0	47	0	83	0.0192308	52	0	0/0:31,0:31:75:0,75,987	'0/0	31	0	0/0:47,0:47:99:0,126,1712	'0/0	47	0	0/0:25,0:25:69:0,69,944	'0/0	25	0	0/0:28,0:28:66:0,66,894	'0/0	28	0/0:249,0:249:99:0,692,9217	'0/0	249	0.00384615	0.502335	0	2	0.091	0.091	22	-11.108	738	0.892	5.4154	1	2	0.091	59.3	2.105
Ld01	77701	C	A	2176.05	0	46	0.967742	62	0	50	0	78	0	66	0	0/0:44,0:45:99:0,108,1517	'0/0	45	0	0/0:55,0:55:99:0,126,1739	'0/0	55	0	0/0:25,0:25:63:0,63,842	'0/0	25	0	0/0:27,0:27:60:0,60,809	'0/0	27	0/0:246,1:247:99:0,650,8467	'0/0	247	0.193548	0.502335	0	2	0.091	0.091	22	1.911	789	2.272	6.6254	1	2	0.091	59.43	0.496
Ld01	78371	C	A	18088.6	0.978261	46	1	37	1	33	1	70	0.984375	64	0.0263158	0/0:37,1:38:99:0,102,1394	'0/0	38	0	0/0:44,0:44:99:0,111,1530	'0/0	44	0	0/0:41,0:41:99:0,114,1558	'0/0	41	0.0222222	0/0:44,1:45:81:0,81,1532	'0/0	45	1/1:0,241:242:99:8789,650,0	'1/1	242	0.980393	0.017451	0	12	0.545	0.545	22	-1.381	744	0.551	3.1898	1	12	0.545	59.59	0.126
Ld01	78636	C	A	9856.58	0.979167	48	1	40	0.979167	48	0.9875	80	1	52	0	0/0:32,0:32:87:0,87,1198	'0/0	32	0	0/0:49,0:49:99:0,129,1785	'0/0	49	0	0/0:16,0:16:39:0,39,552	'0/0	16	0	0/0:40,0:40:99:0,102,1425	'0/0	40	0/0:249,0:250:99:0,668,8825	'0/0	250	0.989167	0.0141714	0	10	0.455	0.455	22	-1.204	760	0	3.5079	1	10	0.455	59.79	1.12
Ld01	78686	A	G	7809.59	0.964286	28	0.974359	39	1	40	1	72	1	46	0	0/0:36,0:36:87:0,87,1199	'0/0	36	0	0/0:52,0:52:99:0,129,1786	'0/0	52	0	0/0:10,0:10:30:0,30,406	'0/0	10	0	0/0:34,0:34:87:0,87,1174	'0/0	34	0/0:243,0:245:99:0,656,8698	'0/0	245	0.987729	0.0132893	0	10	0.455	0.455	22	-3.415	708	0.566	32.1307	0.9998	10	0.455	59.75	1.273
Ld01	78761	C	T	16330.6	1	27	1	29	1	42	1	78	1	57	0	0/0:48,0:48:99:0,120,1676	'0/0	48	0	0/0:48,0:49:99:0,141,1843	'0/0	49	0	0/0:17,0:17:36:0,36,467	'0/0	17	0	0/0:31,0:31:81:0,81,1094	'0/0	31	1/1:0,244:244:99:7675,581,0	'1/1	244	1	0.00720957	0	12	0.545	0.545	22	3.008	727	1.157	4.6527	1	12	0.545	59.43	-0.266
Ld01	78967	A	C	8134.05	0	38	0	28	0	57	0.0238095	84	0	65	0.0192308	0/0:51,1:52:94:0,94,1537	'0/0	52	0.0238095	0/0:41,1:42:87:0,87,1166	'0/0	42	0	0/0:26,0:26:57:0,57,763	'0/0	26	0	0/0:21,0:21:51:0,51,663	'0/0	21	1/1:0,242:243:99:8182,623,0	'1/1	243	-0.00599817	0.558185	0	2	0.091	0.091	22	5.456	759	0	16.3492	1	2	0.091	59.55	-0.495
Ld01	79991	T	C	19493.6	1	38	0.969697	33	1	39	1	67	1	53	0	0/0:42,0:42:90:0,90,1257	'0/0	42	0	0/0:48,0:48:99:0,126,1732	'0/0	48	0	0/0:24,0:24:60:0,60,796	'0/0	24	0	0/0:24,0:24:69:0,69,951	'0/0	24	1/1:0,242:242:99:8496,620,0	'1/1	242	0.993939	0.0107996	0	14	0.636	0.636	22	-7.405	708	2.295	3.4775	1	14	0.636	59.66	-0.394
Ld01	80255	C	T	2669.05	0	40	0	45	0	44	0.0235294	85	0.0277778	36	0	0/0:41,0:41:99:0,102,1421	'0/0	41	0	0/0:47,0:47:99:0,120,1640	'0/0	47	0	0/0:37,0:37:96:0,96,1317	'0/0	37	0	0/0:33,0:33:87:0,87,1201	'0/0	33	0/0:248,0:248:99:0,671,8939	'0/0	248	0.0102614	0.240421	0	2	0.091	0.091	22	-12.966	744	3.02	3.7905	1	2	0.091	59.71	0.393
Ld01	80758	A	G	21133.6	1	40	0.977778	45	0.976744	43	1	77	1	65	0	0/0:29,0:29:81:0,81,1111	'0/0	29	0	0/0:43,0:43:99:0,105,1452	'0/0	43	0.0540541	0/0:35,2:37:54:0,54,1173	'0/0	37	0	0/0:23,0:23:60:0,60,839	'0/0	23	1/1:0,243:243:99:8725,653,0	'1/1	243	0.977391	0.0160099	0	14	0.636	0.636	22	-10.961	721	0	2.4687	1	14	0.636	59.74	1.068
Ld01	81204	T	G	8570.05	0	36	0	37	0.0434783	23	0	90	0	59	0	0/0:33,0:33:87:0,87,1202	'0/0	33	0	0/0:42,0:42:99:0,117,1572	'0/0	42	0	0/0:34,0:34:87:0,87,1218	'0/0	34	0	0/0:22,0:22:60:0,60,833	'0/0	22	1/1:0,243:243:99:8618,641,0	'1/1	243	0.00869565	0.502335	0	2	0.091	0.091	22	4.316	737	0	2.1267	1	2	0.091	59.67	1.15
Ld01	81523	T	C	9039.58	1	40	1	32	0.971429	35	1	87	0.982143	56	0	0/0:39,0:39:99:0,102,1408	'0/0	39	0	0/0:38,0:38:90:0,90,1254	'0/0	38	0	0/0:31,0:31:84:0,84,1157	'0/0	31	0	0/0:44,0:44:99:0,114,1566	'0/0	44	0/0:250,0:250:99:0,665,8835	'0/0	250	0.990714	0.0132893	0	10	0.455	0.455	22	-0.398	744	2.635	2.4095	1	10	0.455	59.58	-0.104
Ld01	81549	C	A	19836.6	1	33	1	40	1	34	0.988636	88	1	57	0	0/0:42,0:42:99:0,102,1425	'0/0	42	0	0/0:39,0:39:90:0,90,1259	'0/0	39	0	0/0:36,0:36:96:0,96,1316	'0/0	36	0.0217391	0/0:45,1:46:99:0,108,1476	'0/0	46	1/1:0,241:241:99:8664,656,0	'1/1	241	0.992292	0.0132893	0	14	0.636	0.636	22	-10.165	729	0	3.3891	1	14	0.636	59.62	0.834
Ld01	81736	A	G	8721.58	1	41	1	30	1	39	0.970149	67	1	59	0	0/0:37,0:37:90:0,90,1223	'0/0	37	0	0/0:27,0:27:66:0,66,901	'0/0	27	0	0/0:30,0:30:84:0,84,1147	'0/0	30	0	0/0:37,0:37:99:0,99,1312	'0/0	37	0/0:249,0:249:99:0,638,8493	'0/0	249	0.99403	0.0107996	0	10	0.455	0.455	22	0.209	700	1.857	1.9641	1	10	0.455	59.86	-1.982
Ld01	81898	T	A	20029.6	1	32	1	35	0.967742	31	1	73	1	64	0	0/0:33,0:33:84:0,84,1156	'0/0	33	0	0/0:39,0:39:87:0,87,1178	'0/0	39	0	0/0:24,0:24:66:0,66,897	'0/0	24	0	0/0:30,0:30:72:0,72,970	'0/0	30	1/1:0,245:245:99:8642,641,0	'1/1	245	0.993548	0.0107996	0	14	0.636	0.636	22	-8.35	694	0	2.6207	1	14	0.636	59.95	-1.286
Ld01	82017	G	A	7939.58	1	25	1	32	1	30	1	75	1	55	0	0/0:39,0:39:93:0,93,1278	'0/0	39	0	0/0:32,0:32:78:0,78,1043	'0/0	32	0	0/0:32,0:32:81:0,81,1087	'0/0	32	0	0/0:32,0:32:78:0,78,1063	'0/0	32	0/0:245,0:247:99:0,593,7947	'0/0	247	1	0.00720957	0	10	0.455	0.455	22	-1.223	671	28.527	4.4523	1	10	0.455	59.23	3.21
Ld01	82112	C	T	11362.6	0.947368	38	1	27	0.973684	38	0.986111	72	1	52	0	0/0:37,0:37:84:0,84,1137	'0/0	37	0	0/0:33,0:33:84:0,84,1110	'0/0	33	0.0588235	0/0:15,1:17:42:0,42,564	'0/0	17	0	0/0:34,0:34:84:0,84,1143	'0/0	34	1/1:0,105:105:99:3423,265,0	'1/1	105	0.966727	0.017451	0	14	0.636	0.636	22	-5.513	491	7.105	19.7813	1	14	0.636	59.5	-0.417
Ld01	82438	G	A	2735.05	0	36	0.0217391	46	0.037037	27	0	81	0.0166667	60	0	0/0:20,0:20:51:0,51,668	'0/0	20	0.0408163	0/0:47,2:49:99:0,102,1441	'0/0	49	0	0/0:28,0:28:63:0,63,865	'0/0	28	0.0666667	0/0:28,2:30:60:0,60,841	'0/0	30	0/0:247,0:247:99:0,656,8743	'0/0	247	-0.0117822	0.701155	0	2	0.091	0.091	22	-10.47	714	0	4.8036	1	2	0.091	59.68	1.053
Ld01	82676	C	T	2673.05	0	41	0.0181818	55	0	42	0	80	0	66	0	0/0:35,0:35:90:0,90,1260	'0/0	35	0	0/0:32,0:32:87:0,87,1215	'0/0	32	0	0/0:21,0:21:60:0,60,824	'0/0	21	0	0/0:32,0:32:66:0,66,912	'0/0	32	0/0:248,0:249:99:0,629,8498	'0/0	249	0.00363636	0.502335	0	2	0.091	0.091	22	-12.836	743	4.317	3.2199	1	2	0.091	59.63	0.152
Ld01	83393	C	T	1680.27	0	39	0	40	0	29	0	75	0	28	0	0/0:27,0:27:69:0,69,968	'0/0	27	0	0/0:36,0:36:96:0,96,1336	'0/0	36	0	0/0:28,0:28:69:0,69,960	'0/0	28	0.0333333	0/0:29,1:30:81:0,81,1092	'0/0	30	0/0:250,0:250:99:0,677,9150	'0/0	250	-0.00833333	0.371093	0	1	0.045	0.045	22	-10.704	680	3.268	3.5792	-0.0476	1	0.045	59.44	0.373
Ld01	84006	G	T	2315.05	0	27	0.0285714	35	0.0277778	36	0.025641	78	0.0222222	45	0	0/0:24,0:24:63:0,63,849	'0/0	24	0.0322581	0/0:30,1:31:75:0,75,996	'0/0	31	0	0/0:23,0:23:63:0,63,850	'0/0	23	0	0/0:12,0:12:30:0,30,395	'0/0	12	0/0:249,0:250:99:0,638,8502	'0/0	250	0.012778	0.442771	0	2	0.091	0.091	22	-10.087	636	0.841	3.7185	0.9995	2	0.091	59	-0.845
Ld01	84164	T	G	18628.6	1	29	1	33	1	32	1	73	1	37	0	0/0:31,0:31:75:0,75,1062	'0/0	31	0	0/0:35,0:35:93:0,93,1269	'0/0	35	0	0/0:18,0:18:48:0,48,661	'0/0	18	0	0/0:28,0:28:66:0,66,924	'0/0	28	1/1:0,244:244:99:8655,638,0	'1/1	244	1	0.00720957	0	14	0.636	0.636	22	-7.894	635	0	1.1285	1	14	0.636	59.02	1.09
Ld01	85150	C	G	7812.58	1	35	1	47	1	35	1	63	1	45	0	0/0:23,0:23:60:0,60,831	'0/0	23	0	0/0:51,0:51:99:0,111,1553	'0/0	51	0	0/0:28,0:28:72:0,72,987	'0/0	28	0	0/0:39,0:39:99:0,105,1401	'0/0	39	0/0:250,0:250:99:0,680,9097	'0/0	250	1	0.00720957	0	10	0.455	0.455	22	-2.323	707	1.222	3.3565	1	10	0.455	59.89	0.462
Ld01	85236	T	C	7789.58	1	36	1	40	1	41	1	70	0.977778	45	0	0/0:32,0:32:78:0,78,1079	'0/0	32	0	0/0:34,0:34:93:0,93,1239	'0/0	34	0	0/0:25,0:25:66:0,66,881	'0/0	25	0	0/0:34,0:34:96:0,96,1327	'0/0	34	0/0:250,0:250:99:0,656,8907	'0/0	250	0.995556	0.0107996	0	10	0.455	0.455	22	-5.955	709	0	4.6142	1	10	0.455	59.7	0.934
Ld01	85663	C	G	6798.58	0.945946	37	1	37	1	32	0.981132	53	1	32	0	0/0:30,0:30:78:0,78,1086	'0/0	30	0	0/0:33,0:33:84:0,84,1136	'0/0	33	0	0/0:29,0:29:78:0,78,1014	'0/0	29	0	0/0:34,0:34:87:0,87,1206	'0/0	34	0/0:247,0:247:99:0,668,8851	'0/0	247	0.985416	0.0132893	0	10	0.455	0.455	22	-1.873	657	10.734	3.1908	1	10	0.455	59.57	-0.044
Ld01	85908	T	G	11805.6	0.97561	41	1	21	0.97561	41	1	97	1	57	0	0/0:29,0:29:81:0,81,1106	'0/0	29	0	0/0:40,0:40:96:0,96,1361	'0/0	40	0	0/0:34,0:34:87:0,87,1221	'0/0	34	0	0/0:22,0:22:60:0,60,818	'0/0	22	0/0:248,0:248:99:0,677,9187	'0/0	248	0.990244	0.0128578	0	12	0.545	0.545	22	-14.729	719	2.547	2.2906	1	12	0.545	59.83	-0.802
Ld01	86279	G	A	8509.05	0.0384615	26	0	42	0	48	0.0117647	85	0.0243902	41	0.0833333	0/0:22,2:24:63:0,63,848	'0/0	24	0	0/0:24,0:24:54:0,54,752	'0/0	24	0	0/0:19,0:19:45:0,45,598	'0/0	19	0	0/0:21,0:21:51:0,51,697	'0/0	21	1/1:1,241:243:99:8557,638,0	'1/1	243	-0.00591004	0.687322	0	2	0.091	0.091	22	5.998	692	4.24	5.9269	1	2	0.091	59.74	0.014
Ld01	87933	C	T	6317.58	1	36	1	42	0.921053	38	0.924528	53	0.95122	41	0	0/0:28,0:29:75:0,75,1025	'0/0	29	0	0/0:42,0:42:99:0,105,1421	'0/0	42	0	0/0:29,0:29:78:0,78,1043	'0/0	29	0	0/0:26,0:26:63:0,63,843	'0/0	26	0/0:138,0:138:99:0,352,4722	'0/0	138	0.95936	0.0146219	0	10	0.455	0.455	22	-5.734	539	0.542	6.6515	1	10	0.455	59.18	2.879
Ld01	87978	G	A	7086.28	1	34	1	34	1	38	0.982456	57	1	38	0.125	0/0:28,4:32:26:0,26,1017	'0/0	32	0.113636	0/0:39,5:44:73:0,73,1413	'0/0	44	0.1	0/0:27,3:30:45:0,45,1027	'0/0	30	0.181818	0/1:18,4:22:17:17,0,564	'0/1	22	0/0:137,0:137:99:0,361,4836	'0/0	137	0.866378	0.0150785	0	11	0.5	0.5	22	-4.138	550	1.786	10.2463	0.8213	11	0.5	58.94	-0.059
Ld01	88452	C	T	2299.05	0	31	0.025641	39	0	44	0	77	0	61	0	0/0:32,0:32:78:0,78,1078	'0/0	32	0	0/0:35,0:35:87:0,87,1175	'0/0	35	0	0/0:34,0:34:84:0,84,1172	'0/0	34	0	0/0:35,0:35:87:0,87,1185	'0/0	35	0/0:249,0:250:99:0,635,8344	'0/0	250	0.00512821	0.502335	0	2	0.091	0.091	22	-11.846	720	1.842	6.0785	1	2	0.091	59.28	-1.076
Ld01	88670	C	T	6814.58	1	29	0.96875	32	1	37	1	52	1	45	0	0/0:26,0:26:66:0,66,910	'0/0	26	0	0/0:47,0:47:99:0,111,1517	'0/0	47	0	0/0:20,0:20:54:0,54,734	'0/0	20	0	0/0:31,0:31:72:0,72,1012	'0/0	31	0/0:250,0:250:99:0,659,8726	'0/0	250	0.99375	0.0107996	0	10	0.455	0.455	22	-2.158	657	2.779	4.4087	1	10	0.455	59.14	1.643
Ld01	88940	G	T	9854.58	0.98	50	0.978723	47	1	50	1	77	0.983333	60	0	0/0:41,0:41:90:0,90,1259	'0/0	41	0	0/0:28,0:29:75:0,75,1034	'0/0	29	0	0/0:48,0:48:99:0,120,1632	'0/0	48	0.0208333	0/0:47,1:48:72:0,72,1496	'0/0	48	0/0:247,0:248:99:0,623,8398	'0/0	248	0.983203	0.017451	0	10	0.455	0.455	22	-3.483	781	19.664	3.3745	1	10	0.455	59.34	0.674
Ld01	88986	T	C	10146.6	1	43	1	48	0.972973	37	1	54	1	51	0	0/0:33,0:33:78:0,78,1068	'0/0	33	0	0/0:38,0:38:99:0,99,1349	'0/0	38	0	0/0:40,0:40:99:0,102,1413	'0/0	40	0.02	0/0:49,1:50:78:0,78,1586	'0/0	50	0/0:248,1:250:99:0,607,8516	'0/0	250	0.989595	0.0132893	0	12	0.545	0.545	22	-6.505	701	17.034	3.2664	1	12	0.545	59.4	0.291
Ld01	88987	T	C	10120.6	1	43	1	48	1	37	0.981481	54	1	51	0	0/0:33,0:33:78:0,78,1019	'0/0	33	0	0/0:37,0:38:99:0,99,1340	'0/0	38	0	0/0:40,0:40:99:0,108,1477	'0/0	40	0.0196078	0/0:50,1:51:81:0,81,1617	'0/0	51	0/0:249,1:250:99:0,610,8548	'0/0	250	0.991394	0.0132893	0	12	0.545	0.545	22	-6.723	702	18.649	3.3449	1	12	0.545	59.4	0.615
Ld01	89220	C	T	8440.05	0	58	0	73	0	48	0.012987	77	0.0153846	65	0	0/0:29,0:29:75:0,75,1023	'0/0	29	0	0/0:43,0:43:99:0,117,1593	'0/0	43	0	0/0:39,0:39:93:0,93,1253	'0/0	39	0	0/0:40,0:40:99:0,99,1347	'0/0	40	1/1:1,240:242:99:8488,599,0	'1/1	242	0.00567433	0.240421	0	2	0.091	0.091	22	2.209	781	1.202	5.1309	1	2	0.091	59.73	0.407
Ld01	89403	A	G	12553.6	1	51	1	78	1	38	1	73	1	53	0	0/0:31,0:31:69:0,69,936	'0/0	31	0	0/0:46,0:46:99:0,111,1508	'0/0	46	0	0/0:25,0:25:63:0,63,859	'0/0	25	0	0/0:41,0:41:99:0,99,1397	'0/0	41	0/0:247,1:248:99:0,624,8456	'0/0	248	1	0.00720957	0	12	0.545	0.545	22	-3.666	742	0.521	2.572	1	12	0.545	59.34	1.374
Ld01	89673	C	T	11594.6	1	50	1	74	1	45	0.987654	81	1	61	0	0/0:48,0:49:99:0,120,1656	'0/0	49	0	0/0:52,0:52:99:0,138,1894	'0/0	52	0.04	0/0:24,1:25:38:0,38,880	'0/0	25	0	0/0:36,0:36:96:0,96,1351	'0/0	36	0/0:250,0:250:99:0,647,8328	'0/0	250	0.987531	0.0132893	0	10	0.455	0.455	22	0.503	781	5.022	5.3127	1	10	0.455	59.54	0.016
Ld01	89744	T	C	9568.58	0.955556	45	1	58	1	38	1	69	1	50	0	0/0:43,0:43:99:0,111,1537	'0/0	43	0	0/0:53,0:53:99:0,120,1611	'0/0	53	0.0322581	0/0:30,1:31:36:0,36,971	'0/0	31	0	0/0:44,0:44:99:0,99,1368	'0/0	44	0/0:248,0:248:99:0,668,8845	'0/0	248	0.983047	0.0132893	0	10	0.455	0.455	22	-3.176	747	4.291	3.4206	1	10	0.455	59.44	1.698
Ld01	89904	T	C	1507.05	0	36	0	61	0	43	0	86	0	50	0.0277778	0/0:35,1:36:96:0,96,1315	'0/0	36	0	0/0:39,0:39:93:0,93,1268	'0/0	39	0.0434783	0/0:21,1:23:60:0,60,803	'0/0	23	0	0/0:37,0:37:93:0,93,1266	'0/0	37	0/0:246,0:247:99:0,650,8747	'0/0	247	-0.017814	0.13121	0	2	0.091	0.091	22	-10.532	712	0	3.712	1	2	0.091	59.67	-0.61
Ld01	91914	A	C	1846.09	0.292683	41	0.939394	33	0.186047	43	0.2125	80	0.137255	51	0	0/0:43,0:43:96:0,96,1356	'0/0	43	0	0/0:40,0:40:99:0,120,1643	'0/0	40	0	0/0:35,0:35:90:0,90,1226	'0/0	35	0	0/0:23,0:23:57:0,57,764	'0/0	23	0/0:248,0:250:99:0,683,9108	'0/0	250	0.353576	0.0150785	0	6	0.273	0.273	22	-1.065	736	0	46.531	0.0677	6	0.273	59.51	1.15
Ld01	92663	G	A	7340.05	0.0222222	45	0	67	0	39	0	75	0	44	0	0/0:49,0:49:99:0,129,1780	'0/0	49	0	0/0:58,0:59:99:0,150,2023	'0/0	59	0	0/0:22,0:22:63:0,63,838	'0/0	22	0	0/0:42,0:42:99:0,114,1564	'0/0	42	1/1:2,242:245:99:7388,581,0	'1/1	245	0.00444444	0.502335	0	2	0.091	0.091	22	-4.598	750	0	4.6821	1	2	0.091	59.82	0.979
Ld01	92894	G	A	9758.58	0.978261	46	0.982759	58	0.972973	37	0.986667	75	1	66	0	0/0:40,0:40:96:0,96,1339	'0/0	40	0	0/0:35,0:35:99:0,105,1435	'0/0	35	0.0357143	0/0:27,1:28:72:0,72,1007	'0/0	28	0	0/0:35,0:35:93:0,93,1272	'0/0	35	0/0:200,0:200:99:0,491,6520	'0/0	200	0.975203	0.0179428	0	10	0.455	0.455	22	-0.63	675	6.272	3.2546	1	10	0.455	59.65	1.112
Ld01	94690	G	A	5138.82	0	47	0	34	0	50	0.0348837	86	0.0444444	45	0	0/0:38,0:38:84:0,84,1177	'0/0	38	0.025641	0/0:37,1:39:87:0,87,1189	'0/0	39	0	0/0:30,0:30:69:0,69,941	'0/0	30	0	0/0:27,0:27:66:0,66,920	'0/0	27	1/1:2,139:141:99:5153,360,0	'1/1	141	0.00945538	0.560509	0	3	0.136	0.136	22	2.367	597	3.872	8.7047	0.6141	3	0.136	58.88	-0.694
Ld01	95427	G	A	22539.6	1	64	1	81	0.984615	65	1	81	1	67	0	0/0:50,0:50:99:0,126,1737	'0/0	50	0	0/0:32,0:32:93:0,93,1268	'0/0	32	0	0/0:40,0:41:99:0,105,1467	'0/0	41	0	0/0:36,0:36:84:0,84,1162	'0/0	36	1/1:0,243:244:99:8379,635,0	'1/1	244	0.996923	0.0107996	0	14	0.636	0.636	22	-13.837	820	1.413	2.6043	1	14	0.636	59.56	-0.153
Ld01	97176	A	G	8600.05	0	65	0	64	0	45	0.0121951	82	0	56	0	0/0:34,0:34:90:0,90,1224	'0/0	34	0	0/0:52,0:52:99:0,132,1802	'0/0	52	0	0/0:36,0:36:96:0,96,1347	'0/0	36	0	0/0:33,0:33:84:0,84,1178	'0/0	33	1/1:0,241:241:99:8648,650,0	'1/1	241	0.00243902	0.502335	0	2	0.091	0.091	22	1.583	790	0.562	4.4653	1	2	0.091	59.89	-0.259
Ld01	98597	G	A	12265.6	1	46	1	77	1	56	0.990099	101	1	73	0.0416667	0/0:46,2:48:62:0,62,1611	'0/0	48	0	0/0:49,0:49:99:0,114,1576	'0/0	49	0	0/0:40,0:40:99:0,105,1447	'0/0	40	0	0/0:36,0:36:90:0,90,1240	'0/0	36	0/0:247,1:248:99:0,662,8838	'0/0	248	0.987603	0.0132893	0	10	0.455	0.455	22	-4.399	834	13.609	6.5805	1	10	0.455	59.71	-0.052
Ld01	98840	G	A	11111.6	0.981132	53	0.964912	57	1	46	0.986667	75	1	84	0	0/0:51,0:51:99:0,126,1711	'0/0	51	0	0/0:31,0:31:78:0,78,1028	'0/0	31	0	0/0:31,0:31:78:0,78,1060	'0/0	31	0	0/0:40,0:40:99:0,102,1414	'0/0	40	0/0:248,0:248:99:0,656,8489	'0/0	248	0.986542	0.0146219	0	10	0.455	0.455	22	-0.811	784	5.098	5.1087	1	10	0.455	59.3	2.791
Ld01	99100	T	C	12920.6	1	56	1	71	1	56	1	101	1	65	0	0/0:36,0:36:99:0,102,1342	'0/0	36	0	0/0:30,0:30:81:0,81,1105	'0/0	30	0	0/0:30,0:30:75:0,75,1041	'0/0	30	0	0/0:31,0:31:93:0,93,1217	'0/0	31	0/0:249,0:249:99:0,683,8840	'0/0	249	1	0.00720957	0	10	0.455	0.455	22	1.506	795	1.75	3.6631	1	10	0.455	59.83	0.193
Ld01	101272	C	T	8644.05	0	44	0.0144928	69	0	49	0	87	0	58	0	0/0:43,0:43:99:0,102,1443	'0/0	43	0.025641	0/0:38,1:39:90:0,90,1259	'0/0	39	0	0/0:43,0:43:99:0,114,1568	'0/0	43	0	0/0:23,0:23:69:0,69,932	'0/0	23	1/1:0,243:243:99:8692,644,0	'1/1	243	-0.00351171	0.866815	0	2	0.091	0.091	22	2.839	771	0	4.0752	1	2	0.091	59.76	-0.176
Ld01	101711	T	G	1658.05	0	57	0	69	0	54	0	103	0	66	0	0/0:34,0:34:87:0,87,1196	'0/0	34	0.0178571	0/0:55,1:56:99:0,141,1934	'0/0	56	0	0/0:37,0:37:87:0,87,1184	'0/0	37	0	0/0:42,0:42:96:0,96,1322	'0/0	42	0/0:246,0:248:99:0,686,9038	'0/0	248	-0.00446429	0.371093	0	2	0.091	0.091	22	-9.965	824	0	4.2292	1	2	0.091	59.81	0.232
Ld01	103571	A	G	1603.05	0	52	0	65	0	60	0.008	125	0	50	0	0/0:43,0:43:99:0,111,1526	'0/0	43	0.025	0/0:39,1:40:87:0,87,1232	'0/0	40	0	0/0:50,0:50:99:0,126,1756	'0/0	50	0	0/0:33,0:34:90:0,90,1231	'0/0	34	0/0:248,1:249:99:0,632,8249	'0/0	249	-0.00465	0.866815	0	2	0.091	0.091	22	-11.037	828	0	5.2535	1	2	0.091	59.58	-0.475
Ld01	107654	C	A	12005.6	1	60	1	76	1	41	1	89	1	66	0	0/0:40,0:40:99:0,102,1397	'0/0	40	0	0/0:43,0:43:99:0,102,1389	'0/0	43	0	0/0:40,0:40:99:0,99,1368	'0/0	40	0	0/0:37,0:37:96:0,96,1308	'0/0	37	0/0:249,0:249:99:0,623,8272	'0/0	249	1	0.00720957	0	10	0.455	0.455	22	-0.541	798	6.096	3.215	1	10	0.455	59.55	1.222
Ld01	107719	A	G	1513.05	0	59	0	75	0	55	0	75	0.0151515	66	0	0/0:54,0:54:99:0,132,1772	'0/0	54	0	0/0:38,0:38:99:0,108,1431	'0/0	38	0	0/0:29,0:29:87:0,87,1181	'0/0	29	0	0/0:33,0:33:87:0,87,1214	'0/0	33	0/0:248,0:248:99:0,635,8301	'0/0	248	0.0030303	0.502335	0	2	0.091	0.091	22	-9.736	788	0	4.312	1	2	0.091	59.58	-0.166
Ld01	111646	G	T	12808.6	1	49	1	61	1	60	1	98	0.980769	52	0	0/0:49,0:49:99:0,108,1516	'0/0	49	0	0/0:56,0:56:99:0,150,2080	'0/0	56	0	0/0:41,0:42:99:0,99,1385	'0/0	42	0	0/0:60,0:61:99:0,150,2068	'0/0	61	0/0:250,0:250:99:0,638,8340	'0/0	250	0.996154	0.0107996	0	12	0.545	0.545	22	-8.273	831	2.453	3.436	1	12	0.545	59.82	-0.178
Ld01	111870	C	T	11257.6	1	42	1	63	1	56	1	86	1	56	0	0/0:52,0:52:99:0,132,1831	'0/0	52	0	0/0:43,0:43:99:0,99,1347	'0/0	43	0	0/0:35,0:35:87:0,87,1179	'0/0	35	0	0/0:36,0:36:78:0,78,1080	'0/0	36	0/0:249,0:249:99:0,659,8729	'0/0	249	1	0.00720957	0	10	0.455	0.455	22	-3.098	791	0.535	3.4153	1	10	0.455	59.83	-0.386
Ld01	112108	G	T	1977.05	0	42	0.0144928	69	0	53	0	81	0	58	0	0/0:49,0:49:99:0,126,1694	'0/0	49	0	0/0:35,0:35:93:0,93,1274	'0/0	35	0	0/0:32,0:32:84:0,84,1169	'0/0	32	0	0/0:46,0:46:99:0,126,1728	'0/0	46	0/0:249,0:249:99:0,632,8427	'0/0	249	0.00289855	0.502335	0	2	0.091	0.091	22	-11.665	782	1.002	2.349	1	2	0.091	59.6	0.355
Ld01	112376	T	C	7751.58	1	36	1	37	1	28	1	40	1	36	0	0/0:42,0:42:99:0,108,1495	'0/0	42	0	0/0:34,0:34:84:0,84,1155	'0/0	34	0	0/0:25,0:25:75:0,75,1032	'0/0	25	0	0/0:47,0:47:99:0,114,1578	'0/0	47	0/0:249,0:249:99:0,644,8426	'0/0	249	1	0.00720957	0	12	0.545	0.545	22	-6.71	622	28.568	3.7092	1	12	0.545	59.46	0.075
Ld01	112625	A	G	11561.6	1	26	1	25	1	16	1	46	0.972973	37	0	0/0:20,0:20:60:0,60,792	'0/0	20	0	0/0:30,0:31:54:0,54,747	'0/0	31	0	0/0:15,0:16:42:0,42,559	'0/0	16	0.0434783	0/0:20,1:23:48:0,48,652	'0/0	23	1/1:1,177:179:99:5701,439,0	'1/1	179	0.983725	0.0132893	0	14	0.636	0.636	22	-5	451	11.566	5.505	1	14	0.636	58.39	-0.724
Ld01	112714	T	C	4641.58	1	21	1	20	1	18	1	43	1	28	0.0740741	0/0:25,2:27:60:0,60,826	'0/0	27	0	0/0:39,0:39:96:0,96,1299	'0/0	39	0	0/0:30,0:30:69:0,69,969	'0/0	30	0.0416667	0/0:23,1:24:57:0,57,798	'0/0	24	0/0:242,0:242:99:0,554,7427	'0/0	242	0.971065	0.0104083	0	10	0.455	0.455	22	0.054	551	17.137	2.2826	1	10	0.455	57.98	2.458
Ld01	112758	T	G	7139.58	1	25	1	27	1	27	1	47	0.975	40	0	0/0:25,0:25:66:0,66,889	'0/0	25	0	0/0:55,0:55:99:0,129,1792	'0/0	55	0	0/0:40,0:40:99:0,105,1455	'0/0	40	0	0/0:21,0:21:57:0,57,777	'0/0	21	0/0:248,0:249:99:0,659,8728	'0/0	249	0.995	0.0107996	0	12	0.545	0.545	22	-8.052	604	34.522	3.195	1	12	0.545	59.47	-0.359
Ld01	112794	T	C	7676.58	1	27	1	30	1	25	1	45	1	40	0	0/0:32,0:32:84:0,84,1149	'0/0	32	0.0151515	0/0:65,1:66:99:0,138,1949	'0/0	66	0	0/0:43,0:43:99:0,111,1516	'0/0	43	0	0/0:28,0:28:75:0,75,976	'0/0	28	0/0:247,1:249:99:0,656,8569	'0/0	249	0.996212	0.00927678	0	12	0.545	0.545	22	-6.852	635	32.469	2.8143	1	12	0.545	59.59	0.211
Ld01	113459	T	C	2175.05	0	38	0	53	0	35	0	65	0	41	0.037037	0/0:26,1:27:46:0,46,910	'0/0	27	0	0/0:28,0:28:75:0,75,999	'0/0	28	0	0/0:43,0:43:99:0,105,1400	'0/0	43	0	0/0:34,0:34:72:0,72,993	'0/0	34	0/0:164,0:164:99:0,385,5173	'0/0	164	-0.00925926	0.371093	0	2	0.091	0.091	22	-10.273	605	0	6.1434	1	2	0.091	58.57	2.266
Ld01	113505	A	G	7789.58	1	21	1	29	1	27	0.981818	55	1	33	0	0/0:28,0:28:66:0,66,892	'0/0	28	0	0/0:28,0:28:69:0,69,903	'0/0	28	0	0/0:35,0:36:84:0,84,1147	'0/0	36	0.0285714	0/0:33,1:35:90:0,90,1206	'0/0	35	0/0:104,0:104:99:0,271,3566	'0/0	104	0.989221	0.0132893	0	12	0.545	0.545	22	-8.03	481	0	8.9292	1	12	0.545	57.16	-0.741
Ld01	113752	A	G	5391.41	0.972222	36	1	44	1	38	0.967213	61	1	29	0	0/0:39,0:39:87:0,87,1091	'0/0	39	0	0/0:52,0:52:99:0,105,1383	'0/0	52	0	0/0:52,0:52:99:0,117,1542	'0/0	52	0	0/0:39,0:39:96:0,96,1241	'0/0	39	0/0:184,1:185:99:0,397,4908	'0/0	185	0.987887	0.0132893	0	12	0.545	0.545	22	-1.976	586	1.801	7.4315	0.9391	12	0.545	41.63	-10.273
Ld01	114597	G	A	2266.05	0	44	0	64	0.0212766	47	0	93	0	62	0	0/0:35,0:35:81:0,81,1139	'0/0	35	0	0/0:27,0:27:66:0,66,907	'0/0	27	0	0/0:19,0:19:51:0,51,718	'0/0	19	0	0/0:17,0:17:51:0,51,713	'0/0	17	0/0:249,0:249:99:0,644,8426	'0/0	249	0.00425532	0.502335	0	2	0.091	0.091	22	-10.929	739	0	6.5041	1	2	0.091	58.57	4.509
Ld01	114701	C	G	2055.06	0.0769231	39	0	63	0	46	0.0232558	86	0	44	0	0/0:27,0:27:57:0,57,739	'0/0	27	0	0/0:14,0:14:39:0,39,526	'0/0	14	0	0/0:17,0:18:39:0,39,518	'0/0	18	0	0/0:9,0:9:21:0,21,261	'0/0	9	0/0:247,0:249:99:0,593,7577	'0/0	249	0.0200358	0.240421	0	2	0.091	0.091	22	-9.547	678	1.78	14.4787	0.9955	2	0.091	58.19	0.367
Ld01	116227	A	G	9841.58	1	34	1	46	1	48	1	78	0.966667	60	0	0/0:46,0:46:99:0,123,1674	'0/0	46	0	0/0:54,0:54:99:0,135,1879	'0/0	54	0	0/0:31,0:31:84:0,84,1109	'0/0	31	0	0/0:35,0:35:93:0,93,1261	'0/0	35	0/0:248,0:249:99:0,662,8678	'0/0	249	0.993333	0.0107996	0	10	0.455	0.455	22	-1.293	703	1.795	7.2477	1	10	0.455	59.6	0.649
Ld01	116328	C	G	10454.6	1	43	1	67	1	50	1	69	1	58	0	0/0:59,0:59:99:0,147,2025	'0/0	59	0	0/0:41,0:41:99:0,105,1462	'0/0	41	0	0/0:37,0:37:96:0,96,1282	'0/0	37	0	0/0:36,0:36:93:0,93,1277	'0/0	36	0/0:247,0:248:99:0,641,8565	'0/0	248	1	0.00720957	0	10	0.455	0.455	22	-3.046	784	7.319	3.0384	1	10	0.455	59.53	1.182
Ld01	116566	A	G	2595.05	0	44	0	59	0	48	0.011236	89	0	50	0	0/0:42,0:43:99:0,99,1370	'0/0	43	0	0/0:52,0:52:99:0,123,1718	'0/0	52	0	0/0:30,0:30:69:0,69,956	'0/0	30	0	0/0:34,0:34:90:0,90,1245	'0/0	34	0/0:249,1:250:99:0,635,8395	'0/0	250	0.00224719	0.502335	0	2	0.091	0.091	22	-12.553	791	0	5.6291	1	2	0.091	59.49	2.537
Ld01	117094	G	A	4877.58	0.975	40	1	35	0.939394	33	0.963636	55	0.952381	42	0	0/0:25,0:25:60:0,60,776	'0/0	25	0	0/0:23,0:23:42:0,42,557	'0/0	23	0	0/0:19,0:19:48:0,48,646	'0/0	19	0	0/0:23,0:23:57:0,57,747	'0/0	23	0/0:248,0:250:99:0,596,7881	'0/0	250	0.966082	0.0150785	0	10	0.455	0.455	22	-7.469	603	23.3	16.8467	1	10	0.455	59.47	0.287
Ld01	117270	A	G	2523.05	0	46	0	39	0	47	0.010989	91	0	54	0	0/0:35,0:35:90:0,90,1225	'0/0	35	0	0/0:37,0:37:72:0,72,1011	'0/0	37	0	0/0:17,0:17:39:0,39,528	'0/0	17	0	0/0:23,0:23:66:0,66,902	'0/0	23	0/0:246,1:247:99:0,621,8622	'0/0	247	0.0021978	0.502335	0	2	0.091	0.091	22	-10.998	725	0	5.1413	0.9999	2	0.091	59.32	-1.153
Ld01	117501	G	C	2051.05	0	44	0	34	0	58	0	79	0	54	0	0/0:34,0:34:87:0,87,1156	'0/0	34	0.0169492	0/0:58,1:59:99:0,150,1959	'0/0	59	0	0/0:40,0:41:99:0,105,1455	'0/0	41	0	0/0:31,0:31:69:0,69,938	'0/0	31	0/0:250,0:250:99:0,635,8281	'0/0	250	-0.00423729	0.371093	0	2	0.091	0.091	22	-10.002	759	0	8.9692	1	2	0.091	59.32	0.618
Ld01	117539	G	A	9955.58	1	43	0.975	40	0.963636	55	1	82	0.984127	63	0	0/0:34,0:35:87:0,87,1187	'0/0	35	0	0/0:53,0:54:99:0,138,1831	'0/0	54	0	0/0:43,0:43:96:0,96,1328	'0/0	43	0	0/0:27,0:29:60:0,60,810	'0/0	29	0/0:246,0:247:99:0,632,8216	'0/0	247	0.984553	0.0146219	0	10	0.455	0.455	22	1.027	783	6.289	6.998	1	10	0.455	59.44	2.477
Ld01	120104	T	C	23553.6	1	54	1	59	1	59	0.990476	105	1	74	0	0/0:30,0:30:63:0,63,876	'0/0	30	0	0/0:46,0:48:99:0,126,1714	'0/0	48	0	0/0:49,0:49:99:0,111,1534	'0/0	49	0	0/0:43,0:43:99:0,102,1394	'0/0	43	1/1:0,239:240:99:8409,635,0	'1/1	240	0.998095	0.0107996	0	14	0.636	0.636	22	-8.56	824	1.399	4.1331	1	14	0.636	59.43	2.197
Ld01	120605	T	G	1500.05	0.010989	91	0.0108696	92	0	63	0	107	0	76	0	0/0:67,0:67:99:0,153,2100	'0/0	67	0	0/0:49,0:49:99:0,138,1883	'0/0	49	0	0/0:41,0:42:99:0,102,1406	'0/0	42	0	0/0:43,0:43:99:0,105,1431	'0/0	43	0/0:248,2:250:99:0,632,8241	'0/0	250	0.00437172	0.240421	0	2	0.091	0.091	22	-9.6	934	0	5.4658	1	2	0.091	59.51	1.193
Ld01	122602	C	A	23307.6	0.962963	54	1	77	1	54	1	111	0.972973	74	0	0/0:48,0:48:99:0,120,1659	'0/0	48	0	0/0:51,0:51:99:0,129,1812	'0/0	51	0	0/0:51,0:51:99:0,138,1908	'0/0	51	0	0/0:29,0:29:66:0,66,933	'0/0	29	1/1:0,243:243:99:8525,653,0	'1/1	243	0.987187	0.0132893	0	14	0.636	0.636	22	-13.584	847	6.413	3.2625	1	14	0.636	59.65	-1.242
Ld01	122910	T	C	1734.05	0	53	0	70	0	56	0	102	0.0166667	60	0	0/0:41,0:41:90:0,90,1225	'0/0	41	0	0/0:40,0:40:99:0,108,1467	'0/0	40	0.025641	0/0:38,1:39:93:0,93,1285	'0/0	39	0	0/0:46,0:46:99:0,102,1424	'0/0	46	0/0:250,0:250:99:0,641,8505	'0/0	250	-0.00307692	0.866815	0	2	0.091	0.091	22	-9.338	819	0	4.7916	1	2	0.091	59.36	0.234
Ld01	124049	T	C	4920.61	0.724138	29	0.774194	31	0.733333	45	0.911765	68	0.775862	58	0	0/0:38,0:39:99:0,105,1432	'0/0	39	0.0285714	0/0:34,1:35:45:0,45,1064	'0/0	35	0.0333333	0/0:29,1:30:78:0,78,1000	'0/0	30	0	0/0:32,0:32:78:0,78,1061	'0/0	32	0/0:248,0:248:99:0,641,8385	'0/0	248	0.768382	0.019451	0	5	0.227	0.227	22	-5.054	687	11.786	17.628	-0.2546	5	0.227	58.47	2.287
Ld01	124653	A	C	2453.05	0	32	0	44	0	42	0	73	0	51	0.0232558	0/0:42,1:43:99:0,99,1301	'0/0	43	0.0540541	0/0:34,2:37:81:0,81,1094	'0/0	37	0	0/0:29,0:29:60:0,60,788	'0/0	29	0	0/0:18,0:18:42:0,42,539	'0/0	18	0/0:248,0:249:99:0,662,8661	'0/0	249	-0.0193275	0.13121	0	2	0.091	0.091	22	-9.479	701	5.834	10.8518	1	2	0.091	59.2	0.188
Ld01	124659	T	C	8064.58	0.96875	32	1	39	1	39	1	72	1	47	0.0243902	0/0:40,1:41:99:0,99,1368	'0/0	41	0	0/0:35,0:35:87:0,87,1192	'0/0	35	0	0/0:30,0:30:72:0,72,991	'0/0	30	0	0/0:18,0:18:45:0,45,579	'0/0	18	0/0:248,0:248:99:0,668,8859	'0/0	248	0.987652	0.0132893	0	10	0.455	0.455	22	-3.918	693	3.543	11.3889	1	10	0.455	59.21	0.827
Ld01	124716	T	C	5946.58	1	33	0.954545	22	1	48	0.986111	72	1	32	0	0/0:43,0:43:99:0,108,1478	'0/0	43	0	0/0:42,0:42:99:0,99,1352	'0/0	42	0	0/0:34,0:34:90:0,90,1220	'0/0	34	0	0/0:27,0:27:69:0,69,912	'0/0	27	0/0:250,0:250:99:0,680,8842	'0/0	250	0.988131	0.0132893	0	10	0.455	0.455	22	-6.015	668	4.54	17.2169	1	10	0.455	58.99	0.342
Ld01	125159	G	A	6745.58	1	21	1	40	0.953488	43	0.984615	65	0.976744	43	0	0/0:28,0:28:75:0,75,1023	'0/0	28	0	0/0:44,0:44:99:0,114,1541	'0/0	44	0	0/0:36,0:37:84:0,84,1153	'0/0	37	0	0/0:34,0:34:87:0,87,1219	'0/0	34	0/0:246,0:247:99:0,647,8515	'0/0	247	0.98297	0.0146219	0	10	0.455	0.455	22	-4.996	668	1.905	6.1143	1	10	0.455	59.49	-1.835
Ld01	125892	G	A	8410.58	1	37	1	29	1	36	0.978723	94	1	44	0	0/0:43,0:44:99:0,99,1378	'0/0	44	0	0/0:54,0:55:99:0,135,1884	'0/0	55	0	0/0:30,0:30:75:0,75,1047	'0/0	30	0	0/0:28,0:28:72:0,72,976	'0/0	28	0/0:249,0:250:99:0,686,8926	'0/0	250	0.995745	0.0107996	0	10	0.455	0.455	22	-2.227	707	0	5.5083	1	10	0.455	59.24	0.399
Ld01	126598	A	C	2224.95	1	12	1	15	1	13	0.973684	38	0.965517	29	0.357143	0/1:18,10:28:99:105,0,380	'0/1	28	0.0869565	0/0:41,4:46:90:0,90,1177	'0/0	46	0.166667	0/0:20,4:24:18:0,18,505	'0/0	24	0	0/0:19,0:19:36:0,36,443	'0/0	19	0/0:138,1:141:99:0,322,3853	'0/0	141	0.835149	0.0179428	0	11	0.5	0.5	22	2.633	400	4.04	10.7012	0.804	11	0.5	49.69	-2.897
Ld01	127119	A	C	19420.6	1	43	1	53	1	37	1	67	1	46	0	0/0:52,0:53:99:0,132,1790	'0/0	53	0	0/0:51,0:51:99:0,120,1634	'0/0	51	0	0/0:35,0:35:96:0,96,1272	'0/0	35	0	0/0:25,0:25:72:0,72,975	'0/0	25	1/1:0,243:243:99:8572,653,0	'1/1	243	1	0.00720957	0	14	0.636	0.636	22	-7.925	708	0	3.747	1	14	0.636	59.42	0.635
Ld01	127166	G	C	19974.6	0.979592	49	0.983051	59	1	34	1	66	1	50	0	0/0:54,0:55:99:0,132,1818	'0/0	55	0	0/0:51,0:51:99:0,132,1848	'0/0	51	0	0/0:40,0:40:96:0,96,1322	'0/0	40	0	0/0:33,0:33:81:0,81,1119	'0/0	33	1/1:1,242:243:99:8771,665,0	'1/1	243	0.992529	0.0132893	0	14	0.636	0.636	22	-12.521	741	0	2.839	1	14	0.636	59.65	0.773
Ld01	127552	A	G	22053.6	1	46	1	64	1	45	0.989474	95	0.971014	69	0	0/0:53,0:53:99:0,126,1767	'0/0	53	0	0/0:42,0:42:99:0,111,1508	'0/0	42	0	0/0:42,0:42:99:0,99,1360	'0/0	42	0	0/0:37,0:37:87:0,87,1215	'0/0	37	1/1:0,241:243:99:8176,617,0	'1/1	243	0.992098	0.0132893	0	14	0.636	0.636	22	-12.204	814	0	3.4514	1	14	0.636	59.76	0.848
Ld01	128988	C	T	2116.05	0	33	0	53	0	49	0	75	0	56	0	0/0:44,0:44:99:0,111,1517	'0/0	44	0	0/0:39,0:39:99:0,111,1541	'0/0	39	0.027027	0/0:36,1:37:99:0,102,1424	'0/0	37	0	0/0:24,0:24:60:0,60,820	'0/0	24	0/0:230,0:230:99:0,557,7558	'0/0	230	-0.00675676	0.371093	0	2	0.091	0.091	22	-11.45	712	0	4.4053	1	2	0.091	59.66	-0.12
Ld01	129725	A	G	17235.6	1	29	1	35	1	38	0.983333	60	1	47	0	0/0:25,0:25:69:0,69,891	'0/0	25	0	0/0:27,0:28:72:0,72,972	'0/0	28	0	0/0:18,0:18:45:0,45,599	'0/0	18	0	0/0:29,0:29:75:0,75,991	'0/0	29	1/1:0,247:247:99:8295,608,0	'1/1	247	0.996667	0.0107996	0	14	0.636	0.636	22	-5.771	601	22.295	2.8964	1	14	0.636	58.77	1.167
Ld01	129864	C	T	9835.58	1	46	1	59	1	49	1	80	1	48	0	0/0:35,0:35:81:0,81,1137	'0/0	35	0	0/0:42,0:42:99:0,111,1529	'0/0	42	0	0/0:30,0:30:63:0,63,882	'0/0	30	0	0/0:35,0:35:90:0,90,1221	'0/0	35	0/0:250,0:250:99:0,626,8131	'0/0	250	1	0.00720957	0	10	0.455	0.455	22	-0.633	740	21.381	4.1129	1	10	0.455	59.69	1.154
Ld01	130636	A	C	1658.05	0	31	0	48	0.0344828	29	0	81	0	47	0	0/0:59,0:59:99:0,150,2078	'0/0	59	0	0/0:48,0:48:99:0,123,1723	'0/0	48	0	0/0:42,0:42:99:0,102,1414	'0/0	42	0	0/0:51,0:51:99:0,129,1754	'0/0	51	0/0:245,1:246:99:0,627,8849	'0/0	246	0.00689655	0.502335	0	2	0.091	0.091	22	-11.304	742	2.367	8.8682	1	2	0.091	59.74	0.809
Ld01	130643	G	A	8705.05	0.0333333	30	0	46	0	32	0	80	0	45	0	0/0:56,0:56:99:0,144,1979	'0/0	56	0	0/0:50,0:51:99:0,132,1824	'0/0	51	0	0/0:41,0:41:99:0,102,1387	'0/0	41	0	0/0:52,0:52:99:0,132,1764	'0/0	52	1/1:1,243:244:99:8753,618,0	'1/1	244	0.00666667	0.502335	0	2	0.091	0.091	22	1.749	740	0.554	8.8009	1	2	0.091	59.74	-0.071
Ld01	131014	A	G	7248.64	1	22	1	21	1	16	0.980392	51	1	25	0	0/0:20,0:20:54:0,54,701	'0/0	20	0	0/0:29,0:29:78:0,78,1049	'0/0	29	0	0/0:20,0:21:57:0,57,738	'0/0	21	0	0/0:16,0:16:48:0,48,648	'0/0	16	1/1:0,42:42:99:1487,111,0	'1/1	42	0.996078	0.0107996	0	14	0.636	0.636	22	-5.728	302	16.352	10.8638	1	14	0.636	58.02	0.311
Ld01	131022	C	T	4940.58	1	21	1	25	0.944444	18	0.981818	55	0.933333	30	0	0/0:21,0:21:54:0,54,716	'0/0	21	0	0/0:27,0:27:75:0,75,1040	'0/0	27	0	0/0:23,0:23:63:0,63,838	'0/0	23	0	0/0:16,0:16:45:0,45,600	'0/0	16	0/0:61,0:61:99:0,163,2193	'0/0	61	0.971919	0.0146219	0	10	0.455	0.455	22	-3.32	344	34.764	12.0843	1	10	0.455	58.16	0.485
Ld01	132209	T	C	7270.59	0.969697	33	1	27	1	31	0.980769	52	1	31	0.0714286	0/0:23,2:28:30:0,30,703	'0/0	28	0	0/0:22,0:24:51:0,51,697	'0/0	24	0	0/0:38,0:40:84:0,84,1064	'0/0	40	0	0/0:30,0:32:72:0,72,960	'0/0	32	0/0:154,0:154:99:0,409,5397	'0/0	154	0.972236	0.0160099	0	12	0.545	0.545	22	-4.235	501	27.939	12.9329	0.9998	12	0.545	59.35	0.77
Ld01	132431	T	G	8494.58	0.976744	43	1	46	0.969697	33	1	80	0.957447	47	0	0/0:37,0:37:96:0,96,1286	'0/0	37	0.037037	0/0:26,1:27:69:0,69,913	'0/0	27	0	0/0:37,0:37:90:0,90,1214	'0/0	37	0	0/0:32,0:32:72:0,72,1026	'0/0	32	0/0:211,0:213:99:0,509,6734	'0/0	213	0.971518	0.017451	0	10	0.455	0.455	22	-2.654	636	6.111	18.1747	1	10	0.455	59.54	1.216
Ld01	132439	C	G	6280.05	0	47	0	46	0	36	0	79	0	46	0	0/0:37,0:37:99:0,102,1384	'0/0	37	0	0/0:29,0:29:66:0,66,899	'0/0	29	0	0/0:37,0:37:90:0,90,1256	'0/0	37	0.030303	0/0:32,1:33:75:0,75,1025	'0/0	33	1/1:1,198:199:99:6328,479,0	'1/1	199	-0.00757576	0.371093	0	2	0.091	0.091	22	-0.292	624	2.648	18.6519	1	2	0.091	59.55	1.033
Ld01	132590	A	G	7839.58	0.944444	54	0.978261	46	0.953488	43	0.956989	93	0.944444	54	0	0/0:49,0:51:99:0,108,1321	'0/0	51	0	0/0:39,0:39:75:0,75,912	'0/0	39	0	0/0:44,0:45:99:0,102,1290	'0/0	45	0	0/0:46,0:46:99:0,102,1307	'0/0	46	0/0:248,0:249:99:0,593,7771	'0/0	249	0.955525	0.0146219	0	10	0.455	0.455	22	0.262	786	1.179	21.0904	1	10	0.455	59.63	0.258
Ld01	132649	C	A	2223.05	0	58	0	58	0	57	0	99	0	70	0	0/0:52,0:53:99:0,129,1786	'0/0	53	0	0/0:54,0:54:99:0,123,1657	'0/0	54	0.0222222	0/0:40,1:45:99:0,99,1339	'0/0	45	0	0/0:55,0:55:99:0,111,1496	'0/0	55	0/0:248,2:250:99:0,575,8326	'0/0	250	-0.00555556	0.371093	0	2	0.091	0.091	22	-9.887	874	0.979	11.8734	1	2	0.091	59.83	-0.735
Ld01	132668	T	C	2224.05	0	54	0	76	0.0322581	62	0	103	0.0138889	72	0	0/0:51,0:53:99:0,120,1622	'0/0	53	0	0/0:53,0:57:99:0,117,1531	'0/0	57	0	0/0:42,0:48:99:0,108,1434	'0/0	48	0.0172414	0/0:51,1:58:99:0,117,1556	'0/0	58	0/0:249,1:250:99:0,586,8095	'0/0	250	0.00491905	0.771019	0	2	0.091	0.091	22	-8.613	906	0	9.8612	1	2	0.091	59.74	1.153
Ld01	133582	C	A	12730.6	1	54	1	68	1	61	0.989474	95	1	72	0.030303	0/0:32,1:33:81:0,81,1118	'0/0	33	0	0/0:49,0:49:99:0,126,1746	'0/0	49	0	0/0:29,0:29:84:0,84,1166	'0/0	29	0	0/0:39,0:39:99:0,102,1420	'0/0	39	0/0:249,0:250:99:0,671,9005	'0/0	250	0.990319	0.0132893	0	10	0.455	0.455	22	-6.081	815	4.102	3.7024	1	10	0.455	59.58	0.127
Ld01	133838	C	T	13196.6	0.852459	61	0.943182	88	0.898305	59	0.915385	130	0.955224	67	0	0/0:49,0:49:99:0,117,1621	'0/0	49	0	0/0:51,0:51:99:0,132,1776	'0/0	51	0.0196078	0/0:50,1:51:99:0,138,1912	'0/0	51	0	0/0:41,0:41:99:0,108,1488	'0/0	41	0/0:249,0:249:99:0,508,5899	'0/0	249	0.908009	0.0179428	0	10	0.455	0.455	22	-0.825	891	1.106	2.5586	1	10	0.455	45.75	8.481
Ld01	135391	G	A	1939.05	0	57	0	86	0	60	0	93	0	79	0.0392157	0/0:49,2:51:58:0,58,1365	'0/0	51	0	0/0:38,0:38:99:0,102,1353	'0/0	38	0	0/0:44,0:44:99:0,117,1553	'0/0	44	0	0/0:37,0:37:90:0,90,1241	'0/0	37	0/0:248,0:248:99:0,608,8091	'0/0	248	-0.00980392	0.371093	0	2	0.091	0.091	22	-9.317	860	2.236	4.5793	1	2	0.091	59.65	-0.135
Ld01	138304	T	C	2118.05	0	33	0.0169492	59	0	58	0.0103093	97	0	57	0	0/0:32,0:32:84:0,84,1184	'0/0	32	0	0/0:53,0:53:99:0,120,1639	'0/0	53	0	0/0:31,0:31:78:0,78,1046	'0/0	31	0	0/0:33,0:34:87:0,87,1213	'0/0	34	0/0:248,0:248:99:0,659,8528	'0/0	248	0.00545169	0.240421	0	2	0.091	0.091	22	-9.897	780	0.952	4.837	1	2	0.091	59.1	3.035
Ld01	138582	T	G	1557.11	0.333333	21	0.425	40	0.166667	12	0.212766	47	0.459459	37	0.0416667	0/0:20,1:24:48:0,48,596	'0/0	24	0.0545455	0/0:50,3:55:99:0,108,1420	'0/0	55	0	0/0:23,0:25:51:0,51,658	'0/0	25	0.151515	0/0:26,5:33:45:0,45,873	'0/0	33	0/0:245,1:247:99:0,484,5911	'0/0	247	0.257513	0.015873	0	4	0.182	0.182	22	-3.246	596	12.273	26.5278	0.3852	4	0.182	47.65	-5.701
Ld01	139022	C	A	8926.58	1	26	1	36	0.93617	47	0.98913	92	1	56	0	0/0:35,0:35:78:0,78,1074	'0/0	35	0	0/0:43,0:43:99:0,111,1543	'0/0	43	0	0/0:28,0:28:78:0,78,1076	'0/0	28	0	0/0:34,0:34:84:0,84,1144	'0/0	34	0/0:250,0:250:99:0,647,8827	'0/0	250	0.98506	0.0132893	0	10	0.455	0.455	22	-5.572	740	0	6.0427	1	10	0.455	58.61	2.666
Ld01	139315	C	T	2417.05	0	36	0	49	0	47	0	92	0.0238095	42	0	0/0:46,0:47:99:0,108,1468	'0/0	47	0	0/0:48,0:49:99:0,114,1493	'0/0	49	0	0/0:28,0:28:69:0,69,904	'0/0	28	0.03125	0/0:31,1:32:84:0,84,1111	'0/0	32	0/0:247,2:250:99:0,635,8325	'0/0	250	-0.0030506	0.866815	0	2	0.091	0.091	22	-10.422	755	0.851	6.9421	1	2	0.091	59.32	0.025
Ld01	140618	T	C	1708.05	0	37	0.0185185	54	0.0208333	48	0	68	0	53	0	0/0:53,0:54:99:0,129,1764	'0/0	54	0	0/0:38,0:38:87:0,87,1226	'0/0	38	0	0/0:33,0:33:90:0,90,1239	'0/0	33	0	0/0:33,0:33:87:0,87,1178	'0/0	33	0/0:225,1:226:99:0,602,7805	'0/0	226	0.00787037	0.240421	0	2	0.091	0.091	22	-9.273	707	0.943	12.4766	1	2	0.091	59.19	0.662
Ld01	141895	A	C	18053.6	1	35	1	55	1	45	0.976471	85	1	55	0.0204082	0/0:48,1:49:78:0,78,1518	'0/0	49	0	0/0:36,0:36:96:0,96,1308	'0/0	36	0	0/0:34,0:34:72:0,72,996	'0/0	34	0	0/0:26,0:26:66:0,66,891	'0/0	26	1/1:0,244:244:99:8340,644,0	'1/1	244	0.990192	0.0132893	0	12	0.545	0.545	22	0.147	732	4.604	8.3507	1	12	0.545	59.4	-0.503
Ld01	142415	A	C	24333.6	1	41	1	105	0.983607	61	1	97	1	78	0.0294118	0/0:32,1:34:78:0,78,1022	'0/0	34	0	0/0:45,0:46:99:0,99,1289	'0/0	46	0	0/0:35,0:35:90:0,90,1196	'0/0	35	0	0/0:32,0:33:72:0,72,925	'0/0	33	1/1:0,244:245:99:8675,659,0	'1/1	245	0.989368	0.0132893	0	14	0.636	0.636	22	0.51	834	0.695	12.5112	1	14	0.636	59.71	0.297
Ld01	142717	A	G	20547.6	0.984375	64	1	96	1	49	1	77	1	56	0.0175439	0/0:55,1:57:99:0,135,1845	'0/0	57	0	0/0:52,0:52:99:0,126,1731	'0/0	52	0	0/0:40,0:40:99:0,105,1405	'0/0	40	0	0/0:28,0:28:75:0,75,992	'0/0	28	1/1:0,234:234:99:7957,605,0	'1/1	234	0.992489	0.0132893	0	12	0.545	0.545	22	-1.163	816	0.572	6.4148	1	12	0.545	59.68	1.616
Ld01	143746	A	G	12888.6	1	41	1	84	1	33	1	75	1	48	0	0/0:41,0:41:99:0,99,1344	'0/0	41	0	0/0:37,0:37:93:0,93,1277	'0/0	37	0	0/0:23,0:23:57:0,57,771	'0/0	23	0	0/0:30,0:30:69:0,69,957	'0/0	30	1/1:0,125:128:99:4426,346,0	'1/1	128	1	0.00720957	0	12	0.545	0.545	22	-1.052	597	1.888	3.4289	1	12	0.545	52.69	0.838
Ld01	144735	A	C	17347.6	1	35	1	40	1	40	1	55	1	41	0	0/0:64,0:64:99:0,169,2264	'0/0	64	0	0/0:45,0:45:99:0,120,1591	'0/0	45	0	0/0:24,0:24:60:0,60,814	'0/0	24	0	0/0:44,0:44:99:0,108,1465	'0/0	44	1/1:1,241:242:99:8128,583,0	'1/1	242	1	0.00720957	0	14	0.636	0.636	22	-8.474	691	25.203	5.7441	1	14	0.636	59.3	-0.56
Ld01	145649	G	C	1817.06	0.037037	27	0	37	0	23	0	58	0	36	0	0/0:13,0:14:27:0,27,377	'0/0	14	0	0/0:16,0:16:33:0,33,449	'0/0	16	0	0/0:11,0:11:27:0,27,339	'0/0	11	0	0/0:17,0:17:39:0,39,504	'0/0	17	0/0:243,0:248:99:0,557,7198	'0/0	248	0.00740741	0.502335	0	2	0.091	0.091	22	-5.641	556	17.679	12.2607	0.9974	2	0.091	59.23	-0.028
Ld01	145775	A	G	1535.05	0	25	0	36	0	38	0.0140845	71	0	39	0	0/0:14,0:15:30:0,30,401	'0/0	15	0	0/0:22,0:23:57:0,57,711	'0/0	23	0	0/0:23,0:23:48:0,48,604	'0/0	23	0	0/0:19,0:21:45:0,45,536	'0/0	21	0/0:246,0:247:99:0,575,7580	'0/0	247	0.0028169	0.502335	0	2	0.091	0.091	22	-6.846	594	0	19.8553	0.9994	2	0.091	59.37	-0.258
Ld01	146173	C	T	10086.6	1	35	0.981481	54	0.973684	38	1	74	0.964912	57	0	0/0:45,0:45:99:0,117,1619	'0/0	45	0	0/0:67,0:67:99:0,175,2416	'0/0	67	0	0/0:35,0:35:87:0,87,1187	'0/0	35	0	0/0:49,0:49:99:0,105,1474	'0/0	49	0/0:249,0:249:99:0,620,8257	'0/0	249	0.984016	0.0146219	0	12	0.545	0.545	22	-10.811	759	0	6.3213	1	12	0.545	58.95	-1.634
Ld01	146275	A	G	8190.58	1	30	1	37	0.96875	32	1	59	1	37	0	0/0:50,0:50:99:0,120,1671	'0/0	50	0	0/0:58,0:58:99:0,153,2111	'0/0	58	0	0/0:34,0:35:90:0,90,1247	'0/0	35	0	0/0:27,0:27:72:0,72,992	'0/0	27	0/0:250,0:250:99:0,662,8742	'0/0	250	0.99375	0.0107996	0	12	0.545	0.545	22	-9.657	671	0	16.7309	1	12	0.545	58.77	-2.943
Ld01	146352	A	G	8667.58	1	40	1	47	1	21	1	70	1	38	0	0/0:48,0:48:99:0,120,1657	'0/0	48	0	0/0:45,0:46:99:0,114,1525	'0/0	46	0	0/0:43,0:43:99:0,105,1431	'0/0	43	0	0/0:25,0:25:63:0,63,872	'0/0	25	0/0:247,0:249:99:0,659,8606	'0/0	249	1	0.00720957	0	12	0.545	0.545	22	-6.617	674	0	5.7687	1	12	0.545	59.38	-0.118
Ld01	146409	A	G	8301.58	1	34	1	43	1	28	0.984127	63	0.977778	45	0	0/0:40,0:40:99:0,105,1439	'0/0	40	0.0208333	0/0:47,1:48:99:0,117,1602	'0/0	48	0	0/0:38,0:38:96:0,96,1300	'0/0	38	0	0/0:22,0:22:54:0,54,741	'0/0	22	0/0:249,0:250:99:0,644,8505	'0/0	250	0.987173	0.0160099	0	12	0.545	0.545	22	-7.344	651	1.809	8.1648	1	12	0.545	59.6	-0.987
Ld01	146547	G	A	4032.58	1	24	1	27	1	24	0.97561	41	0.969697	33	0	0/0:39,0:39:99:0,111,1485	'0/0	39	0	0/0:35,0:35:78:0,78,1068	'0/0	35	0	0/0:42,0:42:99:0,102,1405	'0/0	42	0	0/0:37,0:37:96:0,96,1319	'0/0	37	0/0:249,1:250:99:0,659,8739	'0/0	250	0.989061	0.0132893	0	12	0.545	0.545	22	-8.841	571	5.586	4.3229	1	12	0.545	54.96	-9.339
Ld01	146693	A	G	8873.58	0.974359	39	1	43	0.9375	32	1	55	0.959184	49	0.0169492	0/0:58,1:59:99:0,153,2075	'0/0	59	0	0/0:55,0:55:99:0,117,1604	'0/0	55	0	0/0:37,0:37:99:0,99,1380	'0/0	37	0	0/0:41,0:41:99:0,105,1428	'0/0	41	0/0:247,0:247:99:0,647,8262	'0/0	247	0.969971	0.017451	0	12	0.545	0.545	22	-6.505	712	0	5.6887	1	12	0.545	55.48	-9.842
Ld01	146738	G	A	8570.58	1	34	1	43	1	33	0.981481	54	1	50	0	0/0:57,0:57:99:0,138,1933	'0/0	57	0	0/0:54,0:54:99:0,123,1691	'0/0	54	0	0/0:43,0:43:99:0,99,1340	'0/0	43	0	0/0:42,0:42:99:0,99,1363	'0/0	42	0/0:248,1:249:99:0,638,8414	'0/0	249	0.996296	0.0107996	0	12	0.545	0.545	22	-8.292	705	0.541	5.267	1	12	0.545	57.6	-8.174
Ld01	146901	T	C	10252.6	0.948718	39	0.972973	37	1	36	1	78	1	56	0	0/0:43,0:44:99:0,108,1473	'0/0	44	0	0/0:48,0:48:99:0,117,1602	'0/0	48	0	0/0:51,0:52:99:0,126,1739	'0/0	52	0	0/0:45,0:45:99:0,111,1470	'0/0	45	0/0:247,0:248:99:0,617,8112	'0/0	248	0.984338	0.0132893	0	12	0.545	0.545	22	-9.114	752	0	5.2741	1	12	0.545	58.9	-0.096
Ld01	146905	G	A	9965.58	0.973684	38	1	39	0.971429	35	0.986842	76	1	57	0	0/0:44,0:44:99:0,117,1595	'0/0	44	0	0/0:47,0:47:99:0,126,1746	'0/0	47	0	0/0:51,0:52:99:0,126,1743	'0/0	52	0	0/0:43,0:43:99:0,114,1540	'0/0	43	0/0:249,0:249:99:0,641,8613	'0/0	249	0.986391	0.0146219	0	12	0.545	0.545	22	-11.744	747	0.527	5.3574	1	12	0.545	58.91	-1.839
Ld01	147761	A	C	10756.6	0.956522	46	0.97561	41	1	42	0.988372	86	0.968254	63	0.030303	0/0:32,1:33:55:0,55,992	'0/0	33	0	0/0:29,0:29:72:0,72,937	'0/0	29	0	0/0:17,0:17:45:0,45,562	'0/0	17	0	0/0:19,0:19:45:0,45,581	'0/0	19	0/0:159,3:162:99:0,397,5256	'0/0	162	0.970176	0.0179428	0	12	0.545	0.545	22	-6.864	606	3.246	25.3446	1	12	0.545	59.43	-1.034
Ld01	148096	G	A	13876.6	0.971429	35	0.977778	45	1	56	0.991803	122	1	73	0	0/0:37,0:37:96:0,96,1328	'0/0	37	0	0/0:38,0:38:90:0,90,1221	'0/0	38	0	0/0:30,0:30:84:0,84,1147	'0/0	30	0	0/0:34,0:34:75:0,75,1035	'0/0	34	0/0:250,0:250:99:0,635,8488	'0/0	250	0.988202	0.0146219	0	12	0.545	0.545	22	-11.35	802	2.472	2.8822	1	12	0.545	59.63	0.626
Ld01	148144	C	T	2324.05	0	42	0	55	0	51	0	111	0	75	0	0/0:44,0:44:99:0,99,1386	'0/0	44	0.0212766	0/0:46,1:47:99:0,126,1731	'0/0	47	0	0/0:28,0:28:78:0,78,1089	'0/0	28	0	0/0:29,0:29:75:0,75,1046	'0/0	29	0/0:250,0:250:99:0,659,8661	'0/0	250	-0.00531915	0.371093	0	2	0.091	0.091	22	-12.337	813	2.063	2.8849	1	2	0.091	59.68	0.349
Ld01	148221	C	T	15543.6	1	50	1	66	1	51	1	103	0.987013	77	0	0/0:44,0:44:99:0,111,1500	'0/0	44	0	0/0:60,0:60:99:0,135,1905	'0/0	60	0	0/0:29,0:29:75:0,75,1038	'0/0	29	0	0/0:35,0:35:87:0,87,1221	'0/0	35	0/0:249,1:250:99:0,653,8688	'0/0	250	0.997403	0.0107996	0	12	0.545	0.545	22	-10.195	856	3.211	3.3554	1	12	0.545	59.53	1.071
Ld01	148543	C	A	8106.96	1	48	0	77	1	68	1	110	0	87	0	0/0:49,0:49:99:0,120,1669	'0/0	49	0	0/0:38,0:38:87:0,87,1212	'0/0	38	0	0/0:44,0:44:99:0,111,1522	'0/0	44	0	0/0:46,0:46:99:0,117,1601	'0/0	46	0/0:250,0:250:99:0,656,8782	'0/0	250	0.6	0.10105	0	6	0.273	0.273	22	-3.256	882	0	3.9161	1	6	0.273	59.79	0.802
Ld01	148657	C	A	14703.6	1	53	0.986667	75	1	56	1	119	1	96	0	0/0:41,0:41:99:0,105,1466	'0/0	41	0	0/0:36,0:36:99:0,102,1387	'0/0	36	0	0/0:36,0:36:99:0,105,1447	'0/0	36	0	0/0:30,0:30:75:0,75,1016	'0/0	30	0/0:250,0:250:99:0,641,8406	'0/0	250	0.997333	0.0107996	0	10	0.455	0.455	22	1.885	869	1.761	3.8048	1	10	0.455	59.49	1.608
Ld01	148812	A	G	13617.6	0.985075	67	0.987654	81	0.984615	65	0.989796	98	1	79	0.05	0/0:38,2:40:58:0,58,1309	'0/0	40	0	0/0:47,0:48:99:0,117,1600	'0/0	48	0	0/0:45,0:45:99:0,117,1598	'0/0	45	0	0/0:29,0:29:69:0,69,926	'0/0	29	0/0:248,1:249:99:0,623,7807	'0/0	249	0.976928	0.0179428	0	10	0.455	0.455	22	0.441	859	0	4.5296	1	10	0.455	59.63	2.562
Ld01	149343	A	T	17913.6	0.982143	56	1	107	0.986842	76	0.992593	135	0.988764	89	0	0/0:42,0:42:99:0,105,1440	'0/0	42	0	0/0:44,0:44:99:0,108,1473	'0/0	44	0	0/0:42,0:42:99:0,114,1581	'0/0	42	0	0/0:41,0:41:99:0,105,1465	'0/0	41	0/0:246,1:248:99:0,644,8571	'0/0	248	0.990068	0.0150785	0	12	0.545	0.545	22	-8.835	935	1.727	4.8112	1	12	0.545	59.8	-0.991
Ld01	150747	C	T	13462.6	0.977778	45	1	96	1	48	1	96	0.982456	57	0	0/0:43,0:43:99:0,108,1503	'0/0	43	0	0/0:33,0:34:81:0,81,1146	'0/0	34	0	0/0:33,0:33:90:0,90,1217	'0/0	33	0	0/0:31,0:31:72:0,72,1017	'0/0	31	0/0:249,0:249:99:0,659,8799	'0/0	249	0.992047	0.0132893	0	12	0.545	0.545	22	-8.267	781	5.887	3.1239	1	12	0.545	59.61	-0.524
Ld01	150748	A	C	13652.6	1	45	0.989583	96	0.979167	48	0.979167	96	0.982456	57	0	0/0:42,0:42:99:0,108,1506	'0/0	42	0	0/0:35,0:35:84:0,84,1153	'0/0	35	0	0/0:33,0:33:90:0,90,1200	'0/0	33	0	0/0:31,0:31:78:0,78,1072	'0/0	31	0/0:248,0:249:99:0,668,8892	'0/0	249	0.986075	0.0146219	0	12	0.545	0.545	22	-7.086	781	5.887	2.8657	1	12	0.545	59.61	1.35
Ld01	151410	G	A	17367.6	1	70	1	135	1	75	1	121	1	85	0.0350877	0/0:55,2:57:88:0,88,1771	'0/0	57	0	0/0:36,0:36:90:0,90,1240	'0/0	36	0	0/0:21,0:21:60:0,60,823	'0/0	21	0	0/0:34,0:34:93:0,93,1284	'0/0	34	0/0:235,0:249:99:0,523,6412	'0/0	249	0.991228	0.00927678	0	10	0.455	0.455	22	-1.027	927	30.007	4.4608	1	10	0.455	59.7	1.131
Ld01	152941	G	A	11598.6	1	50	1	68	1	52	0.988095	84	0.986842	76	0	0/0:29,0:29:78:0,78,1077	'0/0	29	0	0/0:40,0:40:99:0,99,1371	'0/0	40	0	0/0:31,0:31:81:0,81,1134	'0/0	31	0	0/0:26,0:26:72:0,72,993	'0/0	26	0/0:247,1:248:99:0,629,8259	'0/0	248	0.994987	0.0132893	0	10	0.455	0.455	22	-2.231	737	0	3.6475	1	10	0.455	59.78	0.061
Ld01	153301	G	A	12458.6	0.974359	39	1	45	1	48	1	91	0.971429	70	0	0/0:33,0:33:96:0,96,1273	'0/0	33	0.0263158	0/0:37,1:38:99:0,102,1411	'0/0	38	0	0/0:34,0:34:99:0,99,1321	'0/0	34	0	0/0:37,0:37:99:0,108,1453	'0/0	37	0/0:149,0:149:99:0,376,5067	'0/0	149	0.982579	0.0160099	0	12	0.545	0.545	22	-12.999	661	8.22	4.6867	1	12	0.545	59.34	0.344
Ld01	153353	C	T	1872.05	0	60	0	66	0	59	0	134	0.0121951	82	0	0/0:39,0:39:99:0,111,1474	'0/0	39	0	0/0:47,0:47:99:0,129,1771	'0/0	47	0	0/0:43,0:43:99:0,114,1524	'0/0	43	0	0/0:46,0:46:99:0,117,1604	'0/0	46	0/0:221,0:221:99:0,497,6709	'0/0	221	0.00243902	0.502335	0	2	0.091	0.091	22	-11.787	869	0	4.9075	1	2	0.091	59.47	-0.436
Ld01	153889	G	A	13780.6	1	57	0.987013	77	1	61	1	108	0.98913	92	0	0/0:44,0:44:99:0,114,1542	'0/0	44	0	0/0:56,0:56:99:0,120,1675	'0/0	56	0	0/0:58,0:58:99:0,126,1764	'0/0	58	0	0/0:36,0:37:99:0,102,1413	'0/0	37	0/0:249,0:250:99:0,641,8537	'0/0	250	0.995229	0.0132893	0	10	0.455	0.455	22	-5.299	918	4.084	4.858	1	10	0.455	59.38	-0.099
Ld01	154559	A	G	15086.6	1	58	1	88	1	57	0.990566	106	1	73	0	0/0:45,0:45:99:0,111,1532	'0/0	45	0	0/0:45,0:47:99:0,123,1647	'0/0	47	0	0/0:26,0:26:66:0,66,912	'0/0	26	0	0/0:33,0:34:75:0,75,1021	'0/0	34	0/0:224,1:226:99:0,526,6601	'0/0	226	0.998113	0.0107996	0	12	0.545	0.545	22	-2.599	800	0	4.6786	1	12	0.545	59.55	-0.259
Ld01	154615	C	G	14034.6	1	61	1	72	1	50	0.990476	105	1	61	0	0/0:43,0:43:99:0,108,1481	'0/0	43	0	0/0:45,0:45:99:0,126,1696	'0/0	45	0	0/0:29,0:30:78:0,78,1091	'0/0	30	0	0/0:40,0:40:99:0,105,1389	'0/0	40	0/0:227,0:227:99:0,575,7606	'0/0	227	0.998095	0.0107996	0	12	0.545	0.545	22	-7.267	778	3.176	4.4247	1	12	0.545	59.72	0.418
Ld01	155122	T	C	23013.6	1	59	1	91	1	52	1	107	1	72	0	0/0:49,0:49:99:0,129,1786	'0/0	49	0	0/0:51,0:51:99:0,123,1711	'0/0	51	0	0/0:59,0:59:99:0,154,2116	'0/0	59	0	0/0:29,0:29:84:0,84,1155	'0/0	29	1/1:1,241:243:99:8056,617,0	'1/1	243	1	0.00720957	0	14	0.636	0.636	22	-14.709	853	1.36	4.8367	1	14	0.636	59.57	-0.575
Ld01	155265	G	A	20820.6	1	45	0.987342	79	0.977778	45	0.988636	88	1	76	0	0/0:58,0:58:99:0,154,2106	'0/0	58	0	0/0:47,0:47:99:0,129,1774	'0/0	47	0	0/0:48,0:48:99:0,126,1731	'0/0	48	0	0/0:41,0:41:99:0,102,1376	'0/0	41	1/1:2,240:243:99:7892,614,0	'1/1	243	0.990751	0.0146219	0	14	0.636	0.636	22	-13.744	818	1.3	4.1503	1	14	0.636	59.38	-0.537
Ld01	156389	G	A	14161.6	1	40	1	50	1	63	1	94	1	88	0	0/0:52,0:52:99:0,129,1795	'0/0	52	0	0/0:44,0:45:99:0,105,1474	'0/0	45	0	0/0:33,0:33:84:0,84,1131	'0/0	33	0	0/0:34,0:35:81:0,81,1090	'0/0	35	0/0:250,0:250:99:0,641,8278	'0/0	250	1	0.00720957	0	12	0.545	0.545	22	-6.194	815	1.757	4.3265	1	12	0.545	59.35	-0.104
Ld01	156425	T	C	10531.6	1	29	1	36	1	39	1	72	1	63	0	0/0:45,0:45:99:0,123,1652	'0/0	45	0	0/0:47,0:49:99:0,117,1522	'0/0	49	0.027027	0/0:36,1:37:81:0,81,1112	'0/0	37	0	0/0:33,0:33:72:0,72,953	'0/0	33	0/0:244,1:250:99:0,566,7276	'0/0	250	0.993243	0.00927678	0	12	0.545	0.545	22	-7.355	713	4.977	6.3287	1	12	0.545	58.94	1.73
Ld01	156456	C	T	1607.05	0	21	0	27	0	30	0	51	0	48	0	0/0:35,0:35:87:0,87,1187	'0/0	35	0	0/0:46,0:48:99:0,126,1621	'0/0	48	0.0263158	0/0:37,1:38:99:0,102,1370	'0/0	38	0	0/0:27,0:27:69:0,69,879	'0/0	27	0/0:227,0:227:99:0,593,7708	'0/0	227	-0.00657895	0.371093	0	2	0.091	0.091	22	-9.484	619	2.001	7.4306	1	2	0.091	58.41	0.643
Ld01	156593	C	A	7793.58	0.836735	49	0.881356	59	0.860465	43	0.930693	101	0.888889	63	0	0/0:35,0:36:90:0,90,1142	'0/0	36	0	0/0:41,0:41:99:0,102,1292	'0/0	41	0	0/0:31,0:31:63:0,63,834	'0/0	31	0	0/0:22,0:22:51:0,51,679	'0/0	22	0/0:250,0:250:99:0,626,8275	'0/0	250	0.879628	0.0150785	0	10	0.455	0.455	22	-4.994	767	3.331	12.8088	1	10	0.455	59.18	0.137
Ld01	157048	G	A	23747.6	1	57	1	76	0.985507	69	0.991071	112	0.984615	65	0	0/0:38,0:38:87:0,87,1221	'0/0	38	0	0/0:58,0:58:99:0,141,1948	'0/0	58	0	0/0:44,0:44:99:0,114,1582	'0/0	44	0	0/0:35,0:35:78:0,78,1099	'0/0	35	1/1:0,242:242:99:8605,647,0	'1/1	242	0.992239	0.0146219	0	14	0.636	0.636	22	-13.654	868	0.657	4.8751	1	14	0.636	59.72	2.285
Ld01	157148	T	C	3009.05	0	48	0	47	0	49	0	121	0.0135135	74	0	0/0:35,0:35:96:0,96,1313	'0/0	35	0.0212766	0/0:46,1:47:99:0,117,1582	'0/0	47	0	0/0:39,0:39:96:0,96,1322	'0/0	39	0	0/0:34,0:35:96:0,96,1341	'0/0	35	0/0:249,0:249:99:0,671,8855	'0/0	249	-0.00261645	0.866815	0	2	0.091	0.091	22	-14.26	846	0.823	2.7786	1	2	0.091	59.63	-0.248
Ld01	157198	T	G	11201.6	1	46	0.978261	46	1	53	0.982759	116	0.985294	68	0	0/0:41,0:41:99:0,111,1549	'0/0	41	0	0/0:34,0:34:90:0,90,1207	'0/0	34	0.0333333	0/0:29,1:30:81:0,81,1117	'0/0	30	0	0/0:34,0:34:84:0,84,1184	'0/0	34	0/0:248,0:248:99:0,626,8302	'0/0	248	0.980929	0.017451	0	10	0.455	0.455	22	-2.51	807	0	3.2819	1	10	0.455	59.46	0.696
Ld01	157598	T	G	13102.6	0.966667	60	1	75	0.977273	44	0.990826	109	0.982143	56	0	0/0:51,0:51:99:0,117,1570	'0/0	51	0	0/0:72,0:72:99:0,163,2204	'0/0	72	0	0/0:30,0:30:81:0,81,1072	'0/0	30	0	0/0:31,0:31:75:0,75,1005	'0/0	31	0/0:244,2:247:99:0,614,8494	'0/0	247	0.983382	0.0150785	0	12	0.545	0.545	22	-7.713	829	3.221	10.8586	1	12	0.545	59.18	2.379
Ld01	157725	A	T	11210.6	1	52	1	60	1	44	0.989691	97	1	55	0	0/0:41,0:41:99:0,102,1409	'0/0	41	0	0/0:51,0:52:99:0,138,1881	'0/0	52	0	0/0:46,0:46:99:0,123,1674	'0/0	46	0	0/0:43,0:43:99:0,111,1515	'0/0	43	0/0:246,0:248:99:0,647,8519	'0/0	248	0.997938	0.0107996	0	10	0.455	0.455	22	0.704	804	1.138	9.018	1	10	0.455	59.53	2.411
Ld01	157728	A	C	13194.6	1	52	1	60	1	44	0.969072	97	1	55	0	0/0:42,0:42:99:0,102,1381	'0/0	42	0	0/0:53,0:53:99:0,147,1971	'0/0	53	0	0/0:44,0:44:99:0,111,1542	'0/0	44	0	0/0:42,0:42:99:0,108,1518	'0/0	42	0/0:248,1:249:99:0,619,8441	'0/0	249	0.993814	0.0107996	0	12	0.545	0.545	22	-4.442	801	1.762	9.4272	1	12	0.545	59.52	-1.208
Ld01	159656	A	C	16633.6	1	63	0.986842	76	1	67	1	121	1	71	0	0/0:38,0:38:93:0,93,1283	'0/0	38	0	0/0:41,0:41:99:0,105,1403	'0/0	41	0	0/0:37,0:37:99:0,99,1320	'0/0	37	0	0/0:24,0:24:60:0,60,800	'0/0	24	0/0:246,4:250:99:0,579,7690	'0/0	250	0.997368	0.0107996	0	12	0.545	0.545	22	-5.938	864	0.537	7.6431	1	12	0.545	59.47	0.716
Ld01	159855	A	G	18852.6	1	50	0.983871	62	1	48	1	90	1	51	0	0/0:54,0:54:99:0,114,1507	'0/0	54	0.0277778	0/0:35,1:36:96:0,96,1263	'0/0	36	0	0/0:39,0:41:99:0,99,1359	'0/0	41	0	0/0:42,0:42:99:0,108,1419	'0/0	42	1/1:0,238:242:99:7336,578,0	'1/1	242	0.98983	0.0132893	0	14	0.636	0.636	22	-7.688	751	2.202	7.1489	1	14	0.636	59.48	-1.144
Ld01	159922	A	C	11335.6	1	37	1	63	1	53	0.966292	89	1	54	0	0/0:53,0:53:99:0,135,1836	'0/0	53	0	0/0:47,0:48:99:0,123,1651	'0/0	48	0	0/0:49,0:49:99:0,126,1715	'0/0	49	0	0/0:52,0:52:99:0,117,1600	'0/0	52	0/0:247,1:248:99:0,644,8515	'0/0	248	0.993258	0.0107996	0	12	0.545	0.545	22	-9.012	780	0	3.7944	1	12	0.545	59.65	1.358
Ld01	160019	T	A	13851.6	1	47	0.987654	81	0.983871	62	0.989474	95	0.985714	70	0	0/0:44,0:44:99:0,114,1572	'0/0	44	0	0/0:60,0:60:99:0,147,1999	'0/0	60	0	0/0:38,0:38:99:0,102,1359	'0/0	38	0.0204082	0/0:48,1:49:99:0,120,1642	'0/0	49	0/0:250,0:250:99:0,644,8479	'0/0	250	0.984241	0.0179428	0	12	0.545	0.545	22	-8.679	847	2.43	6.1733	1	12	0.545	59.65	0.065
Ld01	160046	T	C	14475.6	0.981132	53	1	85	0.983051	59	1	97	1	74	0	0/0:57,0:57:99:0,150,2087	'0/0	57	0	0/0:66,0:66:99:0,160,2242	'0/0	66	0	0/0:39,0:39:99:0,102,1381	'0/0	39	0	0/0:43,0:43:99:0,111,1513	'0/0	43	0/0:245,0:247:99:0,656,8729	'0/0	247	0.992837	0.0132893	0	12	0.545	0.545	22	-10.964	868	2.45	4.1461	1	12	0.545	59.58	1.518
Ld01	160176	A	G	13217.6	0.983333	60	1	83	1	64	1	89	0.983333	60	0	0/0:76,0:76:99:0,172,2357	'0/0	76	0	0/0:65,0:65:99:0,166,2289	'0/0	65	0.0227273	0/0:43,1:44:99:0,108,1448	'0/0	44	0	0/0:28,0:28:69:0,69,921	'0/0	28	0/0:234,2:238:99:0,576,7910	'0/0	238	0.987652	0.0155412	0	12	0.545	0.545	22	-8.634	859	3.19	7.4536	1	12	0.545	59.54	2.503
Ld01	160284	A	C	13574.6	1	64	1	78	0.985915	71	0.98	100	0.985507	69	0	0/0:55,0:55:99:0,141,1942	'0/0	55	0	0/0:48,0:48:99:0,132,1777	'0/0	48	0	0/0:31,0:31:69:0,69,934	'0/0	31	0	0/0:26,0:26:72:0,72,963	'0/0	26	0/0:248,0:249:99:0,650,8528	'0/0	249	0.990285	0.0146219	0	10	0.455	0.455	22	-2.652	839	0	6.379	1	10	0.455	58.7	2.386
Ld01	160492	T	C	15329.6	1	73	1	110	0.980392	51	1	92	1	57	0	0/0:59,0:59:99:0,144,1967	'0/0	59	0	0/0:39,0:39:90:0,90,1250	'0/0	39	0	0/0:27,0:27:69:0,69,954	'0/0	27	0	0/0:41,0:41:96:0,96,1320	'0/0	41	0/0:247,1:249:99:0,632,8188	'0/0	249	0.996078	0.0107996	0	12	0.545	0.545	22	-0.36	836	9.233	3.4041	1	12	0.545	59.75	0.074
Ld01	160825	C	A	24603.6	0.984848	66	1	111	1	60	1	107	1	69	0	0/0:39,0:39:99:0,108,1467	'0/0	39	0	0/0:33,0:33:90:0,90,1237	'0/0	33	0	0/0:40,0:40:99:0,105,1467	'0/0	40	0	0/0:29,0:29:72:0,72,998	'0/0	29	1/1:1,243:244:99:8634,647,0	'1/1	244	0.99697	0.0107996	0	14	0.636	0.636	22	-11.1	846	0.705	4.5968	1	14	0.636	59.67	-0.824
Ld01	161487	G	A	12949.6	1	43	1	82	1	64	1	106	1	68	0	0/0:35,0:35:87:0,87,1180	'0/0	35	0	0/0:37,0:37:93:0,93,1322	'0/0	37	0	0/0:37,0:37:99:0,102,1382	'0/0	37	0	0/0:35,0:36:90:0,90,1260	'0/0	36	0/0:250,0:250:99:0,647,8623	'0/0	250	1	0.00720957	0	10	0.455	0.455	22	-4.75	809	0.522	4.8099	1	10	0.455	59.76	0.095
Ld01	161704	C	G	13913.6	1	49	0.985294	68	1	56	0.99	100	1	67	0	0/0:46,0:48:99:0,111,1528	'0/0	48	0	0/0:44,0:44:99:0,99,1379	'0/0	44	0.0232558	0/0:42,1:43:99:0,108,1459	'0/0	43	0	0/0:34,0:34:72:0,72,1020	'0/0	34	0/0:245,2:248:99:0,632,8250	'0/0	248	0.989245	0.0160099	0	12	0.545	0.545	22	-8.913	822	9.292	7.8004	1	12	0.545	59.63	2.336
Ld01	162015	G	C	12945.6	0.961538	52	1	54	1	47	1	109	1	67	0	0/0:38,0:38:96:0,96,1272	'0/0	38	0	0/0:55,0:55:99:0,141,1896	'0/0	55	0	0/0:53,0:53:99:0,126,1706	'0/0	53	0.0294118	0/0:33,1:34:81:0,81,1090	'0/0	34	0/0:250,0:250:99:0,695,9061	'0/0	250	0.984955	0.0132893	0	12	0.545	0.545	22	-7.987	821	5.984	8.0886	1	12	0.545	59.52	0.731
Ld01	162152	A	G	12298.6	1	41	1	57	1	38	1	91	1	59	0	0/0:47,0:47:99:0,117,1621	'0/0	47	0	0/0:50,0:50:99:0,114,1566	'0/0	50	0	0/0:44,0:44:99:0,123,1617	'0/0	44	0	0/0:50,0:50:99:0,120,1657	'0/0	50	0/0:247,0:247:99:0,620,8275	'0/0	247	1	0.00720957	0	12	0.545	0.545	22	-9.197	803	1.752	3.3886	1	12	0.545	59.46	0.984
Ld01	162719	C	T	14730.6	0.976744	43	1	66	0.984848	66	1	118	1	67	0	0/0:40,0:40:99:0,99,1363	'0/0	40	0	0/0:53,0:53:99:0,135,1865	'0/0	53	0	0/0:36,0:36:87:0,87,1226	'0/0	36	0	0/0:36,0:37:90:0,90,1255	'0/0	37	0/0:247,0:249:99:0,629,8192	'0/0	249	0.992319	0.0132893	0	12	0.545	0.545	22	-8.451	853	0	4.4874	1	12	0.545	59.65	0.516
Ld01	163231	C	T	14403.6	0.984375	64	1	81	0.966667	60	0.992188	128	0.987179	78	0	0/0:48,0:48:99:0,117,1577	'0/0	48	0	0/0:51,0:51:99:0,147,1986	'0/0	51	0	0/0:30,0:30:75:0,75,1049	'0/0	30	0	0/0:36,0:36:84:0,84,1176	'0/0	36	0/0:250,0:250:99:0,665,8598	'0/0	250	0.986082	0.0150785	0	10	0.455	0.455	22	-2.658	865	1.75	11.2403	1	10	0.455	59.6	1.509
Ld01	163601	A	C	1808.05	0.0384615	52	0	55	0	50	0.0338983	118	0.0246914	81	0	0/0:51,0:51:99:0,132,1796	'0/0	51	0.025	0/0:38,1:40:81:0,81,1032	'0/0	40	0	0/0:46,0:46:99:0,114,1512	'0/0	46	0.0454545	0/0:42,2:44:90:0,90,1164	'0/0	44	0/0:246,1:249:99:0,555,7090	'0/0	249	0.0017966	1	0	2	0.091	0.091	22	-6.436	852	0	7.5641	1	2	0.091	59.49	0.932
Ld01	163784	T	G	1806.05	0	43	0	50	0	50	0.00806452	124	0	71	0	0/0:60,0:60:99:0,157,2153	'0/0	60	0.0217391	0/0:45,1:46:85:0,85,1488	'0/0	46	0	0/0:37,0:37:99:0,111,1541	'0/0	37	0	0/0:26,0:26:60:0,60,815	'0/0	26	0/0:248,0:248:99:0,653,8695	'0/0	248	-0.00382188	0.866815	0	2	0.091	0.091	22	-11.508	827	2.147	7.3234	1	2	0.091	59.57	0.327
Ld01	163889	A	C	23264.6	1	63	1	62	1	50	1	120	0.975309	81	0.02	0/0:49,1:50:99:0,105,1454	'0/0	50	0.0208333	0/0:47,1:48:99:0,114,1558	'0/0	48	0.037037	0/0:26,1:27:72:0,72,976	'0/0	27	0	0/0:21,0:21:51:0,51,682	'0/0	21	1/1:1,241:242:99:8312,597,0	'1/1	242	0.975594	0.0150785	0	14	0.636	0.636	22	-6.937	835	1.512	84.4155	1	14	0.636	59.5	-0.25
Ld01	163903	T	C	8217.05	0	71	0	72	0	56	0	128	0.0111111	90	0	0/0:46,0:46:99:0,111,1495	'0/0	46	0	0/0:46,0:46:99:0,111,1561	'0/0	46	0	0/0:28,0:28:75:0,75,1037	'0/0	28	0	0/0:22,0:22:51:0,51,692	'0/0	22	1/1:0,242:242:99:8265,626,0	'1/1	242	0.00222222	0.502335	0	2	0.091	0.091	22	4.202	871	0	8.9986	1	2	0.091	59.59	0.16
Ld01	164026	G	A	8251.05	0.0163934	61	0	94	0	69	0	109	0.0104167	96	0	0/0:42,0:42:99:0,99,1379	'0/0	42	0	0/0:31,0:31:81:0,81,1097	'0/0	31	0	0/0:34,0:34:93:0,93,1279	'0/0	34	0	0/0:36,0:36:81:0,81,1104	'0/0	36	1/1:0,243:244:99:8299,626,0	'1/1	244	0.00536202	0.240421	0	2	0.091	0.091	22	1.624	871	5.621	9.1922	1	2	0.091	59.6	0.398
Ld01	165180	G	A	1992.05	0	75	0.0104167	96	0	67	0	122	0	91	0	0/0:58,0:58:99:0,129,1822	'0/0	58	0	0/0:26,0:26:66:0,66,902	'0/0	26	0	0/0:51,0:51:99:0,135,1854	'0/0	51	0	0/0:37,0:37:93:0,93,1269	'0/0	37	0/0:247,0:249:99:0,617,8217	'0/0	249	0.00208333	0.502335	0	2	0.091	0.091	22	-11.655	944	2.329	6.6482	1	2	0.091	59.8	1.182
Ld01	167369	C	T	8022.05	0	42	0.0178571	56	0	47	0	77	0	43	0	0/0:51,0:51:99:0,135,1845	'0/0	51	0	0/0:32,0:33:84:0,84,1153	'0/0	33	0	0/0:41,0:41:99:0,99,1329	'0/0	41	0	0/0:26,0:26:66:0,66,863	'0/0	26	1/1:0,241:242:99:8070,626,0	'1/1	242	0.00357143	0.502335	0	2	0.091	0.091	22	-1.037	732	4.392	8.6931	1	2	0.091	59.66	-0.693
Ld01	167415	C	A	7959.05	0	34	0	65	0	54	0.0140845	71	0	48	0	0/0:49,0:49:99:0,120,1670	'0/0	49	0	0/0:31,0:32:81:0,81,1091	'0/0	32	0	0/0:39,0:39:99:0,105,1409	'0/0	39	0	0/0:29,0:29:72:0,72,979	'0/0	29	1/1:1,243:244:99:8007,599,0	'1/1	244	0.0028169	0.502335	0	2	0.091	0.091	22	1.489	730	4.315	7.3429	1	2	0.091	59.43	-2.081
Ld01	167974	T	C	12838.6	1	58	1	64	1	70	0.989899	99	1	62	0	0/0:57,0:57:99:0,150,2075	'0/0	57	0	0/0:31,0:31:90:0,90,1232	'0/0	31	0	0/0:53,0:53:99:0,132,1825	'0/0	53	0	0/0:47,0:47:99:0,114,1545	'0/0	47	0/0:249,0:249:99:0,638,8477	'0/0	249	0.99798	0.0107996	0	10	0.455	0.455	22	-2.949	845	5.219	2.7833	1	10	0.455	59.68	0.709
Ld01	168250	G	T	14045.6	1	68	1	81	1	53	0.989796	98	1	80	0	0/0:42,0:42:99:0,102,1357	'0/0	42	0	0/0:42,0:42:99:0,105,1466	'0/0	42	0	0/0:44,0:44:99:0,108,1490	'0/0	44	0	0/0:25,0:25:69:0,69,925	'0/0	25	0/0:249,0:249:99:0,644,8527	'0/0	249	0.997959	0.0107996	0	10	0.455	0.455	22	0.906	842	6.151	3.3085	1	10	0.455	59.72	0.497
Ld01	168394	G	A	16128.6	1	76	1	96	1	58	0.99187	123	1	72	0.0645161	0/0:29,2:31:21:0,21,804	'0/0	31	0	0/0:25,0:25:66:0,66,929	'0/0	25	0	0/0:42,0:42:99:0,111,1486	'0/0	42	0	0/0:31,0:31:78:0,78,1095	'0/0	31	0/0:248,0:250:99:0,635,8419	'0/0	250	0.982245	0.0132893	0	10	0.455	0.455	22	0.899	882	1.104	5.2132	0.9986	10	0.455	59.78	0.718
Ld01	169396	C	A	13407.6	1	63	1	60	1	71	0.990385	104	0.987342	79	0	0/0:32,0:32:87:0,87,1208	'0/0	32	0.0322581	0/0:30,1:31:87:0,87,1174	'0/0	31	0	0/0:30,0:30:81:0,81,1094	'0/0	30	0	0/0:31,0:31:78:0,78,1059	'0/0	31	0/0:249,0:249:99:0,647,8586	'0/0	249	0.987481	0.0160099	0	10	0.455	0.455	22	-3.222	808	1.108	8.0155	1	10	0.455	59.79	0.568
Ld01	169849	T	A	8038.05	0	47	0	47	0	38	0	101	0.0144928	69	0	0/0:54,0:54:99:0,138,1897	'0/0	54	0	0/0:32,0:32:81:0,81,1101	'0/0	32	0	0/0:38,0:38:87:0,87,1201	'0/0	38	0	0/0:32,0:32:78:0,78,1077	'0/0	32	1/1:0,244:245:99:8086,617,0	'1/1	245	0.00289855	0.502335	0	2	0.091	0.091	22	-0.984	761	1.852	4.9504	1	2	0.091	59.8	1.4
Ld01	170480	C	T	14143.6	1	68	1	93	1	61	1	106	1	62	0	0/0:56,0:56:99:0,132,1853	'0/0	56	0	0/0:43,0:43:99:0,117,1644	'0/0	43	0	0/0:36,0:36:96:0,96,1334	'0/0	36	0	0/0:43,0:43:99:0,111,1488	'0/0	43	0/0:249,0:250:99:0,644,8591	'0/0	250	1	0.00720957	0	10	0.455	0.455	22	-4.913	863	0	2.7112	1	10	0.455	59.48	0.79
Ld01	170844	T	A	21833.6	1	49	1	71	0.984127	63	1	89	1	60	0	0/0:70,0:71:99:0,169,2290	'0/0	71	0	0/0:57,0:58:99:0,141,1909	'0/0	58	0	0/0:47,0:47:99:0,114,1559	'0/0	47	0	0/0:28,0:28:72:0,72,965	'0/0	28	1/1:0,241:242:99:8705,653,0	'1/1	242	0.996825	0.0107996	0	14	0.636	0.636	22	-10.351	843	0	4.763	1	14	0.636	59.53	0.861
Ld01	171575	G	T	7040.05	0	80	0.00980392	102	0	88	0	125	0	81	0	0/0:58,0:58:99:0,157,2188	'0/0	58	0	0/0:47,0:47:99:0,120,1666	'0/0	47	0	0/0:31,0:31:84:0,84,1149	'0/0	31	0	0/0:46,0:46:99:0,120,1653	'0/0	46	1/1:0,241:241:99:7088,575,0	'1/1	241	0.00196078	0.502335	0	2	0.091	0.091	22	-6.88	942	2.142	5.4248	1	2	0.091	59.58	1.286
Ld01	171956	C	T	12903.6	1	58	1	69	0.984375	64	1	84	1	77	0	0/0:39,0:39:96:0,96,1298	'0/0	39	0	0/0:47,0:47:99:0,120,1663	'0/0	47	0	0/0:39,0:39:96:0,96,1347	'0/0	39	0	0/0:36,0:36:99:0,99,1348	'0/0	36	0/0:229,0:229:99:0,593,7725	'0/0	229	0.996875	0.0107996	0	10	0.455	0.455	22	-1.387	777	0.524	4.441	1	10	0.455	59.66	-0.867
Ld01	172236	G	A	24328.6	1	78	1	85	1	80	0.991071	112	0.987654	81	0	0/0:44,0:44:99:0,111,1547	'0/0	44	0	0/0:58,0:58:99:0,163,2200	'0/0	58	0	0/0:58,0:58:99:0,144,2019	'0/0	58	0	0/0:34,0:34:96:0,96,1345	'0/0	34	1/1:0,244:244:99:8474,641,0	'1/1	244	0.995745	0.0132893	0	12	0.545	0.545	22	-8.074	934	0.596	4.0849	1	12	0.545	59.59	-0.493
Ld01	172552	T	C	21511.6	1	77	1	87	1	60	1	86	0.986842	76	0	0/0:60,0:60:99:0,135,1902	'0/0	60	0	0/0:40,0:40:99:0,102,1400	'0/0	40	0	0/0:44,0:44:99:0,117,1611	'0/0	44	0	0/0:44,0:45:99:0,108,1446	'0/0	45	1/1:0,215:216:99:6825,527,0	'1/1	216	0.997368	0.0107996	0	14	0.636	0.636	22	-11.917	819	0	4.3708	1	14	0.636	59.7	1.101
Ld01	173048	T	C	23998.6	1	63	1	112	1	62	0.99115	113	0.982143	56	0	0/0:44,0:45:99:0,117,1603	'0/0	45	0	0/0:42,0:42:99:0,108,1490	'0/0	42	0	0/0:44,0:44:99:0,126,1735	'0/0	44	0	0/0:38,0:38:99:0,99,1397	'0/0	38	1/1:0,241:242:99:8024,617,0	'1/1	242	0.994659	0.0132893	0	14	0.636	0.636	22	-13.682	868	0	6.1894	1	14	0.636	59.84	0.385
Ld01	173111	C	T	1645.05	0	62	0	103	0	68	0.00869565	115	0	73	0	0/0:55,0:55:99:0,135,1890	'0/0	55	0	0/0:43,0:43:99:0,120,1636	'0/0	43	0	0/0:45,0:45:99:0,123,1692	'0/0	45	0	0/0:43,0:43:99:0,117,1623	'0/0	43	0/0:246,3:250:99:0,646,8788	'0/0	250	0.00173913	0.502335	0	2	0.091	0.091	22	-10.781	911	0	3.0506	1	2	0.091	59.73	1.373
Ld01	173500	A	G	14071.6	0.983607	61	1	82	1	61	1	104	0.986842	76	0.0263158	0/0:37,1:38:90:0,90,1227	'0/0	38	0	0/0:46,0:46:99:0,117,1596	'0/0	46	0	0/0:50,0:50:99:0,123,1682	'0/0	50	0	0/0:29,0:29:84:0,84,1120	'0/0	29	0/0:248,0:249:99:0,656,8680	'0/0	249	0.987511	0.0160099	0	10	0.455	0.455	22	-1.68	845	4.067	4.0104	1	10	0.455	59.49	0.128
Ld01	173732	A	G	24927.6	1	66	1	96	1	73	1	117	1	73	0	0/0:59,0:59:99:0,138,1923	'0/0	59	0	0/0:38,0:38:87:0,87,1197	'0/0	38	0	0/0:39,0:39:99:0,105,1426	'0/0	39	0	0/0:29,0:29:75:0,75,1033	'0/0	29	1/1:0,241:241:99:8256,623,0	'1/1	241	1	0.00720957	0	14	0.636	0.636	22	-11.751	879	0.678	3.6589	1	14	0.636	59.69	1.596
Ld01	176114	A	G	9085.05	0	51	0	44	0.0232558	43	0	96	0	61	0	0/0:58,0:58:99:0,150,2053	'0/0	58	0	0/0:58,0:58:99:0,141,1913	'0/0	58	0	0/0:42,0:42:99:0,105,1432	'0/0	42	0	0/0:38,0:38:93:0,93,1282	'0/0	38	1/1:0,235:235:99:7731,593,0	'1/1	235	0.00465116	0.502335	0	4	0.182	0.182	22	-6.291	782	10.068	6.2593	1	4	0.182	58.61	-3.786
Ld01	177205	C	T	1705.05	0	52	0.0151515	66	0	66	0	135	0	74	0	0/0:34,0:35:93:0,93,1279	'0/0	35	0	0/0:28,0:28:69:0,69,948	'0/0	28	0	0/0:45,0:45:93:0,93,1321	'0/0	45	0	0/0:42,0:42:96:0,96,1328	'0/0	42	0/0:248,0:249:99:0,650,8556	'0/0	249	0.0030303	0.502335	0	2	0.091	0.091	22	-10.606	855	0	4.8792	1	2	0.091	59.84	0.402
Ld01	177957	A	G	20740.6	0.978723	47	1	66	0.974359	39	1	94	1	57	0	0/0:48,0:48:99:0,126,1737	'0/0	48	0	0/0:52,0:52:99:0,135,1883	'0/0	52	0	0/0:30,0:31:72:0,72,969	'0/0	31	0	0/0:43,0:43:99:0,108,1517	'0/0	43	1/1:1,240:242:99:8538,650,0	'1/1	242	0.990616	0.0132893	0	14	0.636	0.636	22	-10.702	775	1.344	5.1207	1	14	0.636	59.82	0.86
Ld01	179868	G	C	11998.6	1	53	1	52	1	42	0.987805	82	1	47	0	0/0:29,0:29:72:0,72,992	'0/0	29	0	0/0:46,0:46:99:0,120,1680	'0/0	46	0	0/0:36,0:36:99:0,102,1376	'0/0	36	0	0/0:42,0:42:99:0,102,1421	'0/0	42	0/0:247,0:249:99:0,635,8530	'0/0	249	0.997561	0.0107996	0	12	0.545	0.545	22	-10.468	744	0	3.4073	1	12	0.545	59.51	0.503
Ld01	180005	G	T	21905.6	1	48	1	73	1	41	1	98	1	59	0	0/0:34,0:34:84:0,84,1157	'0/0	34	0	0/0:49,0:49:99:0,135,1840	'0/0	49	0	0/0:44,0:44:99:0,129,1769	'0/0	44	0	0/0:37,0:38:93:0,93,1241	'0/0	38	1/1:0,242:242:99:8425,635,0	'1/1	242	1	0.00720957	0	14	0.636	0.636	22	-10.68	784	2.212	3.0768	1	14	0.636	59.7	-0.368
Ld01	180519	T	C	12405.6	0.982456	57	0.985714	70	0.981132	53	0.971154	104	0.987952	83	0.0416667	0/0:45,2:48:77:0,77,1365	'0/0	48	0	0/0:29,0:29:63:0,63,877	'0/0	29	0	0/0:41,0:41:99:0,105,1448	'0/0	41	0	0/0:37,0:37:90:0,90,1223	'0/0	37	0/0:248,1:249:99:0,644,8439	'0/0	249	0.971265	0.0179428	0	10	0.455	0.455	22	-2.68	850	1.745	6.4235	1	10	0.455	59.81	-1.927
Ld01	182372	C	T	15288.6	1	77	1	98	1	53	0.990566	106	1	73	0	0/0:60,0:60:99:0,138,1924	'0/0	60	0	0/0:54,0:54:99:0,138,1910	'0/0	54	0	0/0:52,0:52:99:0,129,1792	'0/0	52	0	0/0:39,0:39:99:0,102,1403	'0/0	39	0/0:248,1:249:99:0,641,8495	'0/0	249	0.998113	0.0107996	0	10	0.455	0.455	22	-3.119	923	8.151	4.4523	1	10	0.455	59.71	0.405
Ld01	182448	T	C	24671.6	1	80	1	89	1	70	1	98	1	69	0	0/0:62,0:62:99:0,144,1988	'0/0	62	0	0/0:47,0:47:99:0,123,1666	'0/0	47	0	0/0:39,0:39:99:0,102,1344	'0/0	39	0	0/0:44,0:44:99:0,108,1507	'0/0	44	1/1:0,241:242:99:8394,629,0	'1/1	242	1	0.00720957	0	14	0.636	0.636	22	-9.176	879	3.184	4.1348	1	14	0.636	59.72	0.413
Ld01	182520	G	A	13167.6	1	66	1	71	1	51	0.986486	74	1	57	0	0/0:58,0:58:99:0,144,2031	'0/0	58	0	0/0:46,0:46:99:0,126,1734	'0/0	46	0	0/0:36,0:36:96:0,96,1272	'0/0	36	0	0/0:42,0:42:99:0,105,1458	'0/0	42	0/0:248,0:249:99:0,641,8214	'0/0	249	0.997297	0.0107996	0	12	0.545	0.545	22	-5.097	808	8.213	1.8915	1	12	0.545	59.51	-1.805
Ld01	184362	C	T	15394.6	0.96	50	0.984615	65	1	58	0.991736	121	0.988095	84	0	0/0:40,0:40:99:0,108,1459	'0/0	40	0	0/0:34,0:34:93:0,93,1274	'0/0	34	0	0/0:31,0:31:87:0,87,1189	'0/0	31	0	0/0:47,0:47:99:0,108,1505	'0/0	47	0/0:249,0:250:99:0,650,8572	'0/0	250	0.984889	0.0150785	0	12	0.545	0.545	22	-7.885	851	1.733	5.7199	1	12	0.545	59.74	1.414
Ld01	184417	G	T	1723.07	0	61	0	72	0	72	0	121	0.0151515	66	0	0/0:51,0:51:99:0,117,1626	'0/0	51	0	0/0:37,0:37:87:0,87,1191	'0/0	37	0	0/0:24,0:24:63:0,63,886	'0/0	24	0	0/0:39,0:39:99:0,99,1353	'0/0	39	0/1:208,37:245:99:488,0,6587	'0/1	245	0.0030303	0.502335	0	2	0.091	0.091	22	-6.778	871	0	38.6	-0.1	2	0.091	59.02	1.982
Ld01	185255	A	G	9450.58	1	31	1	44	0.95122	41	1	69	1	50	0	0/0:58,0:58:99:0,150,1994	'0/0	58	0	0/0:38,0:38:99:0,105,1395	'0/0	38	0	0/0:26,0:26:75:0,75,1010	'0/0	26	0	0/0:43,0:43:96:0,96,1332	'0/0	43	0/0:195,0:195:99:0,442,5869	'0/0	195	0.990244	0.0107996	0	12	0.545	0.545	22	-6.913	648	7.005	4.2344	1	12	0.545	58.86	1.506
Ld01	185457	C	A	7094.58	1	21	1	34	1	36	0.971831	71	0.97619	42	0.0344828	0/0:56,2:58:99:0,121,1945	'0/0	58	0	0/0:33,0:33:87:0,87,1204	'0/0	33	0	0/0:42,0:42:99:0,105,1453	'0/0	42	0	0/0:38,0:38:93:0,93,1306	'0/0	38	0/0:249,0:250:99:0,641,8429	'0/0	250	0.980984	0.0160099	0	10	0.455	0.455	22	-3.711	685	3.623	4.9516	1	10	0.455	59.45	-0.823
Ld01	188129	T	G	8266.05	0	84	0	122	0	72	0	131	0	75	0	0/0:41,0:41:99:0,105,1461	'0/0	41	0.0227273	0/0:43,1:44:99:0,114,1575	'0/0	44	0	0/0:63,0:63:99:0,166,2263	'0/0	63	0	0/0:38,0:38:99:0,102,1414	'0/0	38	1/1:0,245:245:99:8314,641,0	'1/1	245	-0.00568182	0.371093	0	2	0.091	0.091	22	-6.515	958	3.834	5.0086	1	2	0.091	59.55	-0.383
Ld01	189859	C	T	8613.05	0	53	0	72	0	53	0	118	0.030303	66	0	0/0:24,0:24:66:0,66,909	'0/0	24	0	0/0:25,0:25:66:0,66,892	'0/0	25	0	0/0:19,0:19:51:0,51,688	'0/0	19	0	0/0:33,0:33:90:0,90,1242	'0/0	33	1/1:1,245:246:99:8661,659,0	'1/1	246	0.00606061	0.502335	0	2	0.091	0.091	22	0.008	781	0	9.8801	1	2	0.091	59.58	0.399
Ld01	192153	G	T	1834.05	0	45	0	62	0	59	0	92	0.0188679	53	0	0/0:45,0:45:99:0,111,1568	'0/0	45	0	0/0:44,0:44:99:0,114,1586	'0/0	44	0	0/0:52,0:52:99:0,123,1717	'0/0	52	0	0/0:43,0:43:99:0,117,1626	'0/0	43	0/0:248,0:248:99:0,647,8596	'0/0	248	0.00377358	0.502335	0	2	0.091	0.091	22	-11.622	811	2.352	6.0166	1	2	0.091	59.62	-0.596
Ld01	192269	A	C	11052.6	1	43	1	65	1	61	1	81	0.98	50	0	0/0:38,0:39:96:0,96,1280	'0/0	39	0.0285714	0/0:33,1:35:51:0,51,1103	'0/0	35	0	0/0:32,0:32:84:0,84,1121	'0/0	32	0.0204082	0/0:47,1:49:99:0,111,1478	'0/0	49	0/0:243,0:249:99:0,578,7208	'0/0	249	0.983755	0.0146219	0	10	0.455	0.455	22	6.598	767	1.787	11.7922	1	10	0.455	59.43	0.499
Ld01	192940	A	G	24674.6	1	74	1	89	1	70	0.990385	104	1	67	0	0/0:37,0:37:87:0,87,1203	'0/0	37	0.0277778	0/0:35,1:36:87:0,87,1208	'0/0	36	0	0/0:45,0:45:99:0,111,1527	'0/0	45	0	0/0:38,0:39:99:0,102,1409	'0/0	39	1/1:1,239:240:99:8534,652,0	'1/1	240	0.991132	0.0132893	0	14	0.636	0.636	22	-10.977	857	3.384	5.4574	1	14	0.636	59.64	-1.249
Ld01	193720	G	A	16598.6	1	71	1	92	1	76	0.992537	134	0.986667	75	0	0/0:65,0:65:99:0,157,2193	'0/0	65	0	0/0:38,0:38:99:0,102,1404	'0/0	38	0	0/0:31,0:31:78:0,78,1089	'0/0	31	0	0/0:36,0:36:84:0,84,1172	'0/0	36	0/0:247,0:247:99:0,635,8155	'0/0	247	0.995841	0.0132893	0	10	0.455	0.455	22	-1.626	921	0	5.2355	1	10	0.455	59.52	3.445
Ld01	193791	A	G	1747.05	0.0136986	73	0	115	0	88	0	155	0	99	0	0/0:61,0:61:99:0,144,2018	'0/0	61	0	0/0:43,0:44:96:0,96,1296	'0/0	44	0	0/0:39,0:39:99:0,108,1431	'0/0	39	0	0/0:41,0:41:96:0,96,1316	'0/0	41	0/0:250,0:250:99:0,647,8480	'0/0	250	0.00273973	0.502335	0	2	0.091	0.091	22	-10.376	1026	1.157	3.6541	1	2	0.091	59.58	-0.002
Ld01	194010	C	T	2944.05	0	76	0	104	0.0294118	68	0	123	0.964286	84	0	0/0:46,0:46:99:0,108,1530	'0/0	46	0	0/0:51,0:51:99:0,135,1869	'0/0	51	0	0/0:44,0:44:99:0,99,1391	'0/0	44	0	0/0:34,0:34:81:0,81,1115	'0/0	34	0/0:225,0:226:99:0,584,7544	'0/0	226	0.198739	0.240421	0	2	0.091	0.091	22	2.372	906	0.935	7.4109	1	2	0.091	59.63	0.539
Ld01	195464	G	A	15771.6	1	72	1	97	1	76	0.990909	110	1	74	0	0/0:46,0:46:99:0,120,1660	'0/0	46	0	0/0:38,0:38:99:0,105,1414	'0/0	38	0	0/0:42,0:42:99:0,111,1480	'0/0	42	0	0/0:51,0:52:99:0,123,1657	'0/0	52	0/0:247,1:248:99:0,650,8692	'0/0	248	0.998182	0.0107996	0	10	0.455	0.455	22	-2.435	917	5.888	4.3417	1	10	0.455	59.67	0.156
Ld01	196092	G	A	17826.6	1	73	0.991453	117	1	70	1	135	0.989583	96	0	0/0:55,0:55:99:0,144,2017	'0/0	55	0	0/0:55,0:55:99:0,126,1747	'0/0	55	0	0/0:50,0:50:99:0,135,1840	'0/0	50	0	0/0:41,0:41:99:0,111,1506	'0/0	41	0/0:250,0:250:99:0,656,8608	'0/0	250	0.996207	0.0132893	0	10	0.455	0.455	22	-3.577	1003	1.722	9.6912	1	10	0.455	59.68	-0.192
Ld01	196591	C	T	16039.6	1	70	1	113	1	66	1	87	1	104	0	0/0:48,0:48:99:0,123,1685	'0/0	48	0	0/0:43,0:43:99:0,108,1515	'0/0	43	0	0/0:40,0:40:99:0,102,1399	'0/0	40	0	0/0:37,0:37:87:0,87,1217	'0/0	37	0/0:242,2:244:99:0,524,6595	'0/0	244	1	0.00720957	0	10	0.455	0.455	22	-3.131	891	1.093	5.227	1	10	0.455	59.64	0.869
Ld01	197098	A	G	16189.6	1	55	0.990991	111	1	72	1	117	1	68	0	0/0:37,0:37:99:0,99,1351	'0/0	37	0	0/0:35,0:35:99:0,102,1358	'0/0	35	0	0/0:48,0:48:99:0,126,1693	'0/0	48	0	0/0:43,0:43:99:0,105,1438	'0/0	43	0/0:248,1:250:99:0,668,8697	'0/0	250	0.998198	0.0107996	0	12	0.545	0.545	22	-3.203	867	0	6.2383	1	12	0.545	59.71	0.272
Ld01	197563	G	T	8570.05	0	64	0	105	0.0136986	73	0.0078125	128	0	65	0.0181818	0/0:53,1:55:99:0,129,1776	'0/0	55	0	0/0:41,0:41:99:0,102,1438	'0/0	41	0	0/0:43,0:43:99:0,108,1464	'0/0	43	0	0/0:34,0:34:90:0,90,1242	'0/0	34	1/1:0,244:244:99:8618,653,0	'1/1	244	-0.000243229	1	0	2	0.091	0.091	22	-1.839	910	4.744	5.9498	1	2	0.091	59.89	1.654
Ld01	197713	G	A	7503.05	0.0172414	58	0	80	0	68	0	129	0	77	0.0333333	0/0:58,2:60:99:0,106,1990	'0/0	60	0	0/0:40,0:40:93:0,93,1287	'0/0	40	0	0/0:41,0:41:99:0,99,1382	'0/0	41	0	0/0:36,0:36:81:0,81,1104	'0/0	36	1/1:1,238:240:99:7551,575,0	'1/1	240	-0.00488506	0.866815	0	2	0.091	0.091	22	2.31	922	2.057	4.5912	1	2	0.091	59.67	-1.231
Ld01	198305	C	T	21852.6	1	53	0.985507	69	1	46	1	119	0.986842	76	0	0/0:38,0:38:93:0,93,1299	'0/0	38	0	0/0:41,0:41:90:0,90,1259	'0/0	41	0	0/0:26,0:26:66:0,66,912	'0/0	26	0	0/0:24,0:24:60:0,60,832	'0/0	24	1/1:0,243:243:99:8311,626,0	'1/1	243	0.99447	0.0132893	0	14	0.636	0.636	22	-11.075	793	0	7.0263	1	14	0.636	59.43	0.365
Ld01	198359	G	C	14103.2	1	51	1	81	1	59	1	111	0.975	80	0	0/0:46,0:46:99:0,117,1626	'0/0	46	0	0/0:45,0:45:99:0,108,1494	'0/0	45	0	0/0:25,0:25:63:0,63,860	'0/0	25	0	0/0:20,0:20:57:0,57,755	'0/0	20	0/0:247,0:247:99:0,647,8555	'0/0	247	0.995	0.0107996	0	11	0.5	0.5	22	-2.485	802	1.109	7.9213	0.8182	11	0.5	59.63	0.588
Ld01	198514	A	C	21913.6	1	64	1	75	1	59	0.990991	111	0.985915	71	0	0/0:47,0:47:99:0,120,1645	'0/0	47	0	0/0:37,0:37:96:0,96,1332	'0/0	37	0	0/0:32,0:32:75:0,75,1026	'0/0	32	0.027027	0/0:36,1:37:66:0,66,1297	'0/0	37	1/1:0,243:243:99:8606,653,0	'1/1	243	0.988625	0.0160099	0	12	0.545	0.545	22	-4.16	829	0	10.191	1	12	0.545	59.48	0.552
Ld01	199322	C	A	8469.05	0.0185185	54	0	79	0.03125	64	0	95	0	50	0	0/0:35,0:35:90:0,90,1269	'0/0	35	0	0/0:43,0:43:99:0,99,1371	'0/0	43	0	0/0:50,0:50:99:0,129,1784	'0/0	50	0.05	0/0:38,2:40:49:0,49,1189	'0/0	40	1/1:1,242:243:99:8517,614,0	'1/1	243	-0.0025463	1	0	2	0.091	0.091	22	-2.783	787	0.562	2.9565	1	2	0.091	59.77	0.817
Ld01	199977	C	T	8353.05	0	29	0	64	0	51	0	110	0	65	0.0243902	0/0:40,1:41:99:0,105,1425	'0/0	41	0	0/0:38,0:38:99:0,99,1349	'0/0	38	0.0227273	0/0:43,1:44:81:0,81,1515	'0/0	44	0	0/0:20,0:20:60:0,60,810	'0/0	20	1/1:2,240:242:99:8401,623,0	'1/1	242	-0.0117794	0.13121	0	2	0.091	0.091	22	6.28	777	4.451	7.441	1	2	0.091	59.61	0.218
Ld01	200674	G	C	11349.6	1	28	1	27	1	45	1	97	1	53	0.0222222	0/0:44,1:45:99:0,111,1536	'0/0	45	0	0/0:32,0:32:87:0,87,1175	'0/0	32	0	0/0:29,0:29:72:0,72,979	'0/0	29	0	0/0:28,0:28:75:0,75,1027	'0/0	28	0/0:247,0:249:99:0,662,8742	'0/0	249	0.994444	0.00927678	0	12	0.545	0.545	22	-10.788	719	0	4.191	1	12	0.545	59.57	0.666
Ld01	201704	A	G	11070.6	1	48	0.970149	67	0.957447	47	1	91	0.986486	74	0	0/0:50,0:50:99:0,114,1559	'0/0	50	0	0/0:39,0:39:99:0,99,1341	'0/0	39	0	0/0:46,0:46:99:0,105,1473	'0/0	46	0	0/0:46,0:46:99:0,123,1686	'0/0	46	0/0:247,0:247:99:0,671,8519	'0/0	247	0.982817	0.0146219	0	10	0.455	0.455	22	-0.684	830	0.544	5.1107	1	10	0.455	59.47	0.989
Ld01	202967	T	G	1635.05	0.0208333	48	0	54	0	46	0	99	0.0163934	61	0	0/0:53,0:53:99:0,132,1833	'0/0	53	0	0/0:66,0:66:99:0,166,2284	'0/0	66	0	0/0:47,0:47:99:0,126,1724	'0/0	47	0	0/0:30,0:30:78:0,78,1081	'0/0	30	0/0:250,0:250:99:0,683,9093	'0/0	250	0.00744536	0.240421	0	2	0.091	0.091	22	-10.343	806	0	3.6562	1	2	0.091	59.72	-1.698
Ld01	204855	G	A	10773.6	0.980769	52	1	70	0.959184	49	1	70	0.985294	68	0	0/0:57,0:57:99:0,138,1876	'0/0	57	0.0166667	0/0:59,1:60:99:0,116,2020	'0/0	60	0	0/0:40,0:40:99:0,105,1446	'0/0	40	0	0/0:47,0:47:99:0,117,1628	'0/0	47	0/0:247,1:249:99:0,629,8366	'0/0	249	0.980883	0.017451	0	10	0.455	0.455	22	-4.032	811	6.227	6.2568	1	10	0.455	59.56	0.108
Ld01	209900	G	A	7914.58	1	48	1	60	1	36	1	76	1	57	0	0/0:34,0:34:84:0,84,1122	'0/0	34	0	0/0:38,0:38:84:0,84,1034	'0/0	38	0	0/0:18,0:18:51:0,51,663	'0/0	18	0	0/0:41,0:41:99:0,108,1375	'0/0	41	0/0:247,0:249:99:0,626,7465	'0/0	249	1	0.00720957	0	12	0.545	0.545	22	-7.929	684	19.994	4.747	1	12	0.545	48.62	3.553
Ld01	209901	C	G	8104.58	1	48	1	60	1	36	0.986842	76	1	57	0	0/0:33,0:33:81:0,81,1096	'0/0	33	0.0263158	0/0:37,1:38:87:0,87,1079	'0/0	38	0	0/0:18,0:18:51:0,51,668	'0/0	18	0	0/0:41,0:41:99:0,105,1310	'0/0	41	0/0:250,0:250:99:0,611,7333	'0/0	250	0.990789	0.0132893	0	12	0.545	0.545	22	-7.195	683	22.58	4.4915	0.9999	12	0.545	48.36	3.835
Ld01	210435	T	C	20445.6	0.97619	42	1	57	1	41	1	93	1	50	0	0/0:42,0:42:99:0,105,1471	'0/0	42	0	0/0:38,0:38:99:0,102,1400	'0/0	38	0	0/0:26,0:26:69:0,69,962	'0/0	26	0	0/0:37,0:37:99:0,99,1359	'0/0	37	1/1:0,237:240:99:8223,629,0	'1/1	240	0.995238	0.0107996	0	14	0.636	0.636	22	-11.557	739	0	4.1752	1	14	0.636	59.61	0.013
Ld01	210826	C	G	10226.6	1	38	0.983333	60	1	47	0.987654	81	1	62	0	0/0:38,0:38:99:0,105,1434	'0/0	38	0	0/0:32,0:32:81:0,81,1112	'0/0	32	0	0/0:31,0:31:87:0,87,1175	'0/0	31	0	0/0:35,0:35:93:0,93,1286	'0/0	35	0/0:247,0:248:99:0,662,8714	'0/0	248	0.994198	0.0132893	0	10	0.455	0.455	22	-1.48	746	3.307	4.5281	1	10	0.455	59.56	0.774
Ld01	213609	A	C	20894.6	1	50	1	43	0.977273	44	1	96	1	68	0	0/0:42,0:42:99:0,99,1315	'0/0	42	0	0/0:35,0:35:96:0,96,1320	'0/0	35	0	0/0:32,0:32:81:0,81,1099	'0/0	32	0	0/0:41,0:41:99:0,99,1349	'0/0	41	1/1:0,249:249:99:8446,632,0	'1/1	249	0.995455	0.0107996	0	14	0.636	0.636	22	-10.196	773	2.275	73.9345	1	14	0.636	59.4	0.692
Ld01	213794	C	T	2349.05	0	39	0	44	0	41	0.010989	91	0	67	0	0/0:23,0:23:63:0,63,857	'0/0	23	0	0/0:39,0:40:93:0,93,1299	'0/0	40	0	0/0:35,0:35:90:0,90,1231	'0/0	35	0	0/0:27,0:27:78:0,78,1085	'0/0	27	0/0:249,0:250:99:0,644,8600	'0/0	250	0.0021978	0.502335	0	2	0.091	0.091	22	-12.064	736	0	3.936	1	2	0.091	59.64	-0.836
Ld01	213931	G	T	1945.05	0.0263158	38	0	39	0	39	0	58	0	47	0	0/0:35,0:35:81:0,81,1119	'0/0	35	0	0/0:20,0:20:54:0,54,727	'0/0	20	0	0/0:24,0:24:66:0,66,895	'0/0	24	0	0/0:34,0:35:72:0,72,996	'0/0	35	0/0:223,1:224:99:0,551,7335	'0/0	224	0.00526316	0.502335	0	2	0.091	0.091	22	-10.35	632	2.978	5.7719	1	2	0.091	59.04	-1.712
Ld01	214288	T	C	4912.05	0	35	0	56	0	43	0	84	0	52	0	0/0:32,0:32:87:0,87,1102	'0/0	32	0	0/0:39,0:39:99:0,102,1279	'0/0	39	0.0294118	0/0:33,1:34:78:0,78,1000	'0/0	34	0	0/0:34,0:34:75:0,75,967	'0/0	34	1/1:0,198:199:99:4960,394,0	'1/1	199	-0.00735294	0.371093	0	2	0.091	0.091	22	0.582	692	2.874	5.1887	1	2	0.091	51.73	-4.5
Ld01	214877	A	G	20904.6	1	52	1	67	1	53	1	85	1	60	0	0/0:37,0:37:90:0,90,1259	'0/0	37	0	0/0:41,0:41:99:0,108,1517	'0/0	41	0	0/0:38,0:38:96:0,96,1309	'0/0	38	0	0/0:50,0:50:99:0,111,1538	'0/0	50	1/1:0,240:242:99:8129,608,0	'1/1	242	1	0.00720957	0	14	0.636	0.636	22	-11.065	775	1.375	2.7851	1	14	0.636	59.71	0.291
Ld01	215506	C	A	13535.6	1	61	0.978723	94	1	69	0.990991	111	0.948276	58	0	0/0:53,0:53:99:0,126,1741	'0/0	53	0	0/0:36,0:36:93:0,93,1293	'0/0	36	0	0/0:38,0:38:96:0,96,1340	'0/0	38	0	0/0:58,0:58:99:0,141,1969	'0/0	58	0/0:249,0:249:99:0,662,8737	'0/0	249	0.983598	0.0146219	0	10	0.455	0.455	22	-6.079	876	0	5.1724	1	10	0.455	59.75	0.549
Ld01	215831	C	T	1771.05	0	78	0	132	0	62	0	128	0	84	0	0/0:52,0:52:99:0,129,1785	'0/0	52	0.0444444	0/0:43,2:45:64:0,64,1386	'0/0	45	0	0/0:43,0:43:99:0,114,1572	'0/0	43	0	0/0:52,0:52:99:0,123,1699	'0/0	52	0/0:249,0:250:99:0,650,8547	'0/0	250	-0.0111111	0.371093	0	2	0.091	0.091	22	-9.883	988	0	5.1237	1	2	0.091	59.43	-1.065
Ld01	217045	T	C	1548.05	0	47	0	87	0	66	0.011236	89	0	67	0.0166667	0/0:58,1:60:99:0,141,1960	'0/0	60	0	0/0:55,0:55:99:0,129,1804	'0/0	55	0	0/0:37,0:37:90:0,90,1235	'0/0	37	0	0/0:33,0:33:84:0,84,1135	'0/0	33	0/0:249,0:249:99:0,647,8625	'0/0	249	-0.00191948	0.866815	0	2	0.091	0.091	22	-9.609	840	4.367	4.4464	1	2	0.091	59.77	0.65
Ld01	218295	C	G	15668.6	1	65	1	100	0.986111	72	1	112	0.989691	97	0	0/0:50,0:50:99:0,129,1765	'0/0	50	0	0/0:32,0:32:87:0,87,1199	'0/0	32	0	0/0:31,0:31:87:0,87,1217	'0/0	31	0	0/0:37,0:37:99:0,108,1449	'0/0	37	0/0:246,0:246:99:0,641,8508	'0/0	246	0.99516	0.0132893	0	10	0.455	0.455	22	-4.418	905	4.957	3.7005	1	10	0.455	59.52	1.731
Ld01	220654	G	A	8885.96	1	59	0	97	1	69	1	113	0	78	0	0/0:35,0:35:99:0,102,1380	'0/0	35	0	0/0:33,0:34:90:0,90,1217	'0/0	34	0.0294118	0/0:33,1:34:42:0,42,1083	'0/0	34	0	0/0:47,0:47:99:0,105,1489	'0/0	47	0/0:248,0:249:99:0,662,8773	'0/0	249	0.592647	0.217809	0	6	0.273	0.273	22	-0.117	873	0	3.7021	1	6	0.273	59.69	-0.226
Ld01	220971	A	C	5823.05	0	71	1	91	0	55	0	125	0.972973	74	0	0/0:58,0:58:99:0,147,2031	'0/0	58	0	0/0:57,0:57:99:0,138,1910	'0/0	57	0	0/0:51,0:52:99:0,141,1920	'0/0	52	0	0/0:37,0:37:90:0,90,1233	'0/0	37	0/0:247,0:250:99:0,620,8066	'0/0	250	0.394595	0.240421	0	4	0.182	0.182	22	-0.435	937	0.691	6.605	1	4	0.182	59.76	0.744
Ld01	221771	C	T	7359.96	0.982456	57	0	77	1	48	1	114	0.0135135	74	0	0/0:43,0:43:99:0,105,1444	'0/0	43	0	0/0:39,0:39:96:0,96,1307	'0/0	39	0	0/0:48,0:48:99:0,126,1719	'0/0	48	0	0/0:42,0:42:99:0,108,1477	'0/0	42	0/0:214,0:218:99:0,481,6104	'0/0	218	0.599194	0.0431144	0	6	0.273	0.273	22	-2.343	799	3.668	6.5143	1	6	0.273	59.76	0.52
Ld01	221952	G	A	15110.4	0.982759	58	0.97619	42	0.983051	59	0.981132	106	1	60	0	0/0:39,0:39:81:0,81,1064	'0/0	39	0	0/0:28,0:30:72:0,72,915	'0/0	30	0.0909091	0/1:40,4:44:16:16,0,803	'0/1	44	0.0192308	0/0:51,1:52:99:0,120,1535	'0/0	52	1/1:3,83:86:99:2853,112,0	'1/1	86	0.957091	0.019451	0	15	0.682	0.682	22	1.058	645	1.997	34.1881	0.796	15	0.682	59.42	-1.564
Ld01	222352	G	A	13092.7	0.888889	54	0.983333	60	0.861111	36	0.943925	107	0.967742	62	0	0/0:45,0:45:99:0,108,1469	'0/0	45	0	0/0:49,0:49:99:0,123,1581	'0/0	49	0	0/0:49,0:49:99:0,123,1553	'0/0	49	0	0/0:27,0:27:72:0,72,980	'0/0	27	0/1:76,169:245:99:4190,0,122	'0/1	245	0.929	0.0150785	0	10	0.455	0.455	22	-5.695	821	1.15	17.9434	0.6317	10	0.455	50.61	4.065
Ld01	222522	C	T	13257.7	0.813559	59	0.831325	83	0.850746	67	0.883333	120	0.873418	79	0	0/0:32,0:32:63:0,63,813	'0/0	32	0	0/0:33,0:33:60:0,60,709	'0/0	33	0	0/0:30,0:30:54:0,54,715	'0/0	30	0.02	0/0:49,1:50:99:0,99,1271	'0/0	50	0/0:215,0:215:99:0,509,6707	'0/0	215	0.845476	0.0179428	0	12	0.545	0.545	22	-0.978	839	4.064	12.5787	0.9977	12	0.545	47.8	12.04
Ld01	225100	A	G	23145.6	1	59	1	85	1	54	0.980392	102	1	85	0.025641	0/0:37,1:39:90:0,90,1242	'0/0	39	0.0454545	0/0:42,2:44:93:0,93,1270	'0/0	44	0.0238095	0/0:41,1:42:96:0,96,1301	'0/0	42	0	0/0:36,0:37:93:0,93,1237	'0/0	37	1/1:0,239:241:99:8457,656,0	'1/1	241	0.972352	0.0150785	0	14	0.636	0.636	22	-7.446	827	4.404	7.8163	1	14	0.636	58.83	-3.788
Ld01	225337	A	C	23474.6	1	53	1	67	1	56	1	92	0.984848	66	0.0222222	0/0:44,1:45:99:0,108,1464	'0/0	45	0	0/0:44,0:44:99:0,114,1602	'0/0	44	0	0/0:44,0:44:99:0,114,1542	'0/0	44	0	0/0:35,0:35:96:0,96,1291	'0/0	35	1/1:0,242:242:99:8638,653,0	'1/1	242	0.991414	0.0132893	0	14	0.636	0.636	22	-11.251	822	2.246	3.2847	1	14	0.636	59.59	1.104
Ld01	227726	C	T	15951.6	1	67	1	110	0.986301	73	1	110	1	79	0	0/0:49,0:49:99:0,123,1687	'0/0	49	0	0/0:44,0:44:99:0,111,1529	'0/0	44	0	0/0:56,0:56:99:0,138,1901	'0/0	56	0	0/0:34,0:34:93:0,93,1276	'0/0	34	0/0:248,0:248:99:0,635,8380	'0/0	248	0.99726	0.0107996	0	10	0.455	0.455	22	-1.366	927	4.037	3.8857	1	10	0.455	59.82	-0.095
Ld01	228634	C	A	15950.6	1	52	1	104	0.984375	64	0.990826	109	0.987179	78	0	0/0:49,0:49:99:0,126,1742	'0/0	49	0	0/0:42,0:42:99:0,105,1442	'0/0	42	0	0/0:37,0:37:81:0,81,1108	'0/0	37	0	0/0:38,0:38:99:0,102,1405	'0/0	38	0/0:245,0:245:99:0,629,8151	'0/0	245	0.992476	0.0146219	0	12	0.545	0.545	22	-4.834	863	0	2.4554	1	12	0.545	59.71	-0.273
Ld01	229488	A	G	21914.6	1	41	1	76	1	43	1	103	0.984127	63	0	0/0:40,0:40:96:0,96,1311	'0/0	40	0	0/0:51,0:51:99:0,123,1694	'0/0	51	0	0/0:36,0:36:87:0,87,1203	'0/0	36	0	0/0:35,0:35:84:0,84,1165	'0/0	35	1/1:0,241:242:99:8481,650,0	'1/1	242	0.996825	0.0107996	0	14	0.636	0.636	22	-8.607	785	0	5.4417	1	14	0.636	59.75	-1.16
Ld01	230051	C	T	12417.6	1	47	0.934426	61	0.965517	58	0.989796	98	1	60	0	0/0:46,0:46:99:0,126,1738	'0/0	46	0	0/0:42,0:42:99:0,102,1410	'0/0	42	0	0/0:54,0:55:99:0,135,1869	'0/0	55	0	0/0:25,0:25:66:0,66,904	'0/0	25	0/0:250,0:250:99:0,635,8300	'0/0	250	0.977948	0.0146219	0	12	0.545	0.545	22	-8.685	801	0	6.3771	1	12	0.545	59.79	0.069
Ld01	230071	G	T	12171.6	0.979592	49	1	58	0.966102	59	0.989796	98	0.966102	59	0	0/0:51,0:51:99:0,138,1867	'0/0	51	0	0/0:37,0:37:96:0,96,1305	'0/0	37	0	0/0:57,0:57:99:0,150,2058	'0/0	57	0	0/0:28,0:28:72:0,72,998	'0/0	28	0/0:250,0:250:99:0,623,8169	'0/0	250	0.980318	0.0146219	0	12	0.545	0.545	22	-8.027	809	0.52	5.3124	1	12	0.545	59.82	2.501
Ld01	230230	G	A	7584.58	1	20	1	25	1	21	1	50	1	45	0	0/0:53,0:53:99:0,141,1906	'0/0	53	0	0/0:39,0:39:87:0,87,1195	'0/0	39	0	0/0:54,0:55:99:0,138,1887	'0/0	55	0	0/0:39,0:40:84:0,84,1171	'0/0	40	0/0:248,0:249:99:0,596,7716	'0/0	249	1	0.00720957	0	12	0.545	0.545	22	-6.82	651	6.396	3.5342	1	12	0.545	57.38	-0.32
Ld01	231845	G	T	14365.6	1	64	0.992188	128	1	47	1	96	1	59	0	0/0:64,0:64:99:0,172,2367	'0/0	64	0	0/0:34,0:34:87:0,87,1215	'0/0	34	0	0/0:41,0:41:99:0,117,1606	'0/0	41	0	0/0:41,0:41:99:0,108,1468	'0/0	41	0/0:207,1:210:99:0,536,6887	'0/0	210	0.998437	0.0107996	0	10	0.455	0.455	22	-4.055	817	21.478	3.7401	1	10	0.455	59.2	-0.617
Ld01	232142	A	G	19326.6	0.986667	75	1	150	1	61	0.992188	128	0.986842	76	0	0/0:34,0:34:90:0,90,1252	'0/0	34	0	0/0:35,0:35:81:0,81,1141	'0/0	35	0	0/0:31,0:31:81:0,81,1091	'0/0	31	0	0/0:25,0:25:63:0,63,861	'0/0	25	0/0:224,0:224:99:0,587,7669	'0/0	224	0.993139	0.0146219	0	12	0.545	0.545	22	-5.127	884	2.52	6.164	1	12	0.545	59.75	0.591
Ld01	232199	G	A	16239.6	1	71	1	122	0.983333	60	1	107	0.967033	91	0	0/0:33,0:33:90:0,90,1266	'0/0	33	0	0/0:29,0:29:87:0,87,1197	'0/0	29	0	0/0:36,0:36:93:0,93,1265	'0/0	36	0	0/0:29,0:29:75:0,75,1048	'0/0	29	0/0:250,0:250:99:0,614,7746	'0/0	250	0.990073	0.0132893	0	10	0.455	0.455	22	-0.72	875	0	7.3175	1	10	0.455	59.46	1.779
Ld01	233851	A	C	15471.6	0.961538	26	1	41	1	31	1	44	1	50	0	0/0:44,0:44:99:0,108,1414	'0/0	44	0	0/0:34,0:34:81:0,81,1092	'0/0	34	0	0/0:25,0:25:66:0,66,878	'0/0	25	0	0/0:43,0:44:96:0,96,1315	'0/0	44	1/1:0,229:229:99:7500,575,0	'1/1	229	0.992308	0.0107996	0	14	0.636	0.636	22	-4.015	608	5.053	4.3775	1	14	0.636	55.48	1.821
Ld01	234181	G	C	12409.6	0.982143	56	1	78	1	53	0.989691	97	1	66	0	0/0:63,0:63:99:0,157,2172	'0/0	63	0	0/0:60,0:60:99:0,144,1989	'0/0	60	0	0/0:50,0:50:99:0,138,1902	'0/0	50	0	0/0:37,0:37:90:0,90,1242	'0/0	37	0/0:248,1:249:99:0,635,8343	'0/0	249	0.994367	0.0132893	0	10	0.455	0.455	22	-1.987	874	3.254	4.8545	1	10	0.455	58.41	-1.689
Ld01	234944	T	C	17249.6	1	73	1	91	1	86	1	102	1	79	0	0/0:72,0:72:99:0,175,2415	'0/0	72	0	0/0:49,0:50:99:0,111,1518	'0/0	50	0	0/0:43,0:43:99:0,108,1438	'0/0	43	0	0/0:39,0:39:93:0,93,1248	'0/0	39	0/0:243,1:250:99:0,623,7770	'0/0	250	1	0.00720957	0	12	0.545	0.545	22	-3.196	941	0	3.8017	1	12	0.545	59.68	-1.079
Ld01	236096	C	G	15337.6	0.946667	75	0.972603	73	0.966102	59	1	114	0.975309	81	0	0/0:43,0:43:99:0,111,1501	'0/0	43	0	0/0:42,0:42:99:0,111,1540	'0/0	42	0	0/0:41,0:41:99:0,99,1340	'0/0	41	0	0/0:53,0:53:99:0,132,1826	'0/0	53	0/0:249,0:249:99:0,650,8584	'0/0	249	0.972136	0.0150785	0	12	0.545	0.545	22	-7.428	881	4.054	7.4835	1	12	0.545	59.46	1.062
Ld01	238123	A	C	14248.6	1	66	1	86	1	74	0.980769	104	1	65	0	0/0:60,0:60:99:0,141,1960	'0/0	60	0	0/0:37,0:37:90:0,90,1242	'0/0	37	0	0/0:56,0:56:99:0,135,1852	'0/0	56	0	0/0:47,0:47:99:0,108,1477	'0/0	47	0/0:247,1:250:99:0,623,8035	'0/0	250	0.996154	0.0107996	0	12	0.545	0.545	22	-8.036	889	0	5.9369	1	12	0.545	59.5	0.114
Ld01	239153	G	C	10600.6	1	35	1	67	0.98	50	1	71	1	59	0	0/0:52,0:52:99:0,126,1783	'0/0	52	0	0/0:30,0:30:72:0,72,1008	'0/0	30	0	0/0:33,0:33:87:0,87,1209	'0/0	33	0	0/0:34,0:34:87:0,87,1211	'0/0	34	0/0:249,0:249:99:0,659,8606	'0/0	249	0.996	0.0107996	0	10	0.455	0.455	22	-3.556	709	3.287	2.6763	1	10	0.455	58.34	2.026
Ld01	239438	G	A	6811.05	0	70	0.990566	106	0.0121951	82	0	116	1	78	0	0/0:37,0:38:96:0,96,1323	'0/0	38	0	0/0:63,0:63:99:0,163,2256	'0/0	63	0	0/0:31,0:31:75:0,75,1027	'0/0	31	0	0/0:44,0:44:99:0,108,1519	'0/0	44	0/0:248,0:249:99:0,635,8315	'0/0	249	0.400552	0.109436	0	4	0.182	0.182	22	1.279	944	6.678	5.3557	1	4	0.182	59.47	-0.363
Ld01	240380	T	C	1950.05	0	48	0.0196078	51	0	66	0.0166667	120	0	77	0	0/0:30,0:31:72:0,72,969	'0/0	31	0	0/0:40,0:40:96:0,96,1311	'0/0	40	0	0/0:46,0:46:99:0,105,1430	'0/0	46	0	0/0:38,0:38:90:0,90,1222	'0/0	38	0/0:249,0:250:99:0,638,8441	'0/0	250	0.0072549	0.240421	0	2	0.091	0.091	22	-11.399	841	5.145	4.8939	1	2	0.091	59.34	0.365
Ld01	242212	C	T	10335.6	1	39	1	52	0.976744	43	1	87	1	72	0	0/0:40,0:40:99:0,102,1432	'0/0	40	0	0/0:38,0:38:99:0,102,1438	'0/0	38	0	0/0:40,0:40:99:0,108,1466	'0/0	40	0	0/0:33,0:33:84:0,84,1180	'0/0	33	0/0:250,0:250:99:0,698,9121	'0/0	250	0.995349	0.0107996	0	10	0.455	0.455	22	-4.923	749	2.508	4.0406	1	10	0.455	59.75	-0.898
Ld01	243564	C	A	2129.05	0	38	0	41	0.0204082	49	0.031746	63	0	52	0	0/0:34,0:34:75:0,75,985	'0/0	34	0.0243902	0/0:40,1:41:84:0,84,1110	'0/0	41	0.0555556	0/0:17,1:18:45:0,45,595	'0/0	18	0.0357143	0/0:27,1:28:54:0,54,734	'0/0	28	0/0:250,0:250:99:0,656,8238	'0/0	250	-0.0184842	0.200825	0	2	0.091	0.091	22	-6.337	688	0.83	12.0715	1	2	0.091	59.04	-0.771
Ld01	246597	T	C	2034.31	0.0588235	17	0.0526316	19	0.037037	27	0.0425532	47	0	23	0.0294118	0/0:33,1:34:81:0,81,1122	'0/0	34	0	0/0:32,0:32:81:0,81,1101	'0/0	32	0	0/0:26,0:26:63:0,63,884	'0/0	26	0	0/0:28,0:28:75:0,75,1007	'0/0	28	0/0:200,1:201:99:0,493,7084	'0/0	201	0.0308561	0.0733116	0	2	0.091	0.091	22	-10.554	525	1.676	6.6133	0.9106	2	0.091	59.59	0.774
Ld01	247270	C	T	8134.58	0.973684	38	1	39	0.971429	35	0.975309	81	1	52	0	0/0:47,0:47:99:0,126,1660	'0/0	47	0	0/0:40,0:40:96:0,96,1321	'0/0	40	0	0/0:27,0:27:75:0,75,1029	'0/0	27	0	0/0:37,0:37:99:0,99,1330	'0/0	37	0/0:236,0:237:99:0,611,8039	'0/0	237	0.984084	0.0146219	0	10	0.455	0.455	22	-3.345	702	2.59	8.8354	1	10	0.455	58.27	-0.458
Ld01	249497	C	T	2989.44	0.466667	30	0.3	50	0.514286	35	0.352941	51	0.206897	58	0	0/0:46,0:46:99:0,126,1753	'0/0	46	0.0204082	0/0:48,1:49:99:0,105,1826	'0/0	49	0	0/0:28,0:28:75:0,75,1021	'0/0	28	0	0/0:41,0:41:99:0,99,1355	'0/0	41	0/1:213,33:246:99:474,0,6752	'0/1	246	0.363056	0.0179428	0	7	0.318	0.318	22	-5.129	692	4.391	10.4794	-0.4667	7	0.318	57.77	-0.351
Ld01	250403	G	A	2362.05	0.0294118	34	1	31	0	31	0	65	0.977273	44	0	0/0:54,0:54:99:0,141,1990	'0/0	54	0	0/0:54,0:54:99:0,129,1791	'0/0	54	0	0/0:43,0:43:99:0,105,1490	'0/0	43	0	0/0:43,0:43:99:0,102,1424	'0/0	43	0/0:246,0:247:99:0,632,8304	'0/0	247	0.401337	0.109436	0	4	0.182	0.182	22	-5.152	710	0.893	8.1085	1	4	0.182	59.51	0.516
Ld01	250989	A	C	20280.6	0.983871	62	1	74	1	49	0.979381	97	0.983871	62	0	0/0:45,0:45:99:0,102,1394	'0/0	45	0	0/0:45,0:45:99:0,105,1433	'0/0	45	0	0/0:29,0:29:81:0,81,1077	'0/0	29	0	0/0:35,0:35:81:0,81,1117	'0/0	35	1/1:0,248:249:99:8194,617,0	'1/1	249	0.989425	0.0141714	0	12	0.545	0.545	22	-0.959	816	0.599	6.3077	1	12	0.545	59.38	-0.396
Ld01	252232	A	G	12356.6	1	58	1	92	1	37	0.98913	92	1	59	0	0/0:35,0:35:87:0,87,1171	'0/0	35	0	0/0:49,0:49:99:0,132,1803	'0/0	49	0	0/0:32,0:32:87:0,87,1200	'0/0	32	0	0/0:32,0:32:84:0,84,1129	'0/0	32	0/0:250,0:250:99:0,677,8996	'0/0	250	0.997826	0.0107996	0	10	0.455	0.455	22	-1.664	803	3.257	4.9141	1	10	0.455	59.79	0.33
Ld01	253212	C	T	2074.05	0	44	0	56	0	47	0	91	0	59	0	0/0:36,0:37:78:0,78,1052	'0/0	37	0.030303	0/0:32,1:33:75:0,75,1033	'0/0	33	0	0/0:40,0:40:78:0,78,1073	'0/0	40	0	0/0:48,0:48:99:0,114,1523	'0/0	48	0/0:248,0:248:99:0,683,8816	'0/0	248	-0.00757576	0.371093	0	2	0.091	0.091	22	-10.55	784	0.905	8.9465	1	2	0.091	59.69	-0.145
Ld01	253392	G	A	1973.05	0.0212766	47	0	63	0	57	0	77	0	56	0	0/0:46,0:46:99:0,114,1530	'0/0	46	0	0/0:41,0:41:99:0,102,1435	'0/0	41	0	0/0:21,0:21:60:0,60,837	'0/0	21	0	0/0:37,0:37:99:0,102,1399	'0/0	37	0/0:248,0:250:99:0,532,6533	'0/0	250	0.00425532	0.502335	0	2	0.091	0.091	22	-9.634	767	4.71	6.5026	1	2	0.091	59.55	-0.545
Ld01	253999	C	G	1571.05	0.025	40	0	60	0	47	0	92	0	56	0	0/0:45,0:45:99:0,102,1415	'0/0	45	0	0/0:33,0:33:90:0,90,1232	'0/0	33	0	0/0:57,0:57:99:0,138,1910	'0/0	57	0	0/0:35,0:35:93:0,93,1289	'0/0	35	0/0:217,0:217:99:0,554,7333	'0/0	217	0.005	0.502335	0	2	0.091	0.091	22	-10.807	741	1.003	4.403	1	2	0.091	59.66	-0.311
Ld01	255764	T	C	1621.53	0.211538	52	0.133333	75	0.214286	70	0.27451	102	0.127273	55	0	0/0:52,0:52:99:0,141,1895	'0/0	52	0	0/0:50,0:50:99:0,120,1599	'0/0	50	0	0/0:46,0:47:99:0,114,1532	'0/0	47	0	0/0:36,0:36:93:0,93,1238	'0/0	36	0/0:248,0:249:99:0,665,8651	'0/0	249	0.192188	0.0150785	0	5	0.227	0.227	22	1.279	847	2.207	20.2394	-0.2941	5	0.227	59.42	0.926
Ld01	256541	T	G	22955.6	1	45	1	86	1	56	0.980583	103	1	62	0	0/0:60,0:60:99:0,160,2175	'0/0	60	0	0/0:33,0:33:84:0,84,1159	'0/0	33	0	0/0:20,0:20:57:0,57,760	'0/0	20	0	0/0:30,0:30:75:0,75,986	'0/0	30	1/1:1,240:243:99:8478,635,0	'1/1	243	0.996117	0.0107996	0	14	0.636	0.636	22	-7.608	796	0.69	3.5435	1	14	0.636	59.8	0.574
Ld01	256815	C	T	12352.6	1	50	1	69	1	41	0.990566	106	1	67	0	0/0:58,0:58:99:0,141,1980	'0/0	58	0	0/0:51,0:51:99:0,135,1888	'0/0	51	0	0/0:44,0:44:99:0,105,1451	'0/0	44	0	0/0:40,0:40:99:0,108,1474	'0/0	40	0/0:248,0:248:99:0,659,8582	'0/0	248	0.998113	0.0107996	0	10	0.455	0.455	22	-1.803	829	1.778	2.4874	1	10	0.455	59.57	0.968
Ld01	257121	T	C	24875.6	0.968254	63	1	97	1	62	1	107	1	66	0	0/0:52,0:52:99:0,144,1989	'0/0	52	0	0/0:40,0:40:99:0,105,1436	'0/0	40	0	0/0:34,0:34:93:0,93,1285	'0/0	34	0	0/0:35,0:35:87:0,87,1223	'0/0	35	1/1:0,245:245:99:8705,653,0	'1/1	245	0.993651	0.0107996	0	14	0.636	0.636	22	-12.548	863	1.459	3.4201	1	14	0.636	59.57	-0.294
Ld01	257730	A	G	19445.6	1	46	1	71	1	47	0.989899	99	1	60	0	0/0:41,0:41:99:0,114,1559	'0/0	41	0	0/0:39,0:39:93:0,93,1257	'0/0	39	0	0/0:31,0:31:84:0,84,1142	'0/0	31	0	0/0:34,0:34:81:0,81,1113	'0/0	34	1/1:0,240:241:99:8021,623,0	'1/1	241	0.99798	0.0107996	0	12	0.545	0.545	22	-5.923	752	1.283	3.717	1	12	0.545	59.43	1.634
Ld01	260174	C	T	13623.6	1	53	1	79	1	64	1	95	0.987013	77	0	0/0:30,0:30:81:0,81,1123	'0/0	30	0	0/0:49,0:49:99:0,132,1839	'0/0	49	0	0/0:50,0:50:99:0,132,1843	'0/0	50	0	0/0:29,0:29:81:0,81,1121	'0/0	29	0/0:249,0:249:99:0,653,8671	'0/0	249	0.997403	0.0107996	0	10	0.455	0.455	22	-4.141	837	1.114	4.447	1	10	0.455	59.67	-0.221
Ld01	262321	G	C	9514.58	0.972222	36	1	47	0.977778	45	1	85	0.983333	60	0	0/0:49,0:49:99:0,126,1715	'0/0	49	0	0/0:60,0:60:99:0,135,1806	'0/0	60	0	0/0:48,0:48:99:0,117,1630	'0/0	48	0	0/0:51,0:51:99:0,129,1759	'0/0	51	0/0:242,0:242:99:0,599,7644	'0/0	242	0.986667	0.0146219	0	10	0.455	0.455	22	-1.347	768	7.299	5.5755	1	10	0.455	59.56	-0.57
Ld01	262943	A	G	20453.6	1	40	1	45	1	48	1	89	1	46	0	0/0:38,0:38:99:0,105,1434	'0/0	38	0	0/0:41,0:42:99:0,108,1444	'0/0	42	0.0277778	0/0:35,1:36:96:0,96,1292	'0/0	36	0	0/0:40,0:40:99:0,99,1355	'0/0	40	1/1:0,245:245:99:8432,623,0	'1/1	245	0.993056	0.00927678	0	14	0.636	0.636	22	-10.433	748	3.183	5.1926	1	14	0.636	59.33	0.154
Ld01	263244	C	T	8823.58	0.959184	49	0.984375	64	0.954545	44	1	94	0.914894	47	0	0/0:24,0:24:57:0,57,752	'0/0	24	0	0/0:16,0:16:42:0,42,561	'0/0	16	0	0/0:25,0:25:60:0,60,789	'0/0	25	0	0/0:17,0:17:48:0,48,639	'0/0	17	0/0:175,0:175:99:0,382,4636	'0/0	175	0.9626	0.0150785	0	10	0.455	0.455	22	0.464	605	7.046	18.4559	1	10	0.455	59.03	1.833
Ld01	263792	G	A	7135.66	0.944444	18	0.916667	36	0.875	24	0.86	50	0.777778	18	0.025641	0/0:37,1:39:90:0,90,1154	'0/0	39	0	0/0:25,0:27:51:0,51,634	'0/0	27	0	0/0:17,0:17:45:0,45,591	'0/0	17	0	0/0:20,0:23:39:0,39,517	'0/0	23	1/1:6,113:134:99:3641,292,0	'1/1	134	0.868368	0.0179428	0	14	0.636	0.636	22	-2.225	419	47.489	25.1887	0.9995	14	0.636	58.09	2.62
Ld01	264074	C	T	5742.59	1	21	1	29	0.952381	21	1	48	1	20	0	0/0:20,0:20:57:0,57,772	'0/0	20	0	0/0:14,0:14:36:0,36,484	'0/0	14	0	0/0:26,0:26:66:0,66,906	'0/0	26	0	0/0:12,0:12:36:0,36,502	'0/0	12	0/0:62,0:62:99:0,150,2064	'0/0	62	0.990476	0.0107996	0	12	0.545	0.545	22	-8.304	310	13.509	8.8279	0.9999	12	0.545	58.78	0.698
Ld01	264186	G	A	11037.6	1	39	1	66	1	56	0.988889	90	1	56	0	0/0:56,0:56:99:0,126,1776	'0/0	56	0	0/0:33,0:33:90:0,90,1248	'0/0	33	0	0/0:53,0:53:99:0,123,1645	'0/0	53	0	0/0:35,0:35:96:0,96,1307	'0/0	35	0/0:63,0:64:99:0,166,2105	'0/0	64	0.997778	0.0107996	0	10	0.455	0.455	22	-2.037	604	10.103	2.9805	1	10	0.455	59.24	2.77
Ld01	264287	C	A	2182.05	0	40	0	74	0.0117647	85	0	88	0	59	0.015873	0/0:62,1:63:99:0,141,1953	'0/0	63	0	0/0:43,0:43:99:0,105,1445	'0/0	43	0	0/0:57,0:57:99:0,135,1845	'0/0	57	0	0/0:43,0:43:99:0,99,1351	'0/0	43	0/0:228,0:229:99:0,587,7780	'0/0	229	-0.00161531	0.866815	0	2	0.091	0.091	22	-11.723	861	2.082	4.1302	1	2	0.091	59.16	1.771
Ld01	264307	C	G	8248.05	0	41	0	71	0	83	0	88	0	62	0	0/0:61,0:61:99:0,147,2054	'0/0	61	0	0/0:46,0:46:99:0,111,1556	'0/0	46	0.0188679	0/0:52,1:53:99:0,126,1733	'0/0	53	0	0/0:42,0:42:99:0,111,1518	'0/0	42	1/1:0,245:245:99:8296,620,0	'1/1	245	-0.00471698	0.371093	0	2	0.091	0.091	22	-0.77	860	3.694	9.0788	1	2	0.091	59.22	0.428
Ld01	264751	T	C	8031.05	0	64	0.0135135	74	0.0147059	68	0	122	0	80	0	0/0:50,0:50:99:0,117,1643	'0/0	50	0	0/0:54,0:54:99:0,138,1890	'0/0	54	0	0/0:37,0:37:90:0,90,1188	'0/0	37	0	0/0:40,0:40:96:0,96,1313	'0/0	40	1/1:0,241:241:99:8079,614,0	'1/1	241	0.00564388	0.240421	0	2	0.091	0.091	22	-3.371	887	5.717	3.5373	1	2	0.091	59.78	-0.566
Ld01	265160	T	C	1611.05	0	67	0	72	0	83	0.00746269	134	0	84	0	0/0:56,0:56:99:0,123,1733	'0/0	56	0	0/0:46,0:46:99:0,120,1659	'0/0	46	0	0/0:37,0:37:99:0,105,1376	'0/0	37	0	0/0:27,0:27:78:0,78,1042	'0/0	27	0/0:249,0:249:99:0,671,8511	'0/0	249	0.00149254	0.502335	0	2	0.091	0.091	22	-10.215	917	2.36	4.7917	1	2	0.091	54.81	-6.195
Ld01	265223	C	T	25606.6	1	73	1	66	1	82	1	108	1	72	0	0/0:53,0:53:99:0,126,1771	'0/0	53	0	0/0:40,0:40:99:0,105,1480	'0/0	40	0	0/0:36,0:36:93:0,93,1264	'0/0	36	0	0/0:33,0:33:81:0,81,1114	'0/0	33	1/1:1,241:242:99:8664,653,0	'1/1	242	1	0.00720957	0	14	0.636	0.636	22	-12.579	874	2.369	8.8306	1	14	0.636	58.86	0.928
Ld01	265232	C	T	1933.05	0.0142857	70	0	69	0.0117647	85	0	120	0	70	0	0/0:51,0:51:99:0,117,1646	'0/0	51	0	0/0:38,0:38:99:0,102,1408	'0/0	38	0	0/0:37,0:37:96:0,96,1330	'0/0	37	0	0/0:34,0:34:81:0,81,1112	'0/0	34	0/0:249,0:249:99:0,674,8845	'0/0	249	0.00521008	0.240421	0	2	0.091	0.091	22	-10.679	889	0	8.8438	1	2	0.091	59.14	-0.271
Ld01	265894	G	A	19235.6	0.981132	53	0.986667	75	0.984848	66	0.990476	105	0.985507	69	0	0/0:50,0:50:99:0,123,1667	'0/0	50	0	0/0:58,0:58:99:0,135,1894	'0/0	58	0	0/0:45,0:45:99:0,111,1553	'0/0	45	0	0/0:37,0:37:87:0,87,1226	'0/0	37	1/1:4,239:244:99:6441,532,0	'1/1	244	0.985726	0.0150785	0	12	0.6	0.6	20	-14.045	805	3.838	4.2628	1	12	0.6	57.28	-3.819
Ld01	266207	G	A	22780.6	1	64	1	108	1	53	0.975	120	0.955224	67	0	0/0:50,0:50:99:0,117,1642	'0/0	50	0	0/0:47,0:47:99:0,111,1579	'0/0	47	0	0/0:53,0:54:99:0,126,1752	'0/0	54	0	0/0:41,0:41:99:0,105,1451	'0/0	41	1/1:0,235:236:99:7905,605,0	'1/1	236	0.986045	0.0132893	0	14	0.636	0.636	22	-13.547	883	0	27.1346	1	14	0.636	59.84	2.058
Ld01	266367	T	C	7374.05	0	51	0.011236	89	0	72	0	133	0	87	0	0/0:43,0:43:99:0,111,1531	'0/0	43	0	0/0:46,0:46:99:0,117,1601	'0/0	46	0	0/0:47,0:47:99:0,123,1643	'0/0	47	0	0/0:36,0:36:93:0,93,1241	'0/0	36	1/1:0,214:215:99:7422,566,0	'1/1	215	0.00224719	0.502335	0	2	0.091	0.091	22	-3.519	859	1.271	3.6271	1	2	0.091	59.78	0.965
Ld01	266591	A	G	2103.05	0	53	0.0135135	74	0.0121951	82	0	132	0	83	0	0/0:74,0:74:99:0,184,2513	'0/0	74	0	0/0:42,0:42:99:0,123,1649	'0/0	42	0.0188679	0/0:52,1:53:99:0,126,1762	'0/0	53	0	0/0:33,0:34:81:0,81,1107	'0/0	34	0/0:247,1:249:99:0,647,8698	'0/0	249	0.000424746	1	0	2	0.091	0.091	22	-12.256	951	0	7.2006	1	2	0.091	59.65	1.088
Ld01	266737	G	A	13496.6	1	64	0.985915	71	0.984127	63	0.991071	112	0.988095	84	0	0/0:57,0:57:99:0,150,2054	'0/0	57	0	0/0:54,0:54:99:0,132,1822	'0/0	54	0	0/0:37,0:37:96:0,96,1348	'0/0	37	0	0/0:32,0:32:75:0,75,1054	'0/0	32	0/0:246,0:247:99:0,650,8539	'0/0	247	0.989842	0.0150785	0	10	0.455	0.455	22	-4.933	879	2.46	10.354	1	10	0.455	59.6	2.065
Ld01	266792	G	A	16490.6	1	61	1	69	0.987952	83	1	125	1	92	0	0/0:59,0:59:99:0,147,2050	'0/0	59	0	0/0:46,0:46:99:0,123,1704	'0/0	46	0	0/0:34,0:34:99:0,99,1354	'0/0	34	0.037037	0/0:26,1:27:72:0,72,1002	'0/0	27	0/0:250,0:250:99:0,656,8422	'0/0	250	0.988331	0.0132893	0	12	0.545	0.545	22	-4.847	894	0.519	4.3103	1	12	0.545	59.78	1.102
Ld01	267026	C	T	14717.6	0.98	50	1	74	1	67	1	111	1	67	0	0/0:55,0:55:99:0,135,1875	'0/0	55	0	0/0:41,0:41:99:0,99,1395	'0/0	41	0	0/0:56,0:56:99:0,141,1984	'0/0	56	0	0/0:28,0:28:78:0,78,1076	'0/0	28	0/0:249,0:250:99:0,656,8635	'0/0	250	0.996	0.0107996	0	12	0.545	0.545	22	-7.602	845	1.732	4.3289	1	12	0.545	59.75	0.796
Ld01	267040	C	T	13005.6	0.979167	48	0.986486	74	0.984375	64	1	107	0.945946	74	0	0/0:53,0:54:99:0,123,1717	'0/0	54	0	0/0:45,0:45:99:0,102,1417	'0/0	45	0	0/0:60,0:60:99:0,144,2035	'0/0	60	0	0/0:27,0:27:72:0,72,989	'0/0	27	0/0:249,0:249:99:0,659,8654	'0/0	249	0.979195	0.0150785	0	10	0.455	0.455	22	-4.021	853	3.256	25.7517	1	10	0.455	59.71	2.278
Ld01	267241	C	A	13927.6	1	63	1	75	0.985507	69	0.991525	118	0.985507	69	0	0/0:45,0:45:99:0,114,1574	'0/0	45	0	0/0:54,0:54:99:0,141,1963	'0/0	54	0	0/0:34,0:34:96:0,96,1318	'0/0	34	0	0/0:34,0:34:81:0,81,1138	'0/0	34	0/0:248,0:249:99:0,671,8842	'0/0	249	0.992508	0.0141714	0	10	0.455	0.455	22	-1.748	878	10.678	5.4148	1	10	0.455	59.69	1.454
Ld01	267542	A	G	7101.64	1	16	1	24	1	31	0.972222	36	0.966667	30	0.0555556	0/0:51,3:54:99:0,120,1576	'0/0	54	0	0/0:28,0:29:54:0,54,732	'0/0	29	0.027027	0/0:36,1:37:90:0,90,1209	'0/0	37	0	0/0:33,0:33:84:0,84,1106	'0/0	33	1/1:0,65:66:99:2275,184,0	'1/1	66	0.967132	0.017451	0	14	0.636	0.636	22	-6.117	385	13.502	26.0172	1	14	0.636	58.79	-1.502
Ld01	267577	A	G	5572.58	1	20	0.96875	32	0.923077	26	0.976744	43	1	32	0	0/0:57,0:58:99:0,114,1495	'0/0	58	0	0/0:37,0:37:78:0,78,1028	'0/0	37	0	0/0:34,0:35:75:0,75,984	'0/0	35	0	0/0:35,0:35:87:0,87,1095	'0/0	35	0/0:78,0:78:99:0,214,2539	'0/0	78	0.973714	0.0146219	0	12	0.545	0.545	22	0.086	425	28.912	14.2212	1	12	0.545	59.03	0.401
Ld01	267723	T	C	1618.05	0.0196078	51	0	71	0	53	0	94	0	61	0.0181818	0/0:54,1:55:99:0,135,1852	'0/0	55	0	0/0:28,0:28:69:0,69,949	'0/0	28	0	0/0:33,0:33:84:0,84,1110	'0/0	33	0	0/0:42,0:42:99:0,105,1442	'0/0	42	0/0:243,0:243:99:0,611,8027	'0/0	243	-0.000623886	1	0	2	0.091	0.091	22	-9.892	790	0	4.8672	1	2	0.091	59.52	0.871
Ld01	268409	C	T	19276.6	1	35	1	76	0.980769	52	0.990196	102	1	58	0	0/0:35,0:35:90:0,90,1239	'0/0	35	0	0/0:34,0:34:87:0,87,1177	'0/0	34	0	0/0:27,0:27:78:0,78,1066	'0/0	27	0	0/0:39,0:39:87:0,87,1236	'0/0	39	1/1:0,234:235:99:7794,590,0	'1/1	235	0.994193	0.0132893	0	12	0.545	0.545	22	-5.429	738	1.281	7.9117	1	12	0.545	59.46	0.206
Ld01	268423	G	A	19063.6	0.97619	42	1	68	0.979592	49	1	101	0.982456	57	0	0/0:37,0:37:96:0,96,1296	'0/0	37	0	0/0:33,0:33:81:0,81,1114	'0/0	33	0	0/0:27,0:27:75:0,75,1015	'0/0	27	0	0/0:38,0:40:90:0,90,1256	'0/0	40	1/1:1,226:227:99:7751,581,0	'1/1	227	0.987648	0.0146219	0	14	0.636	0.636	22	-9.844	719	0	17.6888	1	14	0.636	59.54	-0.973
Ld01	268518	C	T	14685.6	0.985294	68	1	79	1	67	0.989583	96	0.986111	72	0	0/0:34,0:34:93:0,93,1252	'0/0	34	0	0/0:26,0:26:66:0,66,902	'0/0	26	0	0/0:42,0:42:99:0,108,1488	'0/0	42	0	0/0:36,0:36:87:0,87,1220	'0/0	36	0/0:236,0:236:99:0,614,8101	'0/0	236	0.992198	0.0146219	0	12	0.545	0.545	22	-5.387	805	15.719	5.8953	1	12	0.545	59.75	-0.037
Ld01	268583	A	G	1680.05	0	56	0	76	0	71	0	95	0.0128205	78	0	0/0:37,0:37:84:0,84,1149	'0/0	37	0	0/0:30,0:30:78:0,78,1027	'0/0	30	0	0/0:45,0:46:99:0,114,1540	'0/0	46	0	0/0:29,0:29:75:0,75,1040	'0/0	29	0/0:228,0:230:99:0,584,7826	'0/0	230	0.0025641	0.502335	0	2	0.091	0.091	22	-10.484	808	0	7.0626	1	2	0.091	59.7	0.867
Ld01	269040	T	A	1613.07	0	9	0	17	0	21	0.0243902	41	0	31	0	0/0:29,0:32:63:0,63,806	'0/0	32	0.0416667	0/0:23,1:24:51:0,51,666	'0/0	24	0	0/0:13,0:13:33:0,33,426	'0/0	13	0	0/0:24,0:26:51:0,51,677	'0/0	26	0/0:67,0:68:99:0,187,2354	'0/0	68	-0.00553862	0.866815	0	2	0.091	0.091	22	-6.692	340	6.98	11.503	0.9911	2	0.091	57.9	-0.353
Ld01	269052	G	T	2091.24	0.875	8	0.727273	11	1	14	0.935484	31	1	20	0	0/0:30,0:30:72:0,72,938	'0/0	30	0	0/0:21,0:21:48:0,48,637	'0/0	21	0	0/0:16,0:16:42:0,42,544	'0/0	16	0	0/0:22,0:22:54:0,54,716	'0/0	22	0/0:45,0:45:99:0,123,1507	'0/0	45	0.907551	0.0146219	0	9	0.409	0.409	22	-1.777	273	35.527	11.355	0.8491	9	0.409	57.37	-0.039
Ld01	269326	A	T	10784.6	1	45	0.980392	51	0.966102	59	1	96	0.984375	64	0	0/0:36,0:36:90:0,90,1240	'0/0	36	0	0/0:27,0:27:57:0,57,788	'0/0	27	0	0/0:41,0:41:99:0,111,1506	'0/0	41	0	0/0:41,0:41:99:0,105,1451	'0/0	41	0/0:215,0:215:99:0,560,7463	'0/0	215	0.986174	0.0146219	0	10	0.455	0.455	22	-2.928	732	9.428	5.1219	1	10	0.455	59.13	-1.549
Ld01	269609	G	A	1572.05	0	54	0	66	0	54	0	88	0	79	0	0/0:48,0:48:99:0,126,1742	'0/0	48	0.030303	0/0:32,1:33:41:0,41,1033	'0/0	33	0	0/0:45,0:45:99:0,114,1582	'0/0	45	0	0/0:53,0:53:99:0,135,1838	'0/0	53	0/0:249,1:250:99:0,615,8688	'0/0	250	-0.00757576	0.371093	0	2	0.091	0.091	22	-10.283	829	4.048	5.3894	1	2	0.091	59.68	0.993
Ld01	269704	A	G	8331.05	0	45	0	39	0	58	0	93	0	77	0	0/0:48,0:48:99:0,120,1672	'0/0	48	0	0/0:29,0:29:72:0,72,979	'0/0	29	0	0/0:36,0:36:93:0,93,1285	'0/0	36	0.0208333	0/0:47,1:48:99:0,117,1555	'0/0	48	1/1:0,244:244:99:8379,635,0	'1/1	244	-0.00520833	0.371093	0	2	0.091	0.091	22	1.242	796	5.541	3.3836	1	2	0.091	59.66	0.015
Ld01	270098	C	T	20647.6	1	50	1	66	1	56	1	67	1	56	0	0/0:27,0:27:69:0,69,952	'0/0	27	0	0/0:41,0:41:99:0,108,1489	'0/0	41	0	0/0:45,0:46:99:0,120,1654	'0/0	46	0	0/0:37,0:37:93:0,93,1299	'0/0	37	1/1:0,241:241:99:8098,620,0	'1/1	241	1	0.00720957	0	14	0.636	0.636	22	-11.884	761	1.416	3.4618	1	14	0.636	59.51	1.316
Ld01	270339	T	C	5442.05	0	59	1	83	0	56	0	89	1	63	0	0/0:46,0:46:99:0,114,1543	'0/0	46	0	0/0:57,0:57:99:0,135,1873	'0/0	57	0	0/0:34,0:34:87:0,87,1132	'0/0	34	0	0/0:37,0:37:87:0,87,1192	'0/0	37	0/0:250,0:250:99:0,659,8486	'0/0	250	0.4	0.236724	0	4	0.182	0.182	22	1.55	809	0.686	6.6208	1	4	0.182	59.68	1.342
Ld01	270576	T	C	11536.6	1	53	1	69	1	49	0.987952	83	1	66	0.0238095	0/0:41,1:42:87:0,87,1192	'0/0	42	0.0882353	0/0:30,3:34:49:0,49,947	'0/0	34	0.0434783	0/0:21,1:23:51:0,51,672	'0/0	23	0	0/0:33,0:35:75:0,75,1016	'0/0	35	0/0:249,0:249:99:0,605,7972	'0/0	249	0.95871	0.0150785	0	10	0.455	0.455	22	0.78	762	5.05	13.2135	1	10	0.455	59.52	0.382
Ld01	270647	G	T	6839.05	0.0178571	56	0.00819672	122	0	53	0	79	0	61	0.047619	0/0:38,2:42:99:0,99,1362	'0/0	42	0	0/0:42,0:42:99:0,111,1484	'0/0	42	0.0357143	0/0:27,1:28:57:0,57,732	'0/0	28	0	0/0:36,0:36:84:0,84,1131	'0/0	36	1/1:3,226:240:99:6887,536,0	'1/1	240	-0.0156226	0.502335	0	2	0.091	0.091	22	1.534	807	4.966	11.7485	1	2	0.091	59.72	-0.333
Ld01	270880	T	C	7782.05	0	64	0.0163934	61	0	53	0	86	0.0147059	68	0	0/0:39,0:39:93:0,93,1299	'0/0	39	0	0/0:48,0:49:99:0,120,1655	'0/0	49	0	0/0:37,0:37:84:0,84,1116	'0/0	37	0	0/0:40,0:40:99:0,111,1516	'0/0	40	1/1:0,242:243:99:7830,602,0	'1/1	243	0.00621986	0.240421	0	2	0.091	0.091	22	-2.964	797	4.488	5.9901	1	2	0.091	59.66	0.898
Ld01	270899	T	C	10261.6	0.964912	57	1	55	0.977778	45	1	81	1	51	0	0/0:39,0:39:99:0,102,1406	'0/0	39	0	0/0:52,0:52:99:0,135,1875	'0/0	52	0	0/0:39,0:39:87:0,87,1202	'0/0	39	0	0/0:34,0:34:99:0,102,1413	'0/0	34	0/0:232,0:233:99:0,581,7230	'0/0	233	0.988538	0.0132893	0	10	0.455	0.455	22	0.571	742	6.13	5.793	1	10	0.455	59.59	0.316
Ld01	270921	T	C	9548.58	1	48	1	53	0.978261	46	1	66	1	48	0	0/0:33,0:33:93:0,93,1291	'0/0	33	0	0/0:45,0:45:99:0,123,1672	'0/0	45	0	0/0:39,0:39:84:0,84,1175	'0/0	39	0	0/0:36,0:36:99:0,99,1367	'0/0	36	0/0:238,0:238:99:0,623,8113	'0/0	238	0.995652	0.0107996	0	10	0.455	0.455	22	-0.14	700	7.274	3.9112	1	10	0.455	59.59	1.662
Ld01	271109	T	C	11136.6	1	46	1	67	0.979167	48	0.988764	89	1	60	0	0/0:27,0:27:69:0,69,952	'0/0	27	0	0/0:52,0:52:99:0,123,1723	'0/0	52	0	0/0:22,0:22:60:0,60,806	'0/0	22	0	0/0:42,0:42:99:0,99,1377	'0/0	42	0/0:249,0:250:99:0,644,8137	'0/0	250	0.993586	0.0132893	0	10	0.455	0.455	22	2.013	783	1.781	4.5399	1	10	0.455	57.92	4.766
Ld01	271319	C	T	12781.6	1	43	1	68	0.983333	60	0.987342	79	1	64	0	0/0:43,0:43:99:0,105,1436	'0/0	43	0	0/0:29,0:29:81:0,81,1094	'0/0	29	0	0/0:35,0:35:87:0,87,1212	'0/0	35	0	0/0:33,0:33:90:0,90,1250	'0/0	33	0/0:241,0:244:99:0,608,8117	'0/0	244	0.994135	0.0132893	0	12	0.545	0.545	22	-8.221	750	26.401	4.3647	1	12	0.545	59.44	-0.13
Ld01	271506	T	G	11430.6	1	37	1	79	1	36	0.986667	75	1	54	0	0/0:31,0:32:69:0,69,974	'0/0	32	0	0/0:42,0:42:90:0,90,1278	'0/0	42	0	0/0:25,0:25:60:0,60,807	'0/0	25	0	0/0:32,0:32:81:0,81,1103	'0/0	32	0/0:223,1:225:99:0,572,7343	'0/0	225	0.997333	0.0107996	0	12	0.545	0.545	22	-3.228	686	0	3.6819	1	12	0.545	59.75	0.765
Ld01	271531	A	G	10052.6	0.96875	32	1	79	1	37	1	70	0.980769	52	0	0/0:31,0:31:60:0,60,850	'0/0	31	0	0/0:40,0:40:87:0,87,1192	'0/0	40	0	0/0:31,0:31:81:0,81,1098	'0/0	31	0	0/0:36,0:36:84:0,84,1166	'0/0	36	0/0:231,0:231:99:0,608,7984	'0/0	231	0.989904	0.0132893	0	12	0.545	0.545	22	-7.747	677	1.744	4.7302	1	12	0.545	59.75	-1.516
Ld01	271607	C	T	4289.96	1	27	0	65	1	40	0.969231	65	0	48	0	0/0:33,0:33:90:0,90,1238	'0/0	33	0	0/0:30,0:30:81:0,81,1109	'0/0	30	0	0/0:39,0:39:99:0,102,1359	'0/0	39	0	0/0:37,0:37:90:0,90,1221	'0/0	37	0/0:243,2:245:99:0,560,7764	'0/0	245	0.593846	0.107347	0	6	0.273	0.273	22	0.156	682	5.457	5.9877	1	6	0.273	59.58	-0.018
Ld01	271756	G	A	21142.6	1	40	1	68	0.976744	43	1	85	1	79	0	0/0:44,0:44:99:0,117,1574	'0/0	44	0	0/0:45,0:45:99:0,108,1512	'0/0	45	0	0/0:46,0:46:99:0,105,1436	'0/0	46	0	0/0:26,0:26:60:0,60,849	'0/0	26	1/1:0,243:244:99:8526,635,0	'1/1	244	0.995349	0.0107996	0	14	0.636	0.636	22	-11.871	758	0	5.2099	1	14	0.636	59.7	0.326
Ld01	271981	C	A	1748.05	0	34	0	55	0	58	0	79	0	58	0.0238095	0/0:41,1:42:96:0,96,1357	'0/0	42	0	0/0:47,0:47:99:0,120,1682	'0/0	47	0	0/0:53,0:53:99:0,135,1859	'0/0	53	0	0/0:31,0:31:75:0,75,1069	'0/0	31	0/0:248,0:249:99:0,641,8466	'0/0	249	-0.00595238	0.371093	0	2	0.091	0.091	22	-11.572	774	7.188	5.1464	1	2	0.091	59.71	0.373
Ld01	271997	T	C	10405.6	1	37	1	50	0.982456	57	0.987805	82	1	57	0	0/0:42,0:42:99:0,102,1385	'0/0	42	0	0/0:49,0:49:99:0,117,1648	'0/0	49	0	0/0:52,0:52:99:0,126,1730	'0/0	52	0	0/0:34,0:34:90:0,90,1258	'0/0	34	0/0:250,0:250:99:0,674,9075	'0/0	250	0.994052	0.0132893	0	10	0.455	0.455	22	-4.942	787	1.806	3.0474	1	10	0.455	59.73	0.504
Ld01	272016	C	A	9523.58	1	38	1	46	1	49	0.987805	82	1	54	0	0/0:40,0:40:96:0,96,1330	'0/0	40	0	0/0:54,0:54:99:0,132,1836	'0/0	54	0	0/0:55,0:55:99:0,126,1770	'0/0	55	0	0/0:35,0:35:90:0,90,1269	'0/0	35	0/0:248,2:250:99:0,617,8823	'0/0	250	0.997561	0.0107996	0	10	0.455	0.455	22	-5.464	787	1.173	3.4983	1	10	0.455	59.73	1.622
Ld01	272541	C	A	2369.05	0	41	0	52	0	46	0	92	0	76	0.027027	0/0:36,1:37:84:0,84,1144	'0/0	37	0	0/0:44,0:44:99:0,99,1397	'0/0	44	0	0/0:26,0:26:66:0,66,902	'0/0	26	0	0/0:21,0:21:54:0,54,723	'0/0	21	0/0:247,1:249:99:0,645,8888	'0/0	249	-0.00675676	0.371093	0	2	0.091	0.091	22	-11.28	765	0.893	4.2796	1	2	0.091	59.55	0.351
Ld02	5495	C	T	25872.6	0.855263	76	0.924242	66	0.909091	66	0.933333	150	0.923077	78	0	0/0:37,0:37:93:0,93,1270	'0/0	37	0	0/0:44,0:44:99:0,108,1500	'0/0	44	0	0/0:76,0:76:99:0,190,2606	'0/0	76	0	0/0:43,0:43:99:0,111,1528	'0/0	43	1/1:0,245:245:99:9125,689,0	'1/1	245	0.909001	0.0150785	0	14	0.636	0.636	22	-13.289	1053	0	3.0163	1	14	0.636	48.29	-3.004
Ld02	5558	T	G	14048.6	1	68	1	77	1	65	0.992593	135	1	72	0	0/0:42,0:42:93:0,93,1283	'0/0	42	0	0/0:47,0:47:99:0,105,1474	'0/0	47	0	0/0:71,0:71:99:0,181,2542	'0/0	71	0	0/0:40,0:40:99:0,102,1419	'0/0	40	0/0:248,1:249:99:0,682,9254	'0/0	249	0.998519	0.0107996	0	10	0.455	0.455	22	-1.221	1064	2.513	4.9669	1	10	0.455	55.92	-9.668
Ld02	5853	G	C	6890.21	1	35	1	42	1	25	1	56	1	35	0	0/0:29,0:29:75:0,75,1016	'0/0	29	0	0/0:50,0:50:99:0,120,1659	'0/0	50	0	0/0:62,0:63:99:0,157,2134	'0/0	63	0	0/0:36,0:36:93:0,93,1297	'0/0	36	0/0:249,0:250:99:0,695,8914	'0/0	250	1	0.00720957	0	11	0.5	0.5	22	-7.24	741	8.955	2.2979	0.8182	11	0.5	47.71	-11.423
Ld02	6503	T	C	5554.58	1	47	1	54	1	32	0.985714	70	1	30	0	0/0:32,0:32:72:0,72,949	'0/0	32	0	0/0:32,0:32:72:0,72,904	'0/0	32	0	0/0:70,0:71:99:0,171,2216	'0/0	71	0	0/0:26,0:26:57:0,57,752	'0/0	26	0/0:249,0:249:99:0,683,8542	'0/0	249	0.997143	0.0107996	0	10	0.455	0.455	22	0.897	787	7.825	5.2544	1	10	0.455	44.17	-11.318
Ld02	6548	G	A	7389.58	0.9375	48	1	53	0.96875	32	1	78	1	33	0	0/0:26,0:27:66:0,66,899	'0/0	27	0	0/0:38,0:38:93:0,93,1266	'0/0	38	0.0133333	0/0:74,1:75:99:0,187,2505	'0/0	75	0	0/0:25,0:25:66:0,66,895	'0/0	25	0/0:250,0:250:99:0,692,8908	'0/0	250	0.977917	0.0160099	0	10	0.455	0.455	22	0.221	787	5.668	6.2817	1	10	0.455	52.15	-11.792
Ld02	6713	T	C	8271.58	1	46	1	47	1	31	1	52	0.961538	26	0	0/0:16,0:16:45:0,45,582	'0/0	16	0	0/0:41,0:41:99:0,111,1516	'0/0	41	0	0/0:67,0:67:99:0,184,2484	'0/0	67	0	0/0:21,0:21:51:0,51,713	'0/0	21	0/0:249,0:249:99:0,689,8848	'0/0	249	0.992308	0.0107996	0	12	0.545	0.545	22	-6.766	716	3.247	11.8055	1	12	0.545	52.56	-11.733
Ld02	6741	C	G	6332.58	0.967742	31	1	45	1	24	1	42	1	18	0	0/0:18,0:18:51:0,51,682	'0/0	18	0	0/0:44,0:44:99:0,117,1602	'0/0	44	0	0/0:71,0:71:99:0,199,2713	'0/0	71	0	0/0:25,0:25:63:0,63,854	'0/0	25	0/0:249,0:249:99:0,701,9071	'0/0	249	0.993548	0.0107996	0	12	0.545	0.545	22	-10.175	695	3.284	3.0834	0.9999	12	0.545	48.6	-10.938
Ld02	6916	A	G	7603.21	0.882353	34	0.859649	57	0.76	25	0.894737	57	0.891892	37	0	0/0:30,0:31:66:0,66,934	'0/0	31	0	0/0:47,0:47:99:0,117,1640	'0/0	47	0	0/0:77,0:77:99:0,208,2816	'0/0	77	0	0/0:25,0:26:63:0,63,877	'0/0	26	0/0:250,0:250:99:0,701,9124	'0/0	250	0.857726	0.0150785	0	11	0.5	0.5	22	-6.664	772	1.878	7.6783	0.8182	11	0.5	53.45	-3.895
Ld02	6950	A	G	10400.2	1	31	1	51	1	22	1	64	0.961538	26	0	0/0:31,0:31:69:0,69,963	'0/0	31	0	0/0:36,0:36:93:0,93,1297	'0/0	36	0	0/0:70,0:70:99:0,178,2414	'0/0	70	0	0/0:32,0:32:72:0,72,995	'0/0	32	0/1:128,119:247:99:3722,0,3909	'0/1	247	0.992308	0.0107996	0	11	0.5	0.5	22	-0.088	746	2.511	10.5988	0.8182	11	0.5	58.25	1.476
Ld02	6988	G	A	7708.58	1	38	1	62	1	29	0.963636	55	1	35	0	0/0:26,0:26:60:0,60,828	'0/0	26	0	0/0:27,0:27:69:0,69,949	'0/0	27	0	0/0:68,0:68:99:0,163,2296	'0/0	68	0	0/0:31,0:31:78:0,78,1049	'0/0	31	0/0:247,0:249:99:0,671,8592	'0/0	249	0.992727	0.0107996	0	10	0.455	0.455	22	0.319	758	4.644	3.1022	1	10	0.455	58.47	-5.955
Ld02	7074	G	A	5934.53	0.568966	58	0.661017	59	0.686275	51	0.619718	71	0.672727	55	0.0263158	0/0:37,1:38:93:0,93,1299	'0/0	38	0	0/0:31,0:31:81:0,81,1111	'0/0	31	0	0/0:53,0:53:99:0,138,1921	'0/0	53	0	0/0:36,0:36:96:0,96,1311	'0/0	36	0/0:250,0:250:99:0,671,8766	'0/0	250	0.635162	0.0179428	0	5	0.227	0.227	22	-0.477	809	0.629	16.3513	-0.2941	5	0.227	56.82	-2.406
Ld02	7098	T	G	22330.6	1	60	1	61	1	49	0.988889	90	0.981818	55	0	0/0:35,0:35:90:0,90,1214	'0/0	35	0	0/0:35,0:35:87:0,87,1193	'0/0	35	0	0/0:50,0:50:99:0,120,1637	'0/0	50	0	0/0:42,0:42:99:0,111,1453	'0/0	42	1/1:0,244:244:99:8465,650,0	'1/1	244	0.994141	0.0132893	0	14	0.636	0.636	22	-10.187	837	6.87	4.0309	1	14	0.636	56.48	-3.797
Ld02	7262	A	G	6981.16	0.842105	38	0.895833	48	0.794118	34	0.851852	54	0.857143	42	0	0/0:37,0:37:96:0,96,1302	'0/0	37	0	0/0:28,0:28:69:0,69,950	'0/0	28	0	0/0:63,0:63:99:0,153,2077	'0/0	63	0	0/0:34,0:34:81:0,81,1105	'0/0	34	1/1:0,71:73:99:2132,174,0	'1/1	73	0.84821	0.0150785	0	12	0.545	0.545	22	0.368	561	8.134	2.6737	0.9439	12	0.545	44.74	2.322
Ld02	13618	T	G	2052.07	0.590361	83	0.587156	109	0	59	0	146	0	72	0	0/0:23,0:23:42:0,42,532	'0/0	23	0	0/0:43,0:43:99:0,117,1453	'0/0	43	0	0/0:59,0:59:99:0,156,1914	'0/0	59	0.0294118	0/0:33,1:34:87:0,87,1015	'0/0	34	0/0:244,1:245:99:0,668,8505	'0/0	245	0.228151	0.560509	0	2	0.091	0.091	22	1.907	990	13.758	4.4843	-0.1	2	0.091	42.13	-5.572
Ld02	15401	T	G	1770.05	0	42	0.0188679	53	0.0227273	44	0.0125	80	0	36	0	0/0:21,0:22:60:0,60,826	'0/0	22	0	0/0:17,0:17:42:0,42,583	'0/0	17	0.0172414	0/0:56,1:58:99:0,135,1761	'0/0	58	0	0/0:21,0:21:57:0,57,772	'0/0	21	0/0:249,1:250:99:0,656,8623	'0/0	250	0.00650869	0.347654	0	2	0.091	0.091	22	-9.676	683	2.049	5.4472	1	2	0.091	59.66	0.454
Ld02	16016	T	G	18234.6	1	59	1	56	0.973684	38	0.987654	81	1	46	0	0/0:25,0:25:60:0,60,758	'0/0	25	0	0/0:37,0:37:90:0,90,1151	'0/0	37	0	0/0:65,0:65:99:0,153,2019	'0/0	65	0	0/0:27,0:27:63:0,63,819	'0/0	27	1/1:1,208:209:99:7011,533,0	'1/1	209	0.992268	0.0132893	0	14	0.636	0.636	22	-2.199	697	0.623	7.9499	1	14	0.636	59.76	-1.003
Ld02	16123	G	A	2585.05	1	47	1	42	0	52	0	92	0	60	0	0/0:26,0:26:66:0,66,928	'0/0	26	0	0/0:31,0:31:75:0,75,1005	'0/0	31	0	0/0:64,0:67:99:0,169,2296	'0/0	67	0	0/0:42,0:42:99:0,99,1353	'0/0	42	0/0:239,1:248:99:0,584,7738	'0/0	248	0.4	0.236724	0	4	0.182	0.182	22	-3.176	755	0	15.2114	1	4	0.182	59.51	0.785
Ld02	16228	T	C	20608.6	0.981818	55	0.982143	56	0.979167	48	1	76	0.982143	56	0	0/0:22,0:22:57:0,57,788	'0/0	22	0	0/0:30,0:31:75:0,75,1044	'0/0	31	0	0/0:84,0:84:99:0,208,2839	'0/0	84	0	0/0:27,0:27:75:0,75,1034	'0/0	27	1/1:0,242:244:99:8653,647,0	'1/1	244	0.985054	0.0146219	0	14	0.636	0.636	22	-10.681	755	0.629	4.2922	1	14	0.636	59.64	0.573
Ld02	16327	G	A	9810.58	1	60	0.978723	47	1	44	1	85	1	42	0	0/0:32,0:32:75:0,75,1041	'0/0	32	0	0/0:46,0:46:99:0,117,1629	'0/0	46	0	0/0:97,0:97:99:0,253,3451	'0/0	97	0	0/0:40,0:40:99:0,105,1438	'0/0	40	0/0:248,0:248:99:0,644,8435	'0/0	248	0.995745	0.0107996	0	10	0.455	0.455	22	-4.022	789	6.349	3.6576	1	10	0.455	59.7	1.02
Ld02	16711	T	C	2233.05	0	53	0	53	0.0172414	58	0.0106383	94	0.0172414	58	0	0/0:34,0:34:78:0,78,1064	'0/0	34	0	0/0:24,0:24:63:0,63,852	'0/0	24	0	0/0:51,0:51:99:0,138,1887	'0/0	51	0	0/0:27,0:27:69:0,69,932	'0/0	27	0/0:249,0:249:99:0,659,8573	'0/0	249	0.00902421	0.107347	0	2	0.091	0.091	22	-11	785	0	8.6171	1	2	0.091	59.6	0.414
Ld02	17001	T	G	2180.05	0	59	0	63	0	53	0	97	0.0212766	47	0	0/0:25,0:25:54:0,54,748	'0/0	25	0	0/0:53,0:53:99:0,123,1697	'0/0	53	0	0/0:66,0:66:99:0,172,2357	'0/0	66	0	0/0:35,0:35:84:0,84,1163	'0/0	35	0/0:248,1:249:99:0,677,8955	'0/0	249	0.00425532	0.502335	0	2	0.091	0.091	22	-12.541	835	3.164	4.9468	1	2	0.091	59.76	-1.15
Ld02	17198	C	T	2159.05	0	59	0.02	50	0	33	0	93	0	50	0	0/0:33,0:33:78:0,78,1097	'0/0	33	0	0/0:43,0:43:99:0,117,1593	'0/0	43	0	0/0:71,0:71:99:0,175,2412	'0/0	71	0	0/0:31,0:31:81:0,81,1123	'0/0	31	0/0:249,0:250:99:0,671,9025	'0/0	250	0.004	0.502335	0	2	0.091	0.091	22	-12.169	786	3.311	3.3895	1	2	0.091	59.75	-0.307
Ld02	17369	T	G	9858.58	1	50	1	44	1	43	0.977011	87	0.981818	55	0	0/0:32,0:32:75:0,75,1065	'0/0	32	0	0/0:39,0:39:99:0,108,1465	'0/0	39	0	0/0:85,0:85:99:0,226,3139	'0/0	85	0	0/0:42,0:42:96:0,96,1331	'0/0	42	0/0:247,1:248:99:0,674,8791	'0/0	248	0.991766	0.0132893	0	10	0.455	0.455	22	-2.004	798	2.589	3.7458	1	10	0.455	59.39	1.37
Ld02	17392	G	A	10124.6	1	50	1	47	1	45	0.988235	85	0.982143	56	0	0/0:34,0:34:87:0,87,1233	'0/0	34	0	0/0:39,0:39:99:0,108,1460	'0/0	39	0	0/0:78,0:78:99:0,199,2713	'0/0	78	0	0/0:46,0:46:99:0,114,1586	'0/0	46	0/0:248,0:249:99:0,686,9040	'0/0	249	0.994076	0.0132893	0	10	0.455	0.455	22	-3.807	805	3.397	4.2808	1	10	0.455	59.21	1.296
Ld02	17721	T	A	6245.96	0	57	0	42	1	43	1	73	1	57	0	0/0:29,0:29:66:0,66,940	'0/0	29	0	0/0:26,0:26:57:0,57,774	'0/0	26	0	0/0:73,0:73:99:0,205,2826	'0/0	73	0	0/0:51,0:51:99:0,117,1613	'0/0	51	0/0:249,0:249:99:0,650,8645	'0/0	249	0.6	0.10105	0	6	0.273	0.273	22	-0.6	796	0.635	2.8221	1	6	0.273	59.31	-1.195
Ld02	17883	G	C	2027.05	0	46	0.02	50	0	40	0	79	0	53	0	0/0:27,0:27:66:0,66,942	'0/0	27	0	0/0:29,0:29:81:0,81,1106	'0/0	29	0	0/0:84,0:84:99:0,220,3000	'0/0	84	0	0/0:40,0:40:99:0,99,1358	'0/0	40	0/0:250,0:250:99:0,662,8810	'0/0	250	0.004	0.502335	0	2	0.091	0.091	22	-12.276	772	0	3.0865	1	2	0.091	58.54	0.476
Ld02	17983	G	A	6349.96	0	49	0	60	1	58	1	75	0.978261	46	0	0/0:28,0:28:72:0,72,1000	'0/0	28	0	0/0:30,0:30:84:0,84,1153	'0/0	30	0	0/0:74,0:74:99:0,202,2770	'0/0	74	0	0/0:29,0:29:72:0,72,1009	'0/0	29	0/0:250,0:250:99:0,626,8299	'0/0	250	0.595652	0.107347	0	6	0.273	0.273	22	1.34	767	1.337	4.066	1	6	0.273	58.81	0.962
Ld02	18896	G	A	15055.6	0.986301	73	1	56	1	52	1	106	0.980769	52	0	0/0:32,0:32:78:0,78,1058	'0/0	32	0	0/0:44,0:44:99:0,108,1446	'0/0	44	0	0/0:59,0:59:99:0,166,2247	'0/0	59	0	0/0:24,0:24:48:0,48,669	'0/0	24	0/0:245,0:246:99:0,662,8585	'0/0	246	0.993414	0.0132893	0	12	0.545	0.545	22	-5.81	844	0.521	3.2202	1	12	0.545	59.71	-0.486
Ld02	19387	C	T	21269.6	0.983871	62	0.984615	65	0.981481	54	0.987805	82	1	54	0	0/0:41,0:41:99:0,105,1463	'0/0	41	0	0/0:29,0:29:81:0,81,1085	'0/0	29	0	0/0:92,0:92:99:0,250,3388	'0/0	92	0	0/0:50,0:50:99:0,123,1718	'0/0	50	1/1:0,242:242:99:8265,632,0	'1/1	242	0.987555	0.0150785	0	14	0.636	0.636	22	-13.993	834	2.862	5.9399	1	14	0.636	59.59	-1.438
Ld02	19485	A	G	2348.05	0	61	0.0175439	57	0	62	0.0104167	96	0	63	0	0/0:50,0:51:99:0,114,1593	'0/0	51	0	0/0:30,0:30:78:0,78,1037	'0/0	30	0	0/0:96,0:96:99:0,232,3210	'0/0	96	0.0222222	0/0:44,1:45:99:0,117,1588	'0/0	45	0/0:248,1:250:99:0,647,8515	'0/0	250	3.65497e-05	1	0	2	0.091	0.091	22	-11.501	888	0.967	5.4521	1	2	0.091	59.69	0.351
Ld02	19555	C	T	7867.05	0	65	0	59	0	52	0.0123457	81	0	49	0	0/0:42,0:42:99:0,102,1435	'0/0	42	0	0/0:33,0:33:84:0,84,1134	'0/0	33	0	0/0:76,0:76:99:0,202,2797	'0/0	76	0	0/0:52,0:53:99:0,126,1734	'0/0	53	1/1:1,243:244:99:7915,626,0	'1/1	244	0.00246914	0.502335	0	2	0.091	0.091	22	-6.219	826	9.352	3.9449	1	2	0.091	59.59	-0.356
Ld02	20402	C	T	8518.05	0	64	0	58	0	39	0	75	0	56	0	0/0:29,0:29:72:0,72,999	'0/0	29	0	0/0:31,0:31:87:0,87,1168	'0/0	31	0	0/0:75,0:75:99:0,202,2731	'0/0	75	0.025	0/0:39,1:40:99:0,99,1381	'0/0	40	1/1:0,241:243:99:8566,644,0	'1/1	243	-0.00625	0.371093	0	2	0.091	0.091	22	0.489	791	0	4.4397	1	2	0.091	59.55	1.404
Ld02	21127	T	G	7439.58	1	33	1	33	0.954545	22	1	90	1	49	0.0526316	0/0:36,2:38:81:0,81,1055	'0/0	38	0.0392157	0/0:47,2:51:99:0,102,1284	'0/0	51	0.0163934	0/0:59,1:61:99:0,147,1916	'0/0	61	0.0555556	0/0:33,2:36:84:0,84,1098	'0/0	36	0/0:175,73:250:99:0,207,4833	'0/0	250	0.94996	0.0150785	0	10	0.455	0.455	22	-1.216	733	25.406	28.0048	1	10	0.455	58.91	1.017
Ld02	23428	G	T	7683.05	0	27	0	26	0	35	0	75	0	30	0	0/0:21,0:21:60:0,60,830	'0/0	21	0	0/0:16,0:16:42:0,42,554	'0/0	16	0.0192308	0/0:51,1:52:99:0,150,2024	'0/0	52	0.0285714	0/0:34,1:35:93:0,93,1250	'0/0	35	1/1:2,240:242:99:7731,553,0	'1/1	242	-0.0119505	0.13121	0	2	0.091	0.091	22	1.296	633	14.035	7.8893	1	2	0.091	59.49	0.785
Ld02	23552	G	A	2286.05	0	42	0	40	0	37	0.0103093	97	0	60	0	0/0:17,0:17:42:0,42,582	'0/0	17	0	0/0:19,0:19:54:0,54,720	'0/0	19	0	0/0:65,0:66:99:0,172,2325	'0/0	66	0	0/0:40,0:41:99:0,102,1413	'0/0	41	0/0:249,0:249:99:0,683,8963	'0/0	249	0.00206186	0.502335	0	2	0.091	0.091	22	-10.456	741	0	10.4477	1	2	0.091	59.41	-0.81
Ld02	23893	A	C	22211.6	1	51	1	54	1	42	0.99	100	0.984615	65	0	0/0:34,0:34:81:0,81,1106	'0/0	34	0	0/0:52,0:52:99:0,129,1720	'0/0	52	0	0/0:54,0:54:99:0,141,1963	'0/0	54	0	0/0:25,0:25:60:0,60,818	'0/0	25	1/1:0,242:243:99:8760,668,0	'1/1	243	0.994923	0.0132893	0	14	0.636	0.636	22	-10.254	816	0	3.9637	1	14	0.636	59.52	1.304
Ld02	24698	G	T	1657.05	0.016129	62	0	69	0	58	0.011236	89	0	59	0	0/0:37,0:38:93:0,93,1294	'0/0	38	0	0/0:46,0:46:99:0,123,1681	'0/0	46	0	0/0:72,0:72:99:0,184,2517	'0/0	72	0.025641	0/0:38,1:39:99:0,102,1421	'0/0	39	0/0:244,1:246:99:0,588,8164	'0/0	246	-0.000937259	1	0	2	0.091	0.091	22	-10.897	853	0	6.9045	1	2	0.091	59.71	0.21
Ld02	25593	T	A	8727.05	0.0135135	74	0	66	0	51	0	72	0	62	0	0/0:54,0:54:99:0,147,2011	'0/0	54	0	0/0:50,0:50:99:0,114,1609	'0/0	50	0	0/0:75,0:75:99:0,190,2568	'0/0	75	0	0/0:40,0:40:99:0,108,1476	'0/0	40	1/1:0,245:245:99:8775,653,0	'1/1	245	0.0027027	0.502335	0	2	0.091	0.091	22	1.022	864	2.753	3.7295	1	2	0.091	59.63	-0.158
Ld02	26134	A	G	1635.05	0	81	0	69	0.0166667	60	0	102	0	54	0	0/0:34,0:34:96:0,96,1326	'0/0	34	0	0/0:39,0:39:99:0,99,1369	'0/0	39	0	0/0:76,0:76:99:0,205,2780	'0/0	76	0	0/0:45,0:46:99:0,123,1688	'0/0	46	0/0:249,0:249:99:0,641,8579	'0/0	249	0.00333333	0.502335	0	2	0.091	0.091	22	-10.785	866	0	4.9468	1	2	0.091	59.38	1.31
Ld02	26179	C	A	11261.6	1	66	1	50	1	43	0.978947	95	0.981132	53	0	0/0:27,0:27:72:0,72,973	'0/0	27	0	0/0:31,0:31:81:0,81,1105	'0/0	31	0	0/0:64,0:64:99:0,178,2402	'0/0	64	0	0/0:35,0:35:90:0,90,1227	'0/0	35	0/0:248,0:248:99:0,668,8858	'0/0	248	0.992016	0.0132893	0	10	0.455	0.455	22	-3.72	770	6.071	3.5322	1	10	0.455	59.58	2.005
Ld02	26429	C	T	1815.05	0	83	0.0121951	82	0	61	0.0104167	96	0	67	0	0/0:30,0:30:78:0,78,1094	'0/0	30	0	0/0:51,0:51:99:0,129,1779	'0/0	51	0	0/0:91,0:91:99:0,232,3180	'0/0	91	0	0/0:46,0:46:99:0,105,1457	'0/0	46	0/0:248,0:248:99:0,659,8804	'0/0	248	0.00452236	0.240421	0	2	0.091	0.091	22	-11.343	918	0	3.4184	1	2	0.091	59.82	1.976
Ld02	27606	G	A	2070.05	0.0123457	81	0	85	0	56	0	105	0	62	0	0/0:32,0:32:87:0,87,1200	'0/0	32	0	0/0:38,0:38:99:0,102,1407	'0/0	38	0	0/0:86,0:86:99:0,229,3124	'0/0	86	0	0/0:34,0:34:87:0,87,1192	'0/0	34	0/0:244,0:249:99:0,650,8548	'0/0	249	0.00246914	0.502335	0	2	0.091	0.091	22	-12.551	906	0.967	3.898	1	2	0.091	59.66	-0.042
Ld02	28258	C	A	1778.05	0	67	0	79	0	48	0	92	0.0322581	62	0	0/0:39,0:39:99:0,105,1446	'0/0	39	0	0/0:36,0:37:96:0,96,1262	'0/0	37	0	0/0:87,0:88:99:0,220,3007	'0/0	88	0	0/0:39,0:39:90:0,90,1245	'0/0	39	0/0:250,0:250:99:0,665,8658	'0/0	250	0.00645161	0.502335	0	2	0.091	0.091	22	-10.971	873	0	4.5289	1	2	0.091	59.76	0.312
Ld02	28584	A	T	10977.6	0.986667	75	0.966102	59	0.975	40	0.989011	91	0.980392	51	0	0/0:32,0:32:78:0,78,1055	'0/0	32	0	0/0:34,0:34:87:0,87,1165	'0/0	34	0	0/0:48,0:48:99:0,123,1679	'0/0	48	0	0/0:55,0:55:99:0,126,1773	'0/0	55	0/0:248,0:248:99:0,656,8581	'0/0	248	0.979434	0.0150785	0	10	0.455	0.455	22	1.07	826	0.536	6.3981	1	10	0.455	59.05	-0.414
Ld02	28679	C	T	8680.05	0	72	0	69	0	60	0	86	0	53	0	0/0:42,0:42:96:0,96,1344	'0/0	42	0	0/0:39,0:39:99:0,99,1367	'0/0	39	0	0/0:61,0:61:99:0,169,2319	'0/0	61	0.0204082	0/0:48,1:49:99:0,129,1815	'0/0	49	1/1:0,243:244:99:8728,653,0	'1/1	244	-0.00510204	0.371093	0	2	0.091	0.091	22	1.032	851	0.58	4.5972	1	2	0.091	58.87	0.62
Ld02	28937	C	G	10246.6	0.982456	57	1	62	0.98	50	0.987805	82	1	51	0	0/0:33,0:33:81:0,81,1079	'0/0	33	0	0/0:36,0:36:90:0,90,1228	'0/0	36	0	0/0:74,0:74:99:0,193,2611	'0/0	74	0	0/0:40,0:40:87:0,87,1204	'0/0	40	0/0:248,0:248:99:0,641,8020	'0/0	248	0.990052	0.0146219	0	10	0.455	0.455	22	-4.33	817	4.279	5.2701	1	10	0.455	57.8	3.256
Ld02	28990	C	T	9501.58	0.948276	58	0.984848	66	0.929825	57	0.962025	79	0.903846	52	0	0/0:38,0:38:87:0,87,1175	'0/0	38	0	0/0:35,0:35:75:0,75,1020	'0/0	35	0	0/0:70,0:70:99:0,159,2175	'0/0	70	0	0/0:37,0:37:87:0,87,1177	'0/0	37	0/0:249,0:249:99:0,577,6911	'0/0	249	0.945764	0.0150785	0	10	0.455	0.455	22	0.243	799	0	5.3647	1	10	0.455	49.71	7.264
Ld02	29463	T	C	12009.6	0.984127	63	0.988889	90	1	44	0.988889	90	1	53	0	0/0:33,0:33:75:0,75,1038	'0/0	33	0	0/0:26,0:26:75:0,75,1003	'0/0	26	0.0166667	0/0:58,1:60:99:0,138,1947	'0/0	60	0	0/0:35,0:35:99:0,99,1362	'0/0	35	0/0:248,0:248:99:0,653,8834	'0/0	248	0.988214	0.0169649	0	10	0.455	0.455	22	-4.851	811	16.828	7.2346	1	10	0.455	58.13	-2.391
Ld02	29763	A	C	2295.05	0	63	0	53	0	54	0.012987	77	0.015625	64	0	0/0:31,0:31:87:0,87,1162	'0/0	31	0	0/0:34,0:34:87:0,87,1225	'0/0	34	0	0/0:69,0:69:99:0,187,2580	'0/0	69	0	0/0:30,0:30:72:0,72,998	'0/0	30	0/0:248,0:248:99:0,647,8585	'0/0	248	0.0057224	0.240421	0	2	0.091	0.091	22	-12.837	803	0.908	3.0956	1	2	0.091	59.27	0.668
Ld02	30372	G	A	9934.58	1	44	1	43	1	51	0.987654	81	1	52	0	0/0:37,0:37:93:0,93,1292	'0/0	37	0.0227273	0/0:43,1:44:65:0,65,1392	'0/0	44	0	0/0:75,0:75:99:0,184,2515	'0/0	75	0	0/0:49,0:50:99:0,117,1628	'0/0	50	0/0:249,0:249:99:0,665,8658	'0/0	249	0.991849	0.0132893	0	10	0.455	0.455	22	-2.54	795	4.309	4.6751	1	10	0.455	59.68	-0.005
Ld02	30548	C	T	12299.6	1	72	0.968254	63	1	47	1	85	0.985294	68	0	0/0:45,0:45:99:0,117,1579	'0/0	45	0	0/0:24,0:24:63:0,63,885	'0/0	24	0	0/0:65,0:65:99:0,172,2345	'0/0	65	0	0/0:37,0:37:99:0,99,1346	'0/0	37	0/0:249,0:250:99:0,668,8921	'0/0	250	0.99071	0.0132893	0	10	0.455	0.455	22	-2.481	839	1.769	2.0099	1	10	0.455	59.7	2.993
Ld02	30625	A	G	12709.6	1	76	0.983871	62	1	67	0.978947	95	0.966102	59	0	0/0:40,0:40:99:0,102,1358	'0/0	40	0	0/0:30,0:31:78:0,78,1076	'0/0	31	0	0/0:68,0:68:99:0,181,2448	'0/0	68	0	0/0:30,0:30:84:0,84,1124	'0/0	30	0/0:249,0:249:99:0,644,8556	'0/0	249	0.985784	0.0146219	0	10	0.455	0.455	22	-1.153	858	12.28	4.2125	1	10	0.455	59.65	0.39
Ld02	30673	G	A	11726.6	0.985714	70	0.964286	56	1	60	0.979798	99	1	52	0	0/0:34,0:34:93:0,93,1289	'0/0	34	0	0/0:29,0:29:69:0,69,964	'0/0	29	0	0/0:76,0:77:99:0,202,2770	'0/0	77	0	0/0:29,0:29:75:0,75,1039	'0/0	29	0/0:249,0:250:99:0,653,8661	'0/0	250	0.98596	0.0146219	0	10	0.455	0.455	22	-2.365	827	12.664	3.4541	1	10	0.455	59.62	0.544
Ld02	30827	A	G	9086.58	1	46	0.978261	46	1	34	1	84	1	44	0.0217391	0/0:45,1:46:99:0,108,1487	'0/0	46	0	0/0:17,0:17:45:0,45,612	'0/0	17	0.0327869	0/0:59,2:61:99:0,159,2098	'0/0	61	0	0/0:36,0:36:84:0,84,1154	'0/0	36	0/0:250,0:250:99:0,671,8776	'0/0	250	0.982021	0.0146219	0	10	0.455	0.455	22	1.776	724	2.591	4.0453	1	10	0.455	59.28	-0.222
Ld02	30997	A	G	13742.6	1	73	1	70	1	48	1	64	0.982759	58	0	0/0:38,0:38:87:0,87,1214	'0/0	38	0	0/0:24,0:24:60:0,60,817	'0/0	24	0	0/0:54,0:54:99:0,141,1894	'0/0	54	0	0/0:28,0:28:66:0,66,878	'0/0	28	0/0:249,0:249:99:0,665,8683	'0/0	249	0.996552	0.0107996	0	12	0.545	0.545	22	-4.844	781	0	4.2128	1	12	0.545	59.52	1.05
Ld02	31172	G	C	1817.05	0.0151515	66	0	47	0	45	0	95	0.0140845	71	0	0/0:34,0:34:81:0,81,1151	'0/0	34	0	0/0:24,0:24:66:0,66,901	'0/0	24	0	0/0:70,0:70:99:0,175,2351	'0/0	70	0.0285714	0/0:34,1:35:87:0,87,1198	'0/0	35	0/0:246,1:247:99:0,644,8602	'0/0	247	-0.00129565	1	0	2	0.091	0.091	22	-10.072	798	0	5.082	1	2	0.091	59.77	-1
Ld02	31214	T	G	1689.05	0	69	0	55	0.047619	42	0	108	0	66	0	0/0:37,0:37:81:0,81,1078	'0/0	37	0	0/0:33,0:33:84:0,84,1113	'0/0	33	0.0149254	0/0:66,1:67:99:0,175,2376	'0/0	67	0	0/0:37,0:37:96:0,96,1287	'0/0	37	0/0:249,0:249:99:0,656,8392	'0/0	249	0.00579247	1	0	2	0.091	0.091	22	-9.955	824	1.074	5.2651	1	2	0.091	59.84	0.09
Ld02	31642	T	C	2473.05	0	81	0.0166667	60	0	28	0	106	0	58	0	0/0:39,0:40:90:0,90,1253	'0/0	40	0	0/0:34,0:34:78:0,78,1100	'0/0	34	0	0/0:61,0:61:99:0,163,2226	'0/0	61	0	0/0:46,0:46:99:0,105,1460	'0/0	46	0/0:248,1:249:99:0,662,8613	'0/0	249	0.00333333	0.502335	0	2	0.091	0.091	22	-11.672	843	0	5.1205	1	2	0.091	59.86	1.061
Ld02	32151	C	T	15429.6	0.974359	78	0.988764	89	1	45	1	97	1	59	0	0/0:26,0:26:69:0,69,968	'0/0	26	0	0/0:30,0:30:75:0,75,1025	'0/0	30	0	0/0:60,0:60:99:0,153,2042	'0/0	60	0	0/0:35,0:35:84:0,84,1162	'0/0	35	0/0:248,1:249:99:0,668,8810	'0/0	249	0.992625	0.0132893	0	12	0.545	0.545	22	-9.179	854	8.111	3.7656	1	12	0.545	59.57	0.221
Ld02	32391	G	T	1735.05	0	67	0	61	0	44	0.00892857	112	0	54	0	0/0:40,0:40:99:0,102,1409	'0/0	40	0	0/0:30,0:30:75:0,75,1028	'0/0	30	0	0/0:61,0:61:99:0,153,2113	'0/0	61	0	0/0:19,0:19:54:0,54,750	'0/0	19	0/0:250,0:250:99:0,674,8742	'0/0	250	0.00178571	0.502335	0	2	0.091	0.091	22	-11.433	799	0	2.7755	1	2	0.091	59.68	1.744
Ld02	32552	C	T	1738.05	0	68	0	52	0	53	0	85	0.012987	77	0	0/0:42,0:42:99:0,120,1665	'0/0	42	0	0/0:35,0:35:93:0,93,1288	'0/0	35	0	0/0:65,0:65:99:0,175,2393	'0/0	65	0	0/0:43,0:43:96:0,96,1359	'0/0	43	0/0:247,0:248:99:0,659,8713	'0/0	248	0.0025974	0.502335	0	2	0.091	0.091	22	-11.099	829	0	4.4016	1	2	0.091	59.6	-0.078
Ld02	33106	G	A	2163.05	0	61	0	69	0	50	0	86	0	71	0	0/0:26,0:27:75:0,75,1033	'0/0	27	0	0/0:54,0:54:99:0,135,1834	'0/0	54	0	0/0:73,0:73:99:0,178,2445	'0/0	73	0.0322581	0/0:30,1:31:72:0,72,961	'0/0	31	0/0:250,0:250:99:0,665,8782	'0/0	250	-0.00806452	0.371093	0	2	0.091	0.091	22	-12.036	842	0.995	2.8467	1	2	0.091	59.52	-0.023
Ld02	33203	A	G	22547.6	1	66	1	65	1	56	1	75	1	53	0	0/0:35,0:35:90:0,90,1241	'0/0	35	0	0/0:41,0:41:99:0,108,1481	'0/0	41	0.0169492	0/0:58,1:59:99:0,144,1960	'0/0	59	0	0/0:23,0:23:57:0,57,788	'0/0	23	1/1:0,245:245:99:8952,680,0	'1/1	245	0.995763	0.00927678	0	14	0.636	0.636	22	-10.042	792	0	4.7707	1	14	0.636	59.78	0.592
Ld02	33349	C	T	9978.58	1	44	1	51	1	51	1	69	0.981818	55	0	0/0:46,0:46:99:0,108,1501	'0/0	46	0	0/0:37,0:37:90:0,90,1253	'0/0	37	0	0/0:78,0:78:99:0,187,2584	'0/0	78	0	0/0:34,0:34:87:0,87,1217	'0/0	34	0/0:249,0:249:99:0,671,8766	'0/0	249	0.996364	0.0107996	0	10	0.455	0.455	22	-0.806	788	0.553	3.7982	1	10	0.455	59.75	-1.411
Ld02	33528	G	C	21891.6	0.985714	70	1	51	0.981481	54	1	83	1	54	0	0/0:34,0:34:84:0,84,1145	'0/0	34	0	0/0:51,0:51:99:0,117,1638	'0/0	51	0	0/0:80,0:80:99:0,196,2744	'0/0	80	0	0/0:30,0:30:81:0,81,1106	'0/0	30	1/1:0,244:244:99:8525,659,0	'1/1	244	0.993439	0.0132893	0	14	0.636	0.636	22	-14.044	819	7.313	3.6306	1	14	0.636	59.66	3.187
Ld02	34234	C	A	7303.05	0	65	0	50	0	45	0	88	0	60	0	0/0:17,0:18:39:0,39,530	'0/0	18	0.027027	0/0:36,1:37:96:0,96,1280	'0/0	37	0.0151515	0/0:65,1:66:99:0,169,2195	'0/0	66	0	0/0:38,0:38:93:0,93,1242	'0/0	38	1/1:1,220:222:99:7351,566,0	'1/1	222	-0.0105446	0.13121	0	2	0.091	0.091	22	1.234	762	1.969	8.5145	0.9999	2	0.091	59.32	-2.588
Ld02	34475	T	C	2130.05	0.0338983	59	0	68	0.025	40	0.0108696	92	0	36	0	0/0:26,0:26:66:0,66,857	'0/0	26	0	0/0:23,0:23:60:0,60,786	'0/0	23	0	0/0:39,0:41:87:0,87,1187	'0/0	41	0	0/0:22,0:22:54:0,54,724	'0/0	22	0/0:248,0:249:99:0,635,8331	'0/0	249	0.0139536	0.109436	0	2	0.091	0.091	22	-9.049	733	0.88	12.2193	1	2	0.091	59.41	2.158
Ld02	34480	T	C	2092.05	0	59	0.0149254	67	0	40	0	95	0.0277778	36	0	0/0:27,0:27:75:0,75,1026	'0/0	27	0	0/0:26,0:26:63:0,63,854	'0/0	26	0	0/0:40,0:40:87:0,87,1186	'0/0	40	0	0/0:22,0:22:54:0,54,691	'0/0	22	0/0:248,0:249:99:0,641,8286	'0/0	249	0.00854063	0.240421	0	2	0.091	0.091	22	-8.38	736	1.875	12.3539	1	2	0.091	59.41	-0.635
Ld02	34709	T	C	9942.05	0	69	0	65	0	49	0	82	0	43	0	0/0:42,0:42:99:0,111,1502	'0/0	42	0	0/0:47,0:47:99:0,129,1767	'0/0	47	0.0149254	0/0:66,1:67:99:0,163,2214	'0/0	67	0	0/0:30,0:30:72:0,72,987	'0/0	30	1/1:0,241:243:99:8398,641,0	'1/1	243	-0.00373134	0.371093	0	4	0.182	0.182	22	-5.524	793	0	4.1109	1	4	0.182	59.72	-0.451
Ld02	34757	A	G	10307	0.015873	63	0.0149254	67	0	56	0	96	0	44	0	0/0:35,0:35:93:0,93,1295	'0/0	35	0	0/0:52,0:52:99:0,129,1790	'0/0	52	0	0/0:81,0:81:99:0,178,2493	'0/0	81	0	0/0:37,0:37:93:0,93,1279	'0/0	37	1/1:1,243:244:99:8569,659,0	'1/1	244	0.00615968	0.240421	0	4	0.182	0.182	22	-6.677	835	2.542	7.1422	1	4	0.182	59.83	0.326
Ld02	35806	G	C	8770.05	0	88	0	81	0	56	0	109	0	67	0.0357143	0/0:27,1:28:60:0,60,840	'0/0	28	0	0/0:34,0:34:90:0,90,1192	'0/0	34	0	0/0:83,0:83:99:0,217,2934	'0/0	83	0	0/0:32,0:32:87:0,87,1219	'0/0	32	1/1:1,243:244:99:8818,656,0	'1/1	244	-0.00892857	0.371093	0	2	0.091	0.091	22	2.317	893	2.776	5.4555	1	2	0.091	59.64	1.406
Ld02	35870	C	T	8235.05	0	83	0	76	0	50	0	108	0	71	0.03125	0/0:31,1:32:42:0,42,1077	'0/0	32	0	0/0:31,0:31:81:0,81,1074	'0/0	31	0	0/0:92,0:92:99:0,232,3177	'0/0	92	0	0/0:33,0:33:81:0,81,1118	'0/0	33	1/1:0,241:241:99:8283,632,0	'1/1	241	-0.0078125	0.371093	0	2	0.091	0.091	22	-4.071	898	0.591	5.803	1	2	0.091	59.66	1.311
Ld02	35895	C	T	13364.6	1	66	0.985507	69	0.97619	42	1	91	0.983607	61	0	0/0:30,0:30:78:0,78,1094	'0/0	30	0	0/0:36,0:36:90:0,90,1232	'0/0	36	0	0/0:87,0:87:99:0,220,3048	'0/0	87	0	0/0:32,0:32:75:0,75,1036	'0/0	32	0/0:249,0:250:99:0,650,8550	'0/0	250	0.989061	0.0146219	0	12	0.545	0.545	22	-8.263	828	0	4.4424	1	12	0.545	59.66	-0.366
Ld02	36489	A	G	22450.6	1	75	0.981481	54	0.979592	49	0.989899	99	1	49	0	0/0:36,0:36:75:0,75,1029	'0/0	36	0	0/0:36,0:36:87:0,87,1209	'0/0	36	0	0/0:67,0:67:99:0,172,2363	'0/0	67	0	0/0:37,0:37:84:0,84,1187	'0/0	37	1/1:0,242:243:99:8675,647,0	'1/1	243	0.990194	0.0146219	0	14	0.636	0.636	22	-12.165	809	0	3.8737	1	14	0.636	59.73	0.088
Ld02	36524	T	C	1638.05	0.0128205	78	0	62	0	47	0	112	0.0166667	60	0	0/0:35,0:35:78:0,78,1050	'0/0	35	0	0/0:34,0:34:84:0,84,1172	'0/0	34	0	0/0:64,0:64:99:0,163,2211	'0/0	64	0	0/0:43,0:43:99:0,108,1483	'0/0	43	0/0:246,2:249:99:0,659,8315	'0/0	249	0.00589744	0.240421	0	2	0.091	0.091	22	-9.927	843	1.08	5.3164	1	2	0.091	59.69	0.095
Ld02	36650	C	A	8721.64	0	72	1	71	1	37	1	98	1	45	0	0/0:43,0:43:99:0,108,1438	'0/0	43	0.0188679	0/0:52,1:53:99:0,135,1863	'0/0	53	0.0107527	0/0:92,1:93:99:0,232,3187	'0/0	93	0	0/0:32,0:32:72:0,72,1001	'0/0	32	0/0:247,0:249:99:0,659,8608	'0/0	249	0.792595	0.0902555	0	8	0.364	0.364	22	-4.154	864	0.575	4.7123	1	8	0.364	59.44	-0.199
Ld02	36931	G	C	22868.6	1	80	1	88	1	45	1	84	0.981481	54	0	0/0:32,0:32:90:0,90,1264	'0/0	32	0	0/0:44,0:44:99:0,108,1500	'0/0	44	0	0/0:103,0:103:99:0,265,3591	'0/0	103	0	0/0:42,0:42:99:0,102,1426	'0/0	42	1/1:2,244:246:99:8540,650,0	'1/1	246	0.996296	0.0107996	0	14	0.636	0.636	22	-13.874	880	2.914	4.4313	1	14	0.636	59.52	-1.258
Ld02	37235	C	A	5992.05	1	73	1	92	0	54	0	91	0	81	0	0/0:33,0:33:87:0,87,1226	'0/0	33	0	0/0:39,0:39:87:0,87,1199	'0/0	39	0	0/0:85,0:86:99:0,214,2910	'0/0	86	0	0/0:33,0:33:87:0,87,1207	'0/0	33	0/0:246,2:248:99:0,608,8397	'0/0	248	0.4	0.236724	0	4	0.182	0.182	22	-0.265	900	0	5.2247	1	4	0.182	59.54	-0.578
Ld02	37721	A	G	8206.05	0	80	0.00847458	118	0	73	0	113	0	77	0	0/0:26,0:26:66:0,66,916	'0/0	26	0	0/0:39,0:39:96:0,96,1313	'0/0	39	0	0/0:73,0:73:99:0,184,2513	'0/0	73	0	0/0:22,0:22:57:0,57,779	'0/0	22	1/1:0,239:239:99:8254,632,0	'1/1	239	0.00169492	0.502335	0	2	0.091	0.091	22	-3.875	907	1.967	4.1879	1	2	0.091	59.73	1.781
Ld02	38199	C	A	1907.05	0	76	0	63	0	58	0.0108696	92	0.0181818	55	0	0/0:39,0:39:99:0,108,1464	'0/0	39	0	0/0:38,0:38:93:0,93,1286	'0/0	38	0	0/0:73,0:73:99:0,190,2652	'0/0	73	0	0/0:44,0:44:99:0,108,1508	'0/0	44	0/0:249,0:250:99:0,644,8582	'0/0	250	0.00581028	0.240421	0	2	0.091	0.091	22	-11.676	854	3.752	3.8084	1	2	0.091	59.77	-1.477
Ld02	38453	T	C	22420.6	1	63	1	64	1	53	0.979381	97	1	69	0	0/0:40,0:40:99:0,111,1539	'0/0	40	0	0/0:28,0:28:72:0,72,980	'0/0	28	0	0/0:49,0:50:99:0,123,1668	'0/0	50	0	0/0:39,0:39:99:0,102,1405	'0/0	39	1/1:0,243:244:99:8479,632,0	'1/1	244	0.995876	0.0107996	0	14	0.636	0.636	22	-9.681	809	0	5.7052	1	14	0.636	59.5	0.582
Ld02	38513	G	T	20364.6	0.984375	64	0.980769	52	1	61	1	105	0.984127	63	0	0/0:38,0:38:99:0,99,1330	'0/0	38	0	0/0:33,0:33:84:0,84,1176	'0/0	33	0.0416667	0/0:46,2:48:99:0,117,1618	'0/0	48	0	0/0:31,0:31:75:0,75,1002	'0/0	31	1/1:3,242:245:99:7951,632,0	'1/1	245	0.979438	0.017451	0	12	0.545	0.545	22	-2.246	823	0	4.2745	1	12	0.545	59.72	-0.53
Ld02	38856	C	T	13189.6	1	64	1	55	1	54	1	116	1	66	0	0/0:22,0:22:60:0,60,831	'0/0	22	0	0/0:44,0:44:99:0,111,1534	'0/0	44	0	0/0:70,0:70:99:0,187,2583	'0/0	70	0	0/0:42,0:42:99:0,114,1519	'0/0	42	0/0:247,1:248:99:0,626,8749	'0/0	248	1	0.00720957	0	10	0.455	0.455	22	-2.982	844	0	3.7179	1	10	0.455	59.76	-0.37
Ld02	39662	T	C	8533.05	0	57	0	38	0	47	0.0113636	88	0	49	0	0/0:51,0:51:99:0,111,1540	'0/0	51	0	0/0:26,0:26:63:0,63,876	'0/0	26	0	0/0:85,0:85:99:0,220,3010	'0/0	85	0	0/0:25,0:25:66:0,66,911	'0/0	25	1/1:0,244:245:99:8581,650,0	'1/1	245	0.00227273	0.502335	0	2	0.091	0.091	22	1.654	785	3.457	7.3336	1	2	0.091	59.77	0.246
Ld02	39766	G	T	2073.05	0.0153846	65	0	54	0	54	0	97	0	74	0	0/0:49,0:49:99:0,123,1688	'0/0	49	0	0/0:42,0:43:90:0,90,1201	'0/0	43	0	0/0:61,0:61:99:0,156,2133	'0/0	61	0	0/0:37,0:37:81:0,81,1113	'0/0	37	0/0:247,3:250:99:0,608,7961	'0/0	250	0.00307692	0.502335	0	2	0.091	0.091	22	-9.939	854	0.982	7.4681	1	2	0.091	59.49	-1.784
Ld02	39988	G	C	9561.58	0.981132	53	1	41	1	33	1	78	1	42	0	0/0:22,0:22:60:0,60,817	'0/0	22	0	0/0:21,0:21:54:0,54,729	'0/0	21	0	0/0:39,0:39:96:0,96,1285	'0/0	39	0	0/0:21,0:21:51:0,51,688	'0/0	21	0/0:204,0:206:99:0,494,6407	'0/0	206	0.996226	0.0107996	0	12	0.545	0.545	22	-5.481	621	1.147	8.014	1	12	0.545	59.5	-0.433
Ld02	40428	G	T	13970.6	1	74	1	49	1	41	1	87	1	53	0	0/0:24,0:25:63:0,63,871	'0/0	25	0	0/0:42,0:42:99:0,114,1600	'0/0	42	0	0/0:79,0:79:99:0,214,2947	'0/0	79	0	0/0:26,0:26:63:0,63,867	'0/0	26	0/0:249,0:249:99:0,641,8531	'0/0	249	1	0.00720957	0	12	0.545	0.545	22	-9.997	815	0.52	3.2243	1	12	0.545	59.55	0.864
Ld02	42509	C	G	23324.6	1	85	1	64	1	57	1	88	1	56	0	0/0:32,0:32:78:0,78,1094	'0/0	32	0	0/0:42,0:43:99:0,114,1574	'0/0	43	0	0/0:78,0:78:99:0,187,2581	'0/0	78	0	0/0:34,0:34:81:0,81,1096	'0/0	34	1/1:0,243:243:99:8621,659,0	'1/1	243	1	0.00720957	0	14	0.636	0.636	22	-13.025	847	0	4.8866	1	14	0.636	59.69	0.152
Ld02	42560	T	C	1927.05	0	74	0	70	0	50	0	100	0	58	0	0/0:37,0:37:96:0,96,1345	'0/0	37	0	0/0:35,0:35:93:0,93,1265	'0/0	35	0.0126582	0/0:78,1:79:99:0,214,2976	'0/0	79	0	0/0:40,0:40:99:0,99,1300	'0/0	40	0/0:249,0:249:99:0,665,8595	'0/0	249	-0.00316456	0.371093	0	2	0.091	0.091	22	-11.378	857	1.014	4.6917	1	2	0.091	59.67	-1.395
Ld02	44898	G	A	2309.05	0.984848	66	0	65	0	39	0	108	0	66	0	0/0:23,0:23:57:0,57,755	'0/0	23	0	0/0:36,0:36:84:0,84,1080	'0/0	36	0	0/0:58,0:58:99:0,144,1908	'0/0	58	0.037037	0/0:26,1:27:63:0,63,849	'0/0	27	0/0:249,0:249:99:0,614,7785	'0/0	249	0.18771	1	0	2	0.091	0.091	22	2.498	817	2.158	9.166	1	2	0.091	59.58	0.941
Ld02	45122	T	G	14220.6	1	67	1	69	0.979167	48	0.990196	102	1	56	0	0/0:27,0:27:51:0,51,628	'0/0	27	0.025641	0/0:38,1:39:87:0,87,1097	'0/0	39	0	0/0:52,0:52:93:0,93,1144	'0/0	52	0	0/0:22,0:22:51:0,51,625	'0/0	22	0/0:243,0:244:99:0,602,8120	'0/0	244	0.987462	0.0160099	0	12	0.545	0.545	22	-4.571	812	7.173	15.6927	1	12	0.545	59.84	1.219
Ld02	46048	C	T	13839.6	0.988372	86	0.987805	82	0.960784	51	0.990476	105	1	68	0	0/0:36,0:36:90:0,90,1252	'0/0	36	0	0/0:42,0:42:99:0,111,1517	'0/0	42	0	0/0:110,0:110:99:0,271,3707	'0/0	110	0	0/0:39,0:40:96:0,96,1304	'0/0	40	0/0:243,0:244:99:0,623,8253	'0/0	244	0.985487	0.0150785	0	10	0.455	0.455	22	-3.916	922	6.06	4.8698	1	10	0.455	59.83	0.45
Ld02	46114	C	A	2657.05	0.972973	74	0.0125	80	0	49	0	99	0	69	0	0/0:33,0:33:81:0,81,1129	'0/0	33	0	0/0:47,0:47:99:0,126,1754	'0/0	47	0	0/0:77,0:77:99:0,211,2900	'0/0	77	0	0/0:40,0:40:90:0,90,1236	'0/0	40	0/0:212,0:247:99:0,466,5901	'0/0	247	0.197095	0.240421	0	2	0.091	0.091	22	0.387	878	6.505	5.5798	1	2	0.091	59.63	0.522
Ld02	46861	T	C	15544.6	1	78	1	80	1	61	1	88	1	64	0	0/0:47,0:47:99:0,123,1685	'0/0	47	0	0/0:30,0:30:66:0,66,920	'0/0	30	0	0/0:62,0:62:99:0,166,2232	'0/0	62	0	0/0:39,0:39:99:0,99,1363	'0/0	39	0/0:248,1:249:99:0,635,8899	'0/0	249	1	0.00720957	0	12	0.545	0.545	22	-8.409	863	3.204	3.7596	1	12	0.545	59.61	0.833
Ld02	47090	C	T	11168.6	0	89	0.988235	85	1	54	1	114	1	50	0	0/0:24,0:25:66:0,66,909	'0/0	25	0	0/0:26,0:26:63:0,63,876	'0/0	26	0	0/0:77,0:77:99:0,202,2769	'0/0	77	0	0/0:35,0:35:96:0,96,1329	'0/0	35	0/0:247,0:247:99:0,629,8380	'0/0	247	0.797647	0.0399796	0	8	0.364	0.364	22	-1.985	878	0	4.5648	1	8	0.364	59.81	1.116
Ld02	47161	C	T	24443.6	0.986667	75	0.989474	95	1	47	1	112	0.984127	63	0	0/0:17,0:17:45:0,45,634	'0/0	17	0	0/0:29,0:29:72:0,72,997	'0/0	29	0	0/0:79,0:79:99:0,187,2596	'0/0	79	0	0/0:36,0:36:84:0,84,1185	'0/0	36	1/1:0,243:244:99:8414,638,0	'1/1	244	0.992053	0.0146219	0	14	0.636	0.636	22	-12.753	849	0.675	3.4135	1	14	0.636	59.7	0.169
Ld02	47598	A	C	25077.6	0.972603	73	0.986667	75	1	64	1	120	1	62	0	0/0:43,0:43:99:0,99,1383	'0/0	43	0	0/0:38,0:38:78:0,78,1072	'0/0	38	0	0/0:75,0:75:99:0,199,2702	'0/0	75	0	0/0:37,0:37:81:0,81,1143	'0/0	37	1/1:0,242:242:99:8593,644,0	'1/1	242	0.991854	0.0132893	0	14	0.636	0.636	22	-10.292	889	4.098	4.8007	1	14	0.636	59.71	-0.153
Ld02	47757	G	A	15395.6	1	77	1	92	0.982759	58	0.991071	112	0.985075	67	0	0/0:40,0:40:99:0,99,1401	'0/0	40	0	0/0:35,0:35:81:0,81,1143	'0/0	35	0	0/0:76,0:77:99:0,214,2908	'0/0	77	0	0/0:31,0:31:87:0,87,1200	'0/0	31	0/0:248,0:248:99:0,656,8652	'0/0	248	0.991781	0.0146219	0	10	0.455	0.455	22	-1.342	901	2.441	6.8275	1	10	0.455	59.69	0.014
Ld02	47891	A	G	17013.6	0.988235	85	1	87	1	54	1	133	1	79	0	0/0:37,0:37:96:0,96,1276	'0/0	37	0	0/0:19,0:20:54:0,54,713	'0/0	20	0	0/0:70,0:70:99:0,181,2480	'0/0	70	0	0/0:42,0:42:99:0,105,1458	'0/0	42	0/0:247,0:249:99:0,647,8096	'0/0	249	0.997647	0.0107996	0	12	0.545	0.545	22	-3.655	903	1.091	4.031	1	12	0.545	59.77	0.28
Ld02	47970	C	T	15734.6	0.978022	91	1	93	0.967213	61	1	102	1	53	0	0/0:29,0:29:78:0,78,1066	'0/0	29	0	0/0:26,0:26:63:0,63,883	'0/0	26	0	0/0:71,0:71:99:0,178,2483	'0/0	71	0	0/0:29,0:29:72:0,72,1012	'0/0	29	0/0:246,0:249:99:0,641,8433	'0/0	249	0.989047	0.0132893	0	12	0.545	0.545	22	-6.975	837	3.232	4.3437	1	12	0.545	59.73	1.285
Ld02	48631	C	T	15639.6	1	98	1	109	0.982143	56	0.981651	109	1	63	0	0/0:30,0:30:78:0,78,1071	'0/0	30	0	0/0:32,0:32:84:0,84,1160	'0/0	32	0	0/0:62,0:62:99:0,160,2190	'0/0	62	0	0/0:41,0:41:99:0,102,1411	'0/0	41	0/0:248,1:249:99:0,607,8420	'0/0	249	0.992759	0.0132893	0	10	0.455	0.455	22	-3.629	896	0	3.3638	1	10	0.455	59.77	0.124
Ld02	48825	C	T	14324.6	1	71	1	89	1	56	0.990991	111	1	65	0	0/0:34,0:34:81:0,81,1145	'0/0	34	0	0/0:26,0:26:69:0,69,950	'0/0	26	0.012987	0/0:76,1:77:99:0,150,2564	'0/0	77	0	0/0:43,0:43:99:0,105,1436	'0/0	43	0/0:249,0:249:99:0,656,8755	'0/0	249	0.994951	0.0132893	0	10	0.455	0.455	22	-4.11	876	1.731	3.6208	1	10	0.455	59.66	0.083
Ld02	49213	G	A	1645.05	0	100	0	96	0	82	0	130	0.0142857	70	0	0/0:36,0:36:90:0,90,1259	'0/0	36	0	0/0:38,0:38:84:0,84,1150	'0/0	38	0	0/0:81,0:81:99:0,211,2900	'0/0	81	0	0/0:35,0:35:90:0,90,1256	'0/0	35	0/0:246,0:246:99:0,650,8598	'0/0	246	0.00285714	0.502335	0	2	0.091	0.091	22	-10.803	975	1.157	3.8589	1	2	0.091	59.71	1.685
Ld02	49411	T	C	17067.6	1	89	1	79	1	58	1	120	0.986842	76	0	0/0:33,0:33:84:0,84,1169	'0/0	33	0.04	0/0:24,1:25:66:0,66,895	'0/0	25	0	0/0:72,0:72:99:0,199,2729	'0/0	72	0.0333333	0/0:29,1:30:69:0,69,967	'0/0	30	0/0:250,0:250:99:0,641,8571	'0/0	250	0.979035	0.0146219	0	12	0.545	0.545	22	-8.189	885	0	4.6574	1	12	0.545	59.58	-0.277
Ld02	49432	C	T	15643.6	1	92	1	80	1	61	0.991453	117	1	76	0	0/0:37,0:37:90:0,90,1257	'0/0	37	0	0/0:26,0:26:69:0,69,957	'0/0	26	0	0/0:76,0:76:99:0,196,2683	'0/0	76	0	0/0:26,0:27:60:0,60,846	'0/0	27	0/0:249,0:250:99:0,635,8413	'0/0	250	0.998291	0.0107996	0	10	0.455	0.455	22	-1.46	904	2.454	4.9173	1	10	0.455	59.66	0.943
Ld02	49488	A	G	16445.6	1	97	1	81	1	71	1	97	1	69	0	0/0:44,0:44:99:0,108,1492	'0/0	44	0	0/0:26,0:26:75:0,75,1041	'0/0	26	0	0/0:75,0:75:99:0,208,2817	'0/0	75	0	0/0:36,0:36:93:0,93,1271	'0/0	36	0/0:247,0:247:99:0,635,8311	'0/0	247	1	0.00720957	0	12	0.545	0.545	22	-3.822	877	3.246	2.6135	1	12	0.545	59.74	0.539
Ld02	49540	C	A	15525.6	0.989583	96	1	96	1	69	0.990196	102	0.954545	66	0	0/0:44,0:44:99:0,111,1497	'0/0	44	0	0/0:27,0:27:81:0,81,1077	'0/0	27	0	0/0:92,0:92:99:0,241,3321	'0/0	92	0	0/0:31,0:31:78:0,78,1093	'0/0	31	0/0:246,0:246:99:0,644,8391	'0/0	246	0.986865	0.0146219	0	10	0.455	0.455	22	-0.839	922	0.517	8.7666	1	10	0.455	59.59	0.457
Ld02	50201	C	T	5293.96	0	101	0	111	0	71	0	141	0	70	1	1/1:0,36:36:87:1204,87,0	'1/1	36	1	1/1:0,36:36:96:1286,96,0	'1/1	36	1	1/1:0,82:82:99:2877,211,0	'1/1	82	0	0/0:45,0:45:99:0,111,1551	'0/0	45	0/0:247,1:248:99:0,563,7717	'0/0	248	-0.75	0.0368884	1	6	0.273	0.273	22	12.223	976	0.714	8.8726	1	6	0.273	59.68	0.005
Ld02	50215	G	A	16415.6	0.978947	95	0.990385	104	0.970588	68	0.992481	133	0.985294	68	0	0/0:34,0:34:84:0,84,1163	'0/0	34	0	0/0:40,0:40:99:0,99,1329	'0/0	40	0	0/0:91,0:91:99:0,235,3269	'0/0	91	0	0/0:47,0:47:99:0,114,1600	'0/0	47	0/0:247,0:247:99:0,641,8360	'0/0	247	0.983539	0.0150785	0	10	0.455	0.455	22	-3.658	967	0	8.2256	1	10	0.455	59.64	0.931
Ld02	50332	G	A	3938.05	0.0114943	87	1	104	0	80	0	135	0	80	0	0/0:45,0:45:99:0,126,1715	'0/0	45	0	0/0:44,0:44:99:0,111,1493	'0/0	44	0	0/0:79,0:79:99:0,208,2846	'0/0	79	0.030303	0/0:32,1:33:84:0,84,1154	'0/0	33	0/0:249,0:249:99:0,674,8914	'0/0	249	0.194723	0.771019	0	2	0.091	0.091	22	0.114	994	0	5.1258	1	2	0.091	59.75	0.898
Ld02	51353	G	A	12619.6	1	66	0.988235	85	0.979592	49	1	100	1	45	0	0/0:39,0:39:96:0,96,1336	'0/0	39	0	0/0:32,0:32:84:0,84,1159	'0/0	32	0	0/0:70,0:70:99:0,175,2384	'0/0	70	0	0/0:20,0:20:51:0,51,699	'0/0	20	0/0:250,0:250:99:0,641,8307	'0/0	250	0.993565	0.0132893	0	10	0.455	0.455	22	0.451	798	0	4.8536	1	10	0.455	59.69	0.002
Ld02	51876	G	A	13918.6	0.985714	70	1	74	1	60	1	99	0.974684	79	0	0/0:44,0:44:99:0,111,1555	'0/0	44	0	0/0:54,0:54:99:0,129,1800	'0/0	54	0.010989	0/0:90,1:91:99:0,195,3181	'0/0	91	0	0/0:31,0:31:81:0,81,1113	'0/0	31	0/0:249,0:250:99:0,665,8772	'0/0	250	0.989332	0.0160099	0	10	0.455	0.455	22	-4.518	918	0	4.621	1	10	0.455	59.67	-0.939
Ld02	52453	C	T	2215.05	0	86	0	77	0	62	0.0104167	96	0	55	0	0/0:24,0:24:63:0,63,861	'0/0	24	0	0/0:21,0:21:51:0,51,713	'0/0	21	0	0/0:96,0:96:99:0,241,3270	'0/0	96	0	0/0:51,0:53:99:0,120,1675	'0/0	53	0/0:247,0:247:99:0,653,8627	'0/0	247	0.00208333	0.502335	0	2	0.091	0.091	22	-13.081	900	3.483	4.517	1	2	0.091	59.57	0.152
Ld02	52611	C	T	17535.6	1	91	1	73	1	64	0.983333	120	0.988372	86	0	0/0:42,0:42:96:0,96,1345	'0/0	42	0	0/0:27,0:27:69:0,69,960	'0/0	27	0	0/0:65,0:65:99:0,181,2459	'0/0	65	0	0/0:41,0:41:99:0,108,1459	'0/0	41	0/0:249,0:249:99:0,641,8325	'0/0	249	0.994341	0.0132893	0	12	0.545	0.545	22	-6.434	924	1.103	5.2814	1	12	0.545	59.71	0.654
Ld02	53725	G	A	14590.6	1	81	1	78	0.982143	56	1	98	0.987179	78	0	0/0:53,0:53:99:0,147,2005	'0/0	53	0	0/0:54,0:55:99:0,135,1881	'0/0	55	0	0/0:93,0:93:99:0,241,3333	'0/0	93	0	0/0:54,0:55:99:0,132,1780	'0/0	55	0/0:248,0:249:99:0,650,8477	'0/0	249	0.993864	0.0132893	0	10	0.455	0.455	22	-1.403	962	0	6.5281	1	10	0.455	59.63	0.641
Ld02	54351	C	T	13971.6	1	74	1	89	1	70	1	97	1	56	0	0/0:50,0:50:99:0,135,1823	'0/0	50	0	0/0:42,0:42:99:0,105,1440	'0/0	42	0	0/0:100,0:100:99:0,268,3686	'0/0	100	0	0/0:37,0:37:90:0,90,1254	'0/0	37	0/0:249,0:249:99:0,641,8546	'0/0	249	1	0.00720957	0	10	0.455	0.455	22	-5.245	917	4.129	3.6797	1	10	0.455	59.78	0.981
Ld02	54849	G	A	16009.6	1	71	1	76	1	68	0.990385	104	0.983333	60	0	0/0:32,0:32:84:0,84,1130	'0/0	32	0	0/0:24,0:24:69:0,69,944	'0/0	24	0	0/0:73,0:73:99:0,196,2648	'0/0	73	0	0/0:30,0:30:72:0,72,1014	'0/0	30	0/0:249,0:250:99:0,677,9011	'0/0	250	0.994744	0.0132893	0	12	0.545	0.545	22	-9.96	863	0.52	3.0585	1	12	0.545	59.69	1.962
Ld02	55438	C	G	13831.6	0.988235	85	1	58	1	82	1	82	1	63	0	0/0:43,0:43:99:0,117,1634	'0/0	43	0	0/0:28,0:28:75:0,75,1020	'0/0	28	0	0/0:94,0:94:99:0,235,3250	'0/0	94	0	0/0:42,0:42:99:0,99,1371	'0/0	42	0/0:250,0:250:99:0,653,8704	'0/0	250	0.997647	0.0107996	0	10	0.455	0.455	22	-4.578	894	5.998	5.7506	1	10	0.455	59.64	0.175
Ld02	56468	G	T	15492.6	1	78	0.988095	84	0.962963	54	0.979592	98	1	79	0	0/0:51,0:51:99:0,117,1588	'0/0	51	0	0/0:52,0:52:99:0,132,1802	'0/0	52	0	0/0:77,0:77:99:0,193,2653	'0/0	77	0	0/0:31,0:31:75:0,75,1047	'0/0	31	0/0:248,1:249:99:0,641,8179	'0/0	249	0.98613	0.0146219	0	12	0.545	0.545	22	-6.188	914	5.888	4.8894	1	12	0.545	59.69	0.113
Ld02	56785	C	A	11221.6	1	84	0.984375	64	1	45	0.988506	87	1	44	0	0/0:30,0:30:84:0,84,1166	'0/0	30	0	0/0:41,0:41:99:0,105,1459	'0/0	41	0	0/0:75,0:75:99:0,199,2685	'0/0	75	0	0/0:53,0:53:99:0,138,1943	'0/0	53	0/0:250,0:250:99:0,647,8582	'0/0	250	0.994576	0.0132893	0	10	0.455	0.455	22	-6.104	821	0.533	4.0561	1	10	0.455	59.44	0.404
Ld02	57700	C	A	17768.6	0.979798	99	0.988095	84	0.973333	75	1	118	1	78	0	0/0:43,0:43:99:0,102,1424	'0/0	43	0	0/0:36,0:36:96:0,96,1330	'0/0	36	0	0/0:110,0:110:99:0,280,3885	'0/0	110	0	0/0:50,0:50:99:0,129,1771	'0/0	50	0/0:248,0:249:99:0,647,8430	'0/0	249	0.988245	0.0146219	0	12	0.545	0.545	22	-7.243	997	4.952	5.349	1	12	0.545	59.78	0.012
Ld02	57724	G	A	16319.6	0.97	100	0.988506	87	1	67	0.991453	117	1	80	0	0/0:46,0:46:99:0,117,1590	'0/0	46	0	0/0:41,0:41:99:0,102,1416	'0/0	41	0	0/0:102,0:102:99:0,250,3483	'0/0	102	0	0/0:50,0:50:99:0,132,1854	'0/0	50	0/0:247,0:248:99:0,680,8855	'0/0	248	0.989992	0.0146219	0	10	0.455	0.455	22	-3.981	1007	6.022	5.5918	1	10	0.455	59.77	-0.656
Ld02	57991	C	A	13442.6	0.989583	96	1	74	1	45	1	95	1	67	0	0/0:33,0:33:72:0,72,967	'0/0	33	0	0/0:46,0:46:99:0,108,1524	'0/0	46	0	0/0:82,0:82:99:0,208,2866	'0/0	82	0	0/0:34,0:34:81:0,81,1136	'0/0	34	0/0:247,2:249:99:0,580,8355	'0/0	249	0.997917	0.0107996	0	10	0.455	0.455	22	-3.173	877	0	4.3667	1	10	0.455	59.88	2.437
Ld02	58099	G	C	13424.6	0.987805	82	1	75	0.969697	66	1	89	1	57	0	0/0:34,0:34:90:0,90,1220	'0/0	34	0	0/0:33,0:33:93:0,93,1254	'0/0	33	0	0/0:66,0:66:99:0,184,2476	'0/0	66	0	0/0:32,0:32:84:0,84,1156	'0/0	32	0/0:249,1:250:99:0,647,8558	'0/0	250	0.9915	0.0132893	0	10	0.455	0.455	22	-1.293	844	2.446	5.84	1	10	0.455	59.65	0.892
Ld02	58150	C	A	8235.05	0	102	0	86	0	61	0	101	0.0192308	52	0	0/0:42,0:42:99:0,102,1431	'0/0	42	0	0/0:34,0:34:99:0,99,1359	'0/0	34	0	0/0:83,0:83:99:0,211,2882	'0/0	83	0	0/0:30,0:30:78:0,78,1060	'0/0	30	1/1:2,241:243:99:8283,605,0	'1/1	243	0.00384615	0.502335	0	2	0.091	0.091	22	-1.331	894	0.582	4.5897	1	2	0.091	59.79	-2.526
Ld02	59960	T	C	14833.6	0.985915	71	1	87	1	55	1	113	1	69	0	0/0:36,0:36:93:0,93,1298	'0/0	36	0	0/0:43,0:43:99:0,105,1441	'0/0	43	0	0/0:84,0:84:99:0,214,2898	'0/0	84	0	0/0:36,0:36:96:0,96,1307	'0/0	36	0/0:249,0:250:99:0,656,8645	'0/0	250	0.997183	0.0107996	0	10	0.455	0.455	22	-1.099	913	2.472	3.8524	1	10	0.455	59.75	1.39
Ld02	61716	A	G	8149.05	0	59	0	69	0.0181818	55	0	109	0	54	0	0/0:45,0:45:99:0,102,1418	'0/0	45	0	0/0:35,0:35:90:0,90,1259	'0/0	35	0	0/0:85,0:86:99:0,193,2608	'0/0	86	0	0/0:42,0:42:99:0,102,1386	'0/0	42	1/1:0,244:244:99:8197,626,0	'1/1	244	0.00363636	0.502335	0	2	0.091	0.091	22	-4.113	863	0.569	4.1014	1	2	0.091	59.68	1.013
Ld02	61796	A	G	20441.6	1	56	1	56	1	54	1	90	0.979167	48	0	0/0:40,0:40:99:0,105,1365	'0/0	40	0	0/0:31,0:31:78:0,78,1088	'0/0	31	0	0/0:65,0:65:99:0,175,2299	'0/0	65	0	0/0:43,0:43:99:0,120,1608	'0/0	43	1/1:0,239:243:99:8162,620,0	'1/1	243	0.995833	0.0107996	0	14	0.636	0.636	22	-8.522	787	1.338	5.1231	1	14	0.636	59.58	0.484
Ld02	61929	T	C	1968.05	0	77	0	64	0	67	0	115	0	56	0.0227273	0/0:43,1:44:99:0,105,1442	'0/0	44	0	0/0:33,0:33:81:0,81,1091	'0/0	33	0	0/0:53,0:54:99:0,135,1796	'0/0	54	0	0/0:51,0:51:99:0,120,1677	'0/0	51	0/0:249,0:249:99:0,629,8121	'0/0	249	-0.00568182	0.371093	0	2	0.091	0.091	22	-11.112	884	3.615	4.9595	1	2	0.091	59.48	0.067
Ld02	61996	G	A	21742.6	1	58	1	52	1	51	0.967033	91	1	45	0	0/0:42,0:43:99:0,111,1536	'0/0	43	0	0/0:33,0:33:87:0,87,1193	'0/0	33	0	0/0:60,0:60:99:0,160,2198	'0/0	60	0	0/0:45,0:45:99:0,111,1516	'0/0	45	1/1:0,242:243:99:8697,644,0	'1/1	243	0.993407	0.0107996	0	14	0.636	0.636	22	-10.355	802	0.626	5.4138	1	14	0.636	59.69	1.624
Ld02	62057	G	A	2034.05	0	71	0	73	0	52	0	99	0	57	0	0/0:47,0:47:99:0,111,1530	'0/0	47	0	0/0:29,0:29:72:0,72,985	'0/0	29	0.0136986	0/0:72,1:73:99:0,150,2498	'0/0	73	0	0/0:36,0:36:99:0,99,1393	'0/0	36	0/0:248,0:248:99:0,635,8347	'0/0	248	-0.00342466	0.371093	0	2	0.091	0.091	22	-11.897	862	0.995	7.0882	1	2	0.091	59.76	-0.17
Ld02	63136	T	C	13529.6	1	60	1	42	0.98	50	0.978947	95	1	66	0	0/0:40,0:40:96:0,96,1334	'0/0	40	0	0/0:34,0:34:81:0,81,1106	'0/0	34	0	0/0:74,0:74:99:0,190,2529	'0/0	74	0	0/0:34,0:34:81:0,81,1108	'0/0	34	0/0:247,1:249:99:0,614,8521	'0/0	249	0.991789	0.0132893	0	12	0.545	0.545	22	-8.337	816	0.522	3.4304	1	12	0.545	59.51	-0.654
Ld02	63333	G	A	1941.05	0	47	0	61	0	55	0.0103093	97	0	57	0	0/0:48,0:48:99:0,123,1702	'0/0	48	0	0/0:37,0:37:90:0,90,1271	'0/0	37	0	0/0:78,0:78:99:0,199,2712	'0/0	78	0	0/0:49,0:49:99:0,120,1704	'0/0	49	0/0:249,0:250:99:0,674,8919	'0/0	250	0.00206186	0.502335	0	2	0.091	0.091	22	-11.466	844	7.455	4.5936	1	2	0.091	59.66	1.016
Ld02	63461	T	G	12578.6	1	62	1	53	1	37	1	98	1	47	0	0/0:30,0:30:72:0,72,1014	'0/0	30	0	0/0:27,0:27:63:0,63,868	'0/0	27	0	0/0:79,0:79:99:0,208,2807	'0/0	79	0	0/0:49,0:49:99:0,120,1703	'0/0	49	0/0:246,2:250:99:0,622,8523	'0/0	250	1	0.00720957	0	12	0.545	0.545	22	-9.159	790	0.521	2.863	1	12	0.545	59.64	2.113
Ld02	64053	G	T	12216.6	1	68	1	80	1	54	1	82	0.981132	53	0	0/0:47,0:47:99:0,105,1502	'0/0	47	0	0/0:31,0:31:84:0,84,1154	'0/0	31	0	0/0:69,0:70:99:0,181,2481	'0/0	70	0	0/0:35,0:35:84:0,84,1177	'0/0	35	0/0:247,0:247:99:0,668,8653	'0/0	247	0.996226	0.0107996	0	10	0.455	0.455	22	0.307	837	9.521	4.0117	1	10	0.455	59.78	0.1
Ld02	64151	T	C	24303.6	1	72	1	76	1	51	1	98	1	68	0	0/0:31,0:31:87:0,87,1189	'0/0	31	0	0/0:24,0:24:63:0,63,871	'0/0	24	0	0/0:82,0:83:99:0,190,2653	'0/0	83	0	0/0:40,0:40:99:0,108,1463	'0/0	40	1/1:0,243:243:99:8834,662,0	'1/1	243	1	0.00720957	0	14	0.636	0.636	22	-10.743	844	2.251	3.1483	1	14	0.636	59.69	-1.676
Ld02	64412	G	T	10302.6	0.980769	52	1	66	0.979592	49	0.973684	76	1	48	0	0/0:23,0:23:57:0,57,780	'0/0	23	0	0/0:32,0:33:84:0,84,1177	'0/0	33	0	0/0:66,0:66:99:0,169,2343	'0/0	66	0	0/0:41,0:41:99:0,108,1496	'0/0	41	0/0:248,0:249:99:0,632,8116	'0/0	249	0.986809	0.0146219	0	10	0.455	0.455	22	-2.717	758	1.79	4.0681	1	10	0.455	59.59	3.489
Ld02	64620	G	A	14885.6	1	81	1	92	0.977273	44	1	85	1	63	0	0/0:28,0:28:69:0,69,948	'0/0	28	0	0/0:38,0:38:96:0,96,1337	'0/0	38	0	0/0:74,0:74:99:0,190,2625	'0/0	74	0	0/0:39,0:39:99:0,108,1500	'0/0	39	0/0:248,1:249:99:0,668,8768	'0/0	249	0.995455	0.0107996	0	12	0.545	0.545	22	-6.143	844	4.033	2.258	1	12	0.545	59.82	0.093
Ld02	65448	G	A	13944.6	0.967213	61	0.985507	69	0.980392	51	0.988889	90	0.983333	60	0	0/0:34,0:34:90:0,90,1213	'0/0	34	0	0/0:33,0:33:84:0,84,1160	'0/0	33	0	0/0:76,0:76:99:0,199,2716	'0/0	76	0	0/0:37,0:37:99:0,99,1348	'0/0	37	0/0:249,0:249:99:0,665,8949	'0/0	249	0.981067	0.0150785	0	12	0.545	0.545	22	-11.393	829	0.522	4.6337	1	12	0.545	59.59	1.497
Ld02	65944	G	A	8330.05	0	73	0	75	0	59	0	82	0	63	0	0/0:30,0:30:87:0,87,1201	'0/0	30	0.0333333	0/0:29,1:30:72:0,72,986	'0/0	30	0	0/0:70,0:70:99:0,181,2495	'0/0	70	0	0/0:36,0:36:93:0,93,1301	'0/0	36	1/1:2,240:243:99:8378,647,0	'1/1	243	-0.00833333	0.371093	0	2	0.091	0.091	22	-5.482	819	0.572	5.1938	1	2	0.091	59.65	-0.783
Ld02	65995	G	A	14193.6	1	58	1	76	1	52	1	86	0.985915	71	0	0/0:29,0:29:69:0,69,965	'0/0	29	0	0/0:33,0:33:84:0,84,1170	'0/0	33	0	0/0:74,0:74:99:0,205,2810	'0/0	74	0	0/0:42,0:42:96:0,96,1364	'0/0	42	0/0:249,0:249:99:0,665,8754	'0/0	249	0.997183	0.0107996	0	12	0.545	0.545	22	-9.079	829	1.092	3.3167	1	12	0.545	59.68	-0.721
Ld02	66011	T	C	14016.6	1	59	1	68	1	52	1	85	1	62	0	0/0:28,0:28:72:0,72,1021	'0/0	28	0	0/0:33,0:33:87:0,87,1165	'0/0	33	0	0/0:71,0:71:99:0,193,2682	'0/0	71	0	0/0:42,0:42:99:0,105,1479	'0/0	42	0/0:250,0:250:99:0,683,8860	'0/0	250	1	0.00720957	0	12	0.545	0.545	22	-7.63	812	1.729	3.3451	1	12	0.545	59.58	1.247
Ld02	66531	A	G	13667.6	1	72	1	47	1	45	0.987805	82	1	65	0	0/0:51,0:51:99:0,120,1603	'0/0	51	0	0/0:45,0:45:99:0,120,1604	'0/0	45	0	0/0:64,0:64:99:0,159,2148	'0/0	64	0	0/0:29,0:29:69:0,69,910	'0/0	29	0/0:246,0:248:99:0,635,8215	'0/0	248	0.997561	0.0107996	0	12	0.545	0.545	22	-3.483	829	4.967	4.8862	1	12	0.545	59.64	1.46
Ld02	66710	G	A	9363.24	0.967742	62	0.981132	53	0.960784	51	0.932432	74	0.897959	49	0	0/0:35,0:35:84:0,84,1161	'0/0	35	0	0/0:46,0:48:99:0,123,1651	'0/0	48	0	0/0:73,0:73:99:0,193,2642	'0/0	73	0	0/0:29,0:29:69:0,69,955	'0/0	29	0/0:249,0:249:99:0,659,8596	'0/0	249	0.94801	0.0150785	0	10	0.455	0.455	22	-2.544	836	2.571	16.5189	0.9891	10	0.455	59.7	-0.689
Ld02	66727	G	A	12971.6	1	65	1	56	1	55	0.988095	84	0.983051	59	0	0/0:41,0:41:99:0,102,1408	'0/0	41	0	0/0:46,0:46:99:0,123,1655	'0/0	46	0	0/0:74,0:74:99:0,199,2714	'0/0	74	0	0/0:28,0:28:72:0,72,997	'0/0	28	0/0:249,0:250:99:0,629,8239	'0/0	250	0.994229	0.0132893	0	12	0.545	0.545	22	-9.552	833	3.21	8.0613	1	12	0.545	59.78	1.154
Ld02	67508	A	T	21567.6	1	72	1	44	0.983871	62	1	84	0.985915	71	0	0/0:41,0:41:99:0,102,1419	'0/0	41	0	0/0:35,0:35:87:0,87,1157	'0/0	35	0	0/0:73,0:73:99:0,178,2379	'0/0	73	0	0/0:36,0:36:84:0,84,1185	'0/0	36	1/1:1,242:243:99:8287,641,0	'1/1	243	0.993957	0.0132893	0	14	0.636	0.636	22	-9.835	821	0	5.504	1	14	0.636	59.57	0.794
Ld02	69005	C	T	15960.6	1	77	0.987013	77	0.985915	71	0.989362	94	1	76	0	0/0:33,0:33:81:0,81,1072	'0/0	33	0	0/0:33,0:33:87:0,87,1181	'0/0	33	0	0/0:83,0:83:99:0,205,2803	'0/0	83	0	0/0:38,0:38:99:0,99,1402	'0/0	38	0/0:249,0:250:99:0,683,9027	'0/0	250	0.992458	0.0146219	0	12	0.545	0.545	22	-10.27	899	1.101	5.49	1	12	0.545	59.68	0.847
Ld02	69465	C	T	22602.6	1	93	1	58	1	53	0.987654	81	1	62	0	0/0:28,0:28:75:0,75,1041	'0/0	28	0	0/0:29,0:29:75:0,75,1040	'0/0	29	0	0/0:73,0:73:99:0,187,2610	'0/0	73	0	0/0:53,0:53:99:0,132,1863	'0/0	53	1/1:0,243:244:99:8406,644,0	'1/1	244	0.997531	0.0107996	0	14	0.636	0.636	22	-14.288	825	0	3.8168	1	14	0.636	59.73	-0.05
Ld02	70284	A	C	2143.05	0	69	0.0178571	56	0	63	0	100	0	50	0	0/0:51,0:52:99:0,114,1573	'0/0	52	0	0/0:37,0:37:87:0,87,1207	'0/0	37	0	0/0:86,0:86:99:0,214,2949	'0/0	86	0	0/0:42,0:42:99:0,108,1491	'0/0	42	0/0:249,0:249:99:0,650,8740	'0/0	249	0.00357143	0.502335	0	2	0.091	0.091	22	-11.553	876	5.464	4.2982	1	2	0.091	59.38	1.332
Ld02	70301	G	C	1998.05	0	64	0	58	0	63	0.0104167	96	0.0181818	55	0	0/0:53,0:53:99:0,117,1651	'0/0	53	0	0/0:37,0:37:96:0,96,1313	'0/0	37	0	0/0:88,0:89:99:0,229,3158	'0/0	89	0	0/0:45,0:45:99:0,120,1639	'0/0	45	0/0:248,1:250:99:0,624,8592	'0/0	250	0.0057197	0.240421	0	2	0.091	0.091	22	-11.455	876	2.272	4.0717	1	2	0.091	59.42	1.061
Ld02	70711	A	G	21418.6	1	69	1	57	1	49	0.988235	85	0.981481	54	0	0/0:34,0:34:90:0,90,1243	'0/0	34	0	0/0:34,0:34:96:0,96,1338	'0/0	34	0.0121951	0/0:81,1:82:99:0,220,2976	'0/0	82	0	0/0:35,0:35:87:0,87,1197	'0/0	35	1/1:0,244:244:99:8564,650,0	'1/1	244	0.990895	0.0160099	0	14	0.636	0.636	22	-12.564	795	0.622	2.8765	1	14	0.636	59.76	0.028
Ld02	70878	C	T	1561.05	0	72	0	78	0	53	0	69	0.0196078	51	0.0344828	0/0:28,1:29:72:0,72,1002	'0/0	29	0	0/0:48,0:48:99:0,120,1668	'0/0	48	0	0/0:87,0:87:99:0,220,3016	'0/0	87	0	0/0:34,0:34:84:0,84,1169	'0/0	34	0/0:244,0:246:99:0,608,8050	'0/0	246	-0.00469912	0.866815	0	2	0.091	0.091	22	-10.444	830	1.102	3.1461	1	2	0.091	59.79	-1.255
Ld02	71474	C	T	25132.6	0.988095	84	1	106	1	59	0.988889	90	1	72	0	0/0:42,0:42:99:0,102,1443	'0/0	42	0	0/0:42,0:42:99:0,114,1581	'0/0	42	0	0/0:92,0:92:99:0,253,3421	'0/0	92	0	0/0:39,0:39:99:0,99,1394	'0/0	39	1/1:0,242:242:99:8502,629,0	'1/1	242	0.995397	0.0132893	0	14	0.636	0.636	22	-14.984	925	0.624	2.9514	1	14	0.636	59.54	-1.316
Ld02	73149	T	C	1574.05	0	89	0	96	0	76	0	92	0	65	0	0/0:47,0:48:99:0,111,1529	'0/0	48	0	0/0:31,0:31:78:0,78,1086	'0/0	31	0.010989	0/0:90,1:91:99:0,229,3001	'0/0	91	0	0/0:48,0:48:99:0,117,1520	'0/0	48	0/0:248,1:249:99:0,629,8003	'0/0	249	-0.00274725	0.371093	0	2	0.091	0.091	22	-10.177	946	1.125	10.1195	1	2	0.091	59.57	-0.629
Ld02	73408	A	G	1764.05	0	64	0	64	0	62	0	87	0	55	0	0/0:21,0:22:57:0,57,768	'0/0	22	0	0/0:23,0:23:63:0,63,814	'0/0	23	0	0/0:86,0:87:99:0,220,3037	'0/0	87	0.0277778	0/0:35,1:36:87:0,87,1170	'0/0	36	0/0:249,0:250:99:0,644,8224	'0/0	250	-0.00694444	0.371093	0	2	0.091	0.091	22	-11.035	822	5.264	5.2486	1	2	0.091	59.5	-0.086
Ld02	74395	T	C	20056.6	1	55	1	43	0.97561	41	0.988764	89	0.979592	49	0	0/0:32,0:32:78:0,78,1079	'0/0	32	0	0/0:32,0:32:81:0,81,1103	'0/0	32	0	0/0:65,0:65:99:0,160,2249	'0/0	65	0	0/0:40,0:40:96:0,96,1322	'0/0	40	1/1:0,242:242:99:8527,656,0	'1/1	242	0.988793	0.0146219	0	14	0.636	0.636	22	-12.247	757	0	4.3354	1	14	0.636	59.51	0.301
Ld02	74833	G	A	11672.6	1	60	1	55	1	47	0.989362	94	1	70	0	0/0:33,0:33:75:0,75,1052	'0/0	33	0	0/0:41,0:41:99:0,102,1415	'0/0	41	0	0/0:65,0:66:99:0,175,2435	'0/0	66	0	0/0:41,0:41:93:0,93,1253	'0/0	41	0/0:248,0:248:99:0,659,8731	'0/0	248	0.997872	0.0107996	0	10	0.455	0.455	22	-1.45	849	7.497	5.1641	1	10	0.455	59.62	-0.162
Ld02	75180	G	A	10391.6	0.971429	35	1	37	1	38	1	67	1	47	0	0/0:19,0:19:57:0,57,792	'0/0	19	0	0/0:19,0:19:54:0,54,722	'0/0	19	0	0/0:37,0:37:99:0,111,1508	'0/0	37	0	0/0:16,0:17:45:0,45,617	'0/0	17	0/0:246,1:249:99:0,618,8849	'0/0	249	0.994286	0.0107996	0	12	0.545	0.545	22	-11.302	624	12.681	4.031	1	12	0.545	59.15	0.008
Ld02	75393	A	G	18971.6	0.980769	52	0.97619	42	1	35	1	73	1	43	0	0/0:29,0:29:66:0,66,904	'0/0	29	0	0/0:22,0:22:63:0,63,846	'0/0	22	0	0/0:59,0:59:99:0,157,2120	'0/0	59	0	0/0:22,0:22:57:0,57,768	'0/0	22	1/1:0,242:243:99:9013,677,0	'1/1	243	0.991392	0.0132893	0	14	0.636	0.636	22	-7.01	678	1.404	5.9919	1	14	0.636	59.2	2.247
Ld02	76068	T	G	1688.05	0.0163934	61	0	46	0	34	0	55	0	43	0	0/0:24,0:24:60:0,60,818	'0/0	24	0	0/0:19,0:19:48:0,48,644	'0/0	19	0	0/0:44,0:44:99:0,117,1598	'0/0	44	0	0/0:30,0:30:75:0,75,1036	'0/0	30	0/0:248,0:248:99:0,641,8402	'0/0	248	0.00327869	0.502335	0	2	0.091	0.091	22	-10.825	673	0	5.2297	1	2	0.091	59.32	0.324
Ld02	76565	G	A	2017.05	0	50	0	55	0.0196078	51	0	75	0	38	0	0/0:44,0:44:99:0,108,1496	'0/0	44	0	0/0:38,0:38:93:0,93,1286	'0/0	38	0	0/0:55,0:56:99:0,138,1880	'0/0	56	0	0/0:50,0:50:99:0,117,1608	'0/0	50	0/0:246,1:248:99:0,638,8468	'0/0	248	0.00392157	0.502335	0	2	0.091	0.091	22	-11.369	779	0.914	3.2871	1	2	0.091	59.58	0.643
Ld02	77305	G	T	8382.05	0	49	0.0222222	45	0	35	0	70	0	42	0	0/0:23,0:23:60:0,60,811	'0/0	23	0	0/0:30,0:30:87:0,87,1187	'0/0	30	0.0142857	0/0:67,1:70:99:0,166,2201	'0/0	70	0	0/0:38,0:38:93:0,93,1268	'0/0	38	1/1:0,247:247:99:8430,641,0	'1/1	247	0.000873016	1	0	2	0.091	0.091	22	-0.982	711	1.847	8.894	1	2	0.091	59.66	-1.978
Ld02	77510	C	A	6990.58	0.952381	42	1	33	0.944444	36	0.986667	75	0.97561	41	0	0/0:16,0:16:42:0,42,550	'0/0	16	0	0/0:23,0:23:51:0,51,684	'0/0	23	0	0/0:41,0:41:93:0,93,1200	'0/0	41	0	0/0:29,0:29:72:0,72,929	'0/0	29	0/0:249,0:250:99:0,647,8580	'0/0	250	0.97182	0.0150785	0	10	0.455	0.455	22	-2.95	668	0	12.676	1	10	0.455	59.3	-0.573
Ld02	78278	G	C	8683.58	0.973684	38	0.914286	35	0.970588	34	0.984848	66	1	43	0	0/0:32,0:32:78:0,78,1036	'0/0	32	0	0/0:32,0:32:81:0,81,1107	'0/0	32	0	0/0:73,0:74:99:0,193,2635	'0/0	74	0	0/0:34,0:35:75:0,75,1042	'0/0	35	0/0:249,0:249:99:0,677,9028	'0/0	249	0.968681	0.0150785	0	12	0.545	0.545	22	-13.682	729	1.126	8.1803	1	12	0.545	59.54	0.624
Ld02	78297	T	G	9122.58	1	31	1	38	1	31	1	57	0.945946	37	0	0/0:31,0:31:78:0,78,1034	'0/0	31	0	0/0:32,0:32:78:0,78,1053	'0/0	32	0.0133333	0/0:73,1:75:99:0,172,2284	'0/0	75	0	0/0:34,0:34:78:0,78,1045	'0/0	34	0/0:247,0:248:99:0,680,9004	'0/0	248	0.985856	0.0132893	0	12	0.545	0.545	22	-11.639	713	1.132	6.2712	1	12	0.545	59.62	-0.539
Ld02	78349	C	G	7222.58	1	40	1	33	1	36	1	65	1	41	0	0/0:22,0:22:57:0,57,737	'0/0	22	0	0/0:29,0:29:66:0,66,838	'0/0	29	0.0147059	0/0:64,1:68:99:0,141,1853	'0/0	68	0	0/0:35,0:35:81:0,81,1054	'0/0	35	0/0:248,0:249:99:0,683,8820	'0/0	249	0.996324	0.00927678	0	10	0.455	0.455	22	-1.527	705	1.915	10.3468	1	10	0.455	59.72	0.053
Ld02	78410	T	A	3165.05	0.0277778	36	0	29	0	35	0	51	0.0263158	38	0	0/0:17,0:18:42:0,42,524	'0/0	18	0	0/0:23,0:23:54:0,54,687	'0/0	23	0	0/0:45,0:45:99:0,114,1503	'0/0	45	0	0/0:25,0:25:63:0,63,839	'0/0	25	0/0:245,1:247:99:0,632,8303	'0/0	247	0.0108187	0.240421	0	2	0.091	0.091	22	-7.465	651	0	11.4053	1	2	0.091	59.56	-0.091
Ld02	78426	A	G	3112.05	0	30	0	29	0	24	0	35	0	34	0	0/0:17,0:17:42:0,42,555	'0/0	17	0	0/0:19,0:19:48:0,48,646	'0/0	19	0.025	0/0:39,1:40:69:0,69,1332	'0/0	40	0	0/0:23,0:23:66:0,66,852	'0/0	23	0/0:248,0:248:99:0,644,8404	'0/0	248	-0.00625	0.371093	0	2	0.091	0.091	22	-8.627	601	0.721	17.6051	1	2	0.091	59.25	3.329
Ld02	78612	A	G	6764.58	1	35	0.96875	32	0.975	40	1	62	1	43	0	0/0:33,0:33:72:0,72,1009	'0/0	33	0	0/0:32,0:32:81:0,81,1094	'0/0	32	0	0/0:51,0:51:99:0,105,1461	'0/0	51	0	0/0:25,0:25:66:0,66,890	'0/0	25	0/0:248,0:249:99:0,629,8336	'0/0	249	0.98875	0.0132893	0	10	0.455	0.455	22	-3.426	673	4.469	2.9091	1	10	0.455	59.33	-0.253
Ld02	78862	G	A	2942.05	0	44	0	47	0	44	0	115	0	46	0	0/0:31,0:31:78:0,78,1051	'0/0	31	0	0/0:23,0:23:57:0,57,770	'0/0	23	0.025641	0/0:38,1:39:99:0,99,1356	'0/0	39	0	0/0:30,0:30:72:0,72,1014	'0/0	30	0/0:248,0:248:99:0,686,9152	'0/0	248	-0.00641026	0.371093	0	2	0.091	0.091	22	-11.187	771	0	7.6702	1	2	0.091	59.36	-0.647
Ld02	78980	T	G	3184.05	0	38	0	28	0	50	0.0126582	79	0	40	0.025641	0/0:38,1:39:87:0,87,1216	'0/0	39	0	0/0:28,0:28:78:0,78,1028	'0/0	28	0	0/0:46,0:46:99:0,126,1654	'0/0	46	0	0/0:30,0:30:66:0,66,916	'0/0	30	0/0:249,0:250:99:0,698,9299	'0/0	250	-0.00387861	0.866815	0	2	0.091	0.091	22	-10.291	723	5.292	3.6769	1	2	0.091	59.29	-0.816
Ld02	79017	A	G	3289.05	0	48	0	26	0	47	0.0114943	87	0	37	0	0/0:45,0:45:99:0,99,1406	'0/0	45	0	0/0:34,0:34:75:0,75,1035	'0/0	34	0	0/0:45,0:45:99:0,102,1408	'0/0	45	0	0/0:30,0:30:69:0,69,971	'0/0	30	0/0:247,0:247:99:0,689,9287	'0/0	247	0.00229885	0.502335	0	2	0.091	0.091	22	-12.098	749	0.789	10.8496	1	2	0.091	59.21	1.514
Ld02	79069	T	A	2859.05	0.0465116	43	0	31	0.0425532	47	0.0210526	95	0.0416667	48	0	0/0:38,0:38:93:0,93,1270	'0/0	38	0	0/0:26,0:28:45:0,45,616	'0/0	28	0	0/0:39,0:41:90:0,90,1141	'0/0	41	0	0/0:20,0:21:48:0,48,630	'0/0	21	0/0:249,0:250:99:0,644,8159	'0/0	250	0.0303568	0.0441713	0	2	0.091	0.091	22	-7.391	737	1.655	7.6293	1	2	0.091	59.1	2.647
Ld02	79081	T	G	2766.05	0.0232558	43	0	30	0	46	0.0104167	96	0	46	0	0/0:35,0:35:93:0,93,1261	'0/0	35	0	0/0:29,0:29:60:0,60,812	'0/0	29	0	0/0:41,0:41:81:0,81,1062	'0/0	41	0	0/0:19,0:19:45:0,45,619	'0/0	19	0/0:248,2:250:99:0,671,8819	'0/0	250	0.0067345	0.240421	0	2	0.091	0.091	22	-8.551	728	2.852	8.5101	1	2	0.091	59.09	0.235
Ld02	79160	G	A	2881.06	0	27	0	25	0	27	0	78	0.03125	32	0.0384615	0/0:25,1:26:54:0,54,673	'0/0	26	0.105263	0/0:17,2:19:36:0,36,416	'0/0	19	0.0294118	0/0:32,1:34:63:0,63,763	'0/0	34	0	0/0:9,0:9:24:0,24,284	'0/0	9	0/0:246,1:249:99:0,587,7622	'0/0	249	-0.0370341	0.139996	0	2	0.091	0.091	22	-5.773	618	8.959	16.2361	0.9976	2	0.091	59.29	1.286
Ld02	79706	C	A	16221.6	1	24	1	28	1	27	1	51	0.970588	34	0	0/0:29,0:29:72:0,72,987	'0/0	29	0	0/0:36,0:37:84:0,84,1183	'0/0	37	0	0/0:44,0:45:99:0,126,1683	'0/0	45	0	0/0:27,0:27:54:0,54,765	'0/0	27	1/1:0,237:237:99:8213,614,0	'1/1	237	0.994118	0.0107996	0	14	0.636	0.636	22	-7.89	617	3.081	4.2015	1	14	0.636	59.19	0.679
Ld02	79819	T	C	8033.58	1	39	1	40	1	39	1	64	1	41	0	0/0:25,0:25:66:0,66,916	'0/0	25	0	0/0:40,0:40:96:0,96,1278	'0/0	40	0	0/0:57,0:57:99:0,153,2100	'0/0	57	0	0/0:23,0:23:60:0,60,795	'0/0	23	0/0:249,0:250:99:0,671,8691	'0/0	250	1	0.00720957	0	10	0.455	0.455	22	-0.406	706	0	3.2626	1	10	0.455	59.84	-0.137
Ld02	79876	T	C	11517.6	1	44	1	44	1	48	1	71	1	58	0	0/0:19,0:19:51:0,51,690	'0/0	19	0	0/0:39,0:39:90:0,90,1223	'0/0	39	0	0/0:61,0:61:99:0,153,2069	'0/0	61	0	0/0:33,0:33:78:0,78,1067	'0/0	33	0/0:249,0:249:99:0,662,8708	'0/0	249	1	0.00720957	0	12	0.545	0.545	22	-7.294	743	0.521	4.59	1	12	0.545	59.72	0.927
Ld02	80097	A	G	8156.58	1	36	1	46	0.969697	33	1	70	1	40	0	0/0:26,0:26:69:0,69,921	'0/0	26	0	0/0:32,0:34:75:0,75,1005	'0/0	34	0	0/0:43,0:43:99:0,114,1537	'0/0	43	0	0/0:26,0:28:66:0,66,911	'0/0	28	0/0:248,2:250:99:0,596,7448	'0/0	250	0.993939	0.0107996	0	10	0.455	0.455	22	2.13	680	0	3.0933	1	10	0.455	59.21	-0.569
Ld02	80197	T	C	6973.58	1	32	1	29	0.958333	24	0.95	40	0.953488	43	0	0/0:28,0:28:66:0,66,872	'0/0	28	0	0/0:30,0:30:81:0,81,1086	'0/0	30	0	0/0:53,0:53:99:0,126,1625	'0/0	53	0	0/0:24,0:24:54:0,54,735	'0/0	24	0/0:227,0:232:99:0,536,6850	'0/0	232	0.972364	0.0146219	0	12	0.545	0.545	22	-8.436	605	0	10.8797	1	12	0.545	58.4	-0.822
Ld02	80287	C	T	7421.62	1	29	0.979167	48	0.954545	22	1	41	1	37	0	0/0:28,0:28:72:0,72,997	'0/0	28	0	0/0:27,0:27:72:0,72,1004	'0/0	27	0	0/0:86,0:86:99:0,217,2976	'0/0	86	0	0/0:25,0:25:72:0,72,966	'0/0	25	0/0:244,0:244:99:0,635,8363	'0/0	244	0.986742	0.0132893	0	12	0.545	0.545	22	-9.508	635	8.617	5.0911	0.9991	12	0.545	58.95	1.517
Ld02	80376	C	T	1743.05	0	41	1	53	0	35	0	69	0	53	0	0/0:33,0:33:84:0,84,1176	'0/0	33	0	0/0:30,0:31:78:0,78,1093	'0/0	31	0	0/0:81,0:81:99:0,193,2610	'0/0	81	0	0/0:38,0:38:84:0,84,1181	'0/0	38	0/0:249,1:250:99:0,647,8660	'0/0	250	0.2	0.502335	0	2	0.091	0.091	22	-1.654	748	0	6.0769	1	2	0.091	59.67	0.803
Ld02	80466	T	G	11083.6	1	45	1	39	1	35	0.983871	62	1	51	0	0/0:32,0:32:84:0,84,1146	'0/0	32	0	0/0:43,0:43:99:0,105,1452	'0/0	43	0	0/0:74,0:74:99:0,190,2572	'0/0	74	0	0/0:59,0:59:99:0,141,1929	'0/0	59	0/0:247,0:248:99:0,668,8876	'0/0	248	0.996774	0.0107996	0	12	0.545	0.545	22	-8.346	770	0	3.8443	1	12	0.545	59.72	0.999
Ld02	80562	G	A	10001.6	1	38	1	39	1	31	0.985915	71	1	45	0	0/0:35,0:36:78:0,78,1071	'0/0	36	0	0/0:42,0:42:99:0,108,1464	'0/0	42	0	0/0:76,0:76:99:0,190,2615	'0/0	76	0	0/0:36,0:37:93:0,93,1268	'0/0	37	0/0:247,0:250:99:0,611,8157	'0/0	250	0.997183	0.0107996	0	12	0.545	0.545	22	-10.919	745	1.141	5.2759	1	12	0.545	59.4	0.462
Ld02	80610	T	G	7565.58	1	24	1	41	1	20	0.981132	53	1	35	0	0/0:27,0:27:57:0,57,807	'0/0	27	0	0/0:32,0:33:69:0,69,925	'0/0	33	0	0/0:59,0:59:99:0,141,1937	'0/0	59	0	0/0:31,0:32:78:0,78,1020	'0/0	32	0/0:167,2:170:99:0,400,5217	'0/0	170	0.996226	0.0107996	0	12	0.545	0.545	22	-7.924	560	5.098	8.8978	1	12	0.545	59.09	1.02
Ld02	81080	A	G	2374.05	0	48	0	55	0	46	0.0266667	75	0	48	0	0/0:39,0:39:84:0,84,1149	'0/0	39	0.027027	0/0:36,1:37:96:0,96,1325	'0/0	37	0	0/0:71,0:71:99:0,190,2557	'0/0	71	0	0/0:35,0:35:78:0,78,1089	'0/0	35	0/0:248,0:248:99:0,659,8877	'0/0	248	-0.00142342	0.866815	0	2	0.091	0.091	22	-10.983	781	0	9.9444	1	2	0.091	59.27	1.469
Ld02	81129	A	G	9346.58	1	42	0.976744	43	1	46	0.938462	65	0.95	40	0	0/0:31,0:31:75:0,75,987	'0/0	31	0	0/0:38,0:38:93:0,93,1256	'0/0	38	0	0/0:64,0:64:99:0,166,2213	'0/0	64	0	0/0:33,0:33:78:0,78,1038	'0/0	33	0/0:250,0:250:99:0,638,8428	'0/0	250	0.973041	0.0146219	0	12	0.545	0.545	22	-11.612	732	9.418	14.092	1	12	0.545	58.6	-2.5
Ld02	81130	A	G	9079.58	0.97619	42	1	43	1	46	0.984615	65	0.95	40	0	0/0:31,0:31:75:0,75,947	'0/0	31	0	0/0:38,0:38:93:0,93,1248	'0/0	38	0	0/0:64,0:64:99:0,166,2235	'0/0	64	0	0/0:35,0:35:66:0,66,921	'0/0	35	0/0:249,0:250:99:0,620,8227	'0/0	250	0.982161	0.0146219	0	12	0.545	0.545	22	-11.266	734	9.478	13.758	1	12	0.545	58.6	-1.372
Ld02	81340	C	T	10220.6	1	52	1	44	0.975	40	1	80	1	35	0	0/0:27,0:27:66:0,66,929	'0/0	27	0	0/0:15,0:15:39:0,39,539	'0/0	15	0	0/0:68,0:68:99:0,175,2401	'0/0	68	0	0/0:34,0:34:78:0,78,1056	'0/0	34	0/0:83,0:83:99:0,226,3040	'0/0	83	0.995	0.0107996	0	12	0.545	0.545	22	-10.266	532	18.545	5.3588	1	12	0.545	59.55	-1.61
Ld02	81496	T	A	4438.05	0	66	0	46	0.02	50	0	70	0	50	0	0/0:43,0:43:96:0,96,1174	'0/0	43	0	0/0:31,0:32:57:0,57,701	'0/0	32	0	0/0:71,0:71:99:0,165,1853	'0/0	71	0	0/0:34,0:34:81:0,81,1007	'0/0	34	1/1:28,191:220:99:4486,373,0	'1/1	220	0.004	0.502335	0	2	0.091	0.091	22	-4.17	734	0	3.3168	1	2	0.091	42.86	-2.349
Ld02	81739	C	T	2345.05	0.038961	77	0.0172414	58	0	56	0	83	0	51	0	0/0:31,0:31:84:0,84,991	'0/0	31	0	0/0:35,0:35:96:0,96,1183	'0/0	35	0	0/0:86,0:86:99:0,217,2759	'0/0	86	0	0/0:25,0:25:63:0,63,847	'0/0	25	1/1:0,78:78:99:2393,181,0	'1/1	78	0.0112405	0.240421	0	2	0.091	0.091	22	1.69	653	2.843	2.7162	1	2	0.091	50.52	-2.202
Ld02	81745	T	C	3040.05	0.0394737	76	0.0163934	61	0.0172414	58	0	86	0	57	0	0/0:29,0:29:78:0,78,920	'0/0	29	0	0/0:34,0:34:96:0,96,1187	'0/0	34	0	0/0:89,0:89:99:0,208,2684	'0/0	89	0	0/0:31,0:31:78:0,78,1025	'0/0	31	1/1:0,98:98:99:3088,241,0	'1/1	98	0.0146217	0.109436	0	2	0.091	0.091	22	0.622	691	3.824	2.4832	1	2	0.091	51.4	-3.206
Ld02	82067	G	A	7662.05	0.0163934	61	0	43	0	48	0	94	0	41	0	0/0:33,0:33:72:0,72,995	'0/0	33	0	0/0:31,0:31:81:0,81,1070	'0/0	31	0	0/0:82,0:82:99:0,211,2861	'0/0	82	0	0/0:40,0:40:93:0,93,1272	'0/0	40	1/1:0,241:243:99:7710,614,0	'1/1	243	0.00327869	0.502335	0	2	0.091	0.091	22	-2.403	813	1.216	3.236	1	2	0.091	54.98	-3.455
Ld02	82101	C	T	2419.05	0	64	1	31	0	47	0	89	1	42	0	0/0:32,0:32:81:0,81,1093	'0/0	32	0	0/0:35,0:35:90:0,90,1214	'0/0	35	0	0/0:75,0:75:99:0,196,2667	'0/0	75	0	0/0:37,0:37:96:0,96,1327	'0/0	37	0/0:248,0:248:99:0,595,7068	'0/0	248	0.4	0.236724	0	4	0.182	0.182	22	-0.035	814	0	3.7449	1	4	0.182	50.6	-1.503
Ld02	82104	T	C	2494.05	0	62	1	31	0	49	0	89	1	42	0	0/0:33,0:33:72:0,72,1002	'0/0	33	0	0/0:33,0:33:81:0,81,1096	'0/0	33	0	0/0:70,0:70:99:0,178,2442	'0/0	70	0	0/0:36,0:36:93:0,93,1280	'0/0	36	0/0:244,0:244:99:0,586,6902	'0/0	244	0.4	0.236724	0	4	0.182	0.182	22	1.222	808	0	3.6747	1	4	0.182	50.45	-1.209
Ld02	94577	G	A	8361.58	1	57	1	50	1	27	0.981132	53	1	70	0	0/0:67,0:67:99:0,138,1874	'0/0	67	0	0/0:92,0:92:99:0,220,2955	'0/0	92	0	0/0:82,0:82:99:0,178,2444	'0/0	82	0	0/0:36,0:36:69:0,69,969	'0/0	36	0/0:249,0:249:99:0,635,8259	'0/0	249	0.996226	0.0107996	0	10	0.455	0.455	22	-6.311	865	5.528	4.3232	1	10	0.455	51.71	-0.21
Ld02	94578	C	T	8516.58	0.982456	57	1	50	1	27	0.981132	53	1	70	0	0/0:67,0:67:99:0,138,1869	'0/0	67	0	0/0:93,0:93:99:0,214,2869	'0/0	93	0	0/0:83,0:83:99:0,178,2451	'0/0	83	0	0/0:37,0:37:72:0,72,1005	'0/0	37	0/0:246,0:248:99:0,629,8181	'0/0	248	0.992718	0.0132893	0	10	0.455	0.455	22	-5.69	868	6.702	4.2371	1	10	0.455	51.84	-1.619
Ld02	94608	G	A	6139.05	0.987013	77	0	72	0	41	0	82	1	97	0	0/0:64,0:64:99:0,153,2069	'0/0	64	0	0/0:95,0:95:99:0,241,3254	'0/0	95	0	0/0:85,0:85:99:0,202,2710	'0/0	85	0	0/0:32,0:32:81:0,81,1103	'0/0	32	0/0:248,0:248:99:0,659,8615	'0/0	248	0.397403	0.240421	0	4	0.182	0.182	22	-0.385	962	2.359	4.8422	1	4	0.182	55.6	-4.733
Ld02	94714	A	G	16339.6	1	62	0.987342	79	1	46	0.989362	94	0.991736	121	0.0121951	0/0:81,1:82:99:0,171,2724	'0/0	82	0	0/0:86,0:86:99:0,223,3072	'0/0	86	0	0/0:69,0:69:99:0,181,2450	'0/0	69	0.025	0/0:39,1:40:96:0,96,1303	'0/0	40	0/0:248,1:249:99:0,660,8699	'0/0	249	0.984389	0.0189429	0	12	0.545	0.545	22	-8.203	981	0	5.163	1	12	0.545	59.38	1.868
Ld02	94799	G	A	1534.05	0	65	0	80	0	47	0	105	0	145	0	0/0:89,0:89:99:0,223,3064	'0/0	89	0	0/0:81,0:81:99:0,214,2946	'0/0	81	0	0/0:72,0:72:99:0,199,2737	'0/0	72	0.0222222	0/0:44,1:45:99:0,102,1448	'0/0	45	0/0:248,1:249:99:0,680,8778	'0/0	249	-0.00555556	0.371093	0	2	0.091	0.091	22	-10.66	1033	1.257	5.2757	1	2	0.091	59.19	-1.416
Ld02	94964	G	A	2036.05	0	55	0	64	0	60	0.0105263	95	0	126	0	0/0:69,0:69:99:0,178,2420	'0/0	69	0	0/0:81,0:81:99:0,223,3017	'0/0	81	0	0/0:94,0:94:99:0,235,3256	'0/0	94	0	0/0:46,0:46:99:0,111,1555	'0/0	46	0/0:250,0:250:99:0,668,8778	'0/0	250	0.00210526	0.502335	0	2	0.091	0.091	22	-11.905	1016	0	8.5773	1	2	0.091	58.97	0.978
Ld02	94980	T	G	14967.6	1	52	0.983607	61	0.983607	61	1	89	1	121	0	0/0:68,0:68:99:0,178,2341	'0/0	68	0	0/0:92,0:92:99:0,238,3260	'0/0	92	0.0113636	0/0:87,1:88:99:0,214,2941	'0/0	88	0	0/0:38,0:38:99:0,102,1405	'0/0	38	0/0:250,0:250:99:0,662,8658	'0/0	250	0.990602	0.0155412	0	12	0.545	0.545	22	-10.65	985	0.519	6.3055	1	12	0.545	58.93	0.349
Ld02	95058	A	G	24491.6	1	66	1	65	1	50	1	76	0.992537	134	0.015625	0/0:63,1:64:99:0,163,2197	'0/0	64	0	0/0:79,0:79:99:0,199,2720	'0/0	79	0	0/0:105,0:105:99:0,277,3718	'0/0	105	0	0/0:51,0:51:99:0,120,1662	'0/0	51	1/1:1,243:245:99:8642,622,0	'1/1	245	0.994601	0.0132893	0	14	0.636	0.636	22	-12.886	994	1.922	10.319	1	14	0.636	59.19	-0.173
Ld02	95179	G	A	12949.6	1	55	0.983607	61	0.962963	54	0.979167	96	0.992857	140	0	0/0:53,0:53:99:0,132,1769	'0/0	53	0.015625	0/0:62,1:64:99:0,156,2044	'0/0	64	0	0/0:67,0:67:99:0,166,2222	'0/0	67	0	0/0:40,0:40:99:0,99,1368	'0/0	40	0/0:250,0:250:99:0,674,8880	'0/0	250	0.979812	0.0179428	0	10	0.455	0.455	22	-5.022	960	4.125	10.9568	1	10	0.455	59.5	1.281
Ld02	95433	C	G	16790.6	1	57	0.979592	49	1	57	0.969072	97	0.986667	150	0	0/0:50,0:51:99:0,117,1610	'0/0	51	0	0/0:89,0:90:99:0,220,3003	'0/0	90	0	0/0:59,0:59:99:0,141,1934	'0/0	59	0	0/0:51,0:51:99:0,117,1658	'0/0	51	0/0:247,0:249:99:0,653,8590	'0/0	249	0.987066	0.0146219	0	12	0.545	0.545	22	-10.933	974	1.102	5.4913	1	12	0.545	59.53	1.169
Ld02	95499	G	C	1988.05	0	66	0	60	0	72	0	118	0.00641026	156	0	0/0:51,0:53:99:0,138,1910	'0/0	53	0	0/0:91,0:91:99:0,238,3289	'0/0	91	0	0/0:59,0:59:99:0,150,2101	'0/0	59	0	0/0:39,0:39:90:0,90,1274	'0/0	39	0/0:249,0:249:99:0,686,9098	'0/0	249	0.00128205	0.502335	0	2	0.091	0.091	22	-11.991	1033	0	4.5507	1	2	0.091	59.45	0.351
Ld02	95519	G	T	16842.6	1	64	1	61	1	67	1	104	0.98773	163	0	0/0:55,0:55:99:0,150,2084	'0/0	55	0	0/0:95,0:95:99:0,247,3421	'0/0	95	0	0/0:66,0:66:99:0,169,2351	'0/0	66	0	0/0:36,0:36:81:0,81,1137	'0/0	36	0/0:250,0:250:99:0,677,8972	'0/0	250	0.997546	0.0107996	0	10	0.455	0.455	22	-6.778	1036	0.526	5.5387	1	10	0.455	59.3	0.844
Ld02	95615	G	C	14448.6	0.929577	71	1	62	1	65	0.99	100	0.992806	139	0	0/0:63,0:63:99:0,147,2004	'0/0	63	0	0/0:105,0:106:99:0,256,3412	'0/0	106	0	0/0:75,0:75:99:0,166,2260	'0/0	75	0	0/0:28,0:28:81:0,81,1061	'0/0	28	0/0:248,0:249:99:0,587,7370	'0/0	249	0.982477	0.0146219	0	10	0.455	0.455	22	-7.218	1021	0	5.408	1	10	0.455	51.09	3.7
Ld02	97495	G	A	12221.6	1	48	1	57	1	42	0.988506	87	0.992248	129	0	0/0:71,0:71:99:0,184,2550	'0/0	71	0	0/0:101,0:101:99:0,262,3618	'0/0	101	0	0/0:62,0:62:99:0,163,2244	'0/0	62	0	0/0:33,0:33:90:0,90,1253	'0/0	33	0/0:246,1:248:99:0,659,8730	'0/0	248	0.996151	0.0132893	0	10	0.455	0.455	22	-8.834	948	1.133	4.9011	1	10	0.455	59.64	-1.396
Ld02	98067	C	T	17017.6	1	71	0.982143	56	1	61	1	95	0.992537	134	0	0/0:75,0:75:99:0,193,2639	'0/0	75	0	0/0:66,0:67:99:0,172,2307	'0/0	67	0	0/0:50,0:50:99:0,126,1686	'0/0	50	0	0/0:26,0:26:63:0,63,839	'0/0	26	0/0:151,0:151:99:0,325,4063	'0/0	151	0.994936	0.0132893	0	12	0.545	0.545	22	-5.436	862	6.031	7.6143	1	12	0.545	59.68	-0.387
Ld02	98321	C	T	16093.6	1	65	1	63	0.979167	48	1	98	0.992366	131	0	0/0:66,0:66:99:0,172,2310	'0/0	66	0	0/0:95,0:96:99:0,238,3208	'0/0	96	0.0120482	0/0:81,1:83:99:0,214,2928	'0/0	83	0.0192308	0/0:51,1:52:99:0,126,1738	'0/0	52	0/0:246,1:248:99:0,617,8569	'0/0	248	0.986487	0.017451	0	12	0.545	0.545	22	-9.814	1008	1.732	9.3343	1	12	0.545	59.65	1.041
Ld02	98331	A	G	1692.05	0	74	0	61	0	50	0.00961538	104	0	138	0	0/0:68,0:68:99:0,160,2194	'0/0	68	0	0/0:104,0:104:99:0,247,3391	'0/0	104	0	0/0:84,0:84:99:0,220,3038	'0/0	84	0	0/0:53,0:53:99:0,132,1823	'0/0	53	0/0:250,0:250:99:0,659,8728	'0/0	250	0.00192308	0.502335	0	2	0.091	0.091	22	-11.446	1045	0	10.366	1	2	0.091	59.66	0.709
Ld02	98934	A	C	15256.6	0.982456	57	0.984848	66	1	36	1	107	1	123	0	0/0:67,0:68:99:0,172,2346	'0/0	68	0	0/0:81,0:81:99:0,205,2793	'0/0	81	0.0235294	0/0:83,2:85:99:0,208,2801	'0/0	85	0	0/0:28,0:28:72:0,72,972	'0/0	28	0/0:248,1:249:99:0,695,8998	'0/0	249	0.987579	0.0160099	0	12	0.545	0.545	22	-9.838	970	0	5.7604	1	12	0.545	59.53	0.608
Ld02	99502	C	T	15231.6	1	65	0.985714	70	0.981132	53	1	107	0.962025	158	0.0645161	0/0:29,2:31:66:0,66,892	'0/0	31	0.0185185	0/0:53,1:54:99:0,126,1623	'0/0	54	0.0487805	0/0:39,2:41:96:0,96,1282	'0/0	41	0	0/0:20,0:20:54:0,54,717	'0/0	20	0/0:250,0:250:99:0,608,8018	'0/0	250	0.952821	0.019451	0	10	0.455	0.455	22	-0.172	934	2.45	14.5356	1	10	0.455	59.49	0.939
Ld02	100014	A	G	17140.6	0.983607	61	1	59	0.983871	62	1	94	1	155	0	0/0:66,0:66:99:0,160,2207	'0/0	66	0.0104167	0/0:95,1:96:99:0,217,2973	'0/0	96	0	0/0:91,0:91:99:0,223,3029	'0/0	91	0	0/0:41,0:41:99:0,108,1452	'0/0	41	0/0:248,0:248:99:0,641,8387	'0/0	248	0.990891	0.0160099	0	12	0.545	0.545	22	-8.386	1027	15.041	6.1181	1	12	0.545	58.68	-0.141
Ld02	100183	A	G	18340.6	1	81	0.982143	56	0.981818	55	0.990385	104	1	162	0	0/0:56,0:56:99:0,150,2010	'0/0	56	0	0/0:76,0:76:99:0,178,2434	'0/0	76	0	0/0:70,0:70:99:0,181,2412	'0/0	70	0	0/0:38,0:39:99:0,102,1336	'0/0	39	0/0:247,1:249:99:0,598,7968	'0/0	249	0.990869	0.0146219	0	12	0.545	0.545	22	-5.983	1031	4.96	7.6928	1	12	0.545	58.73	0.875
Ld02	100527	G	A	1545.06	0	56	0.0222222	45	0	52	0.0135135	74	0	99	0	0/0:35,0:35:90:0,90,1150	'0/0	35	0	0/0:32,0:32:81:0,81,1052	'0/0	32	0	0/0:33,0:34:60:0,60,804	'0/0	34	0	0/0:11,0:11:24:0,24,343	'0/0	11	0/0:171,0:171:99:0,373,4733	'0/0	171	0.00714715	0.240421	0	2	0.091	0.091	22	-5.54	684	1.985	24.8808	0.9978	2	0.091	53.1	-0.626
Ld02	101463	G	A	15491.6	0.984848	66	1	81	1	42	0.969388	98	0.992958	142	0	0/0:66,0:66:99:0,166,2275	'0/0	66	0	0/0:85,0:85:99:0,223,3044	'0/0	85	0.010101	0/0:98,1:99:99:0,232,3191	'0/0	99	0	0/0:22,0:22:66:0,66,910	'0/0	22	0/0:249,0:250:99:0,656,8746	'0/0	250	0.986914	0.017451	0	10	0.455	0.455	22	-6.414	1030	1.78	5.3584	1	10	0.455	59.83	-3.025
Ld02	101573	C	A	15684.6	0.984127	63	1	60	1	49	0.987654	81	0.993007	143	0	0/0:56,0:57:99:0,144,2025	'0/0	57	0	0/0:69,0:69:99:0,178,2371	'0/0	69	0	0/0:82,0:82:99:0,217,3003	'0/0	82	0	0/0:23,0:23:63:0,63,864	'0/0	23	0/0:250,0:250:99:0,677,8983	'0/0	250	0.992958	0.0146219	0	12	0.545	0.545	22	-10.136	929	1.097	5.2419	1	12	0.545	59.77	1.003
Ld02	101679	A	G	15829.6	1	66	1	55	1	38	1	95	0.991935	124	0	0/0:72,0:73:99:0,187,2558	'0/0	73	0	0/0:70,0:70:99:0,190,2575	'0/0	70	0	0/0:83,0:83:99:0,217,2984	'0/0	83	0	0/0:42,0:42:99:0,105,1431	'0/0	42	0/0:247,0:247:99:0,644,8545	'0/0	247	0.998387	0.0107996	0	12	0.545	0.545	22	-10.619	959	0.519	4.9934	1	12	0.545	59.62	-0.846
Ld02	101885	C	G	24969.6	0.983607	61	1	75	0.977273	44	1	86	0.986486	148	0	0/0:67,0:67:99:0,175,2426	'0/0	67	0	0/0:68,0:69:99:0,178,2446	'0/0	69	0	0/0:79,0:79:99:0,211,2874	'0/0	79	0	0/0:31,0:31:75:0,75,1069	'0/0	31	1/1:0,246:247:99:8636,665,0	'1/1	247	0.989473	0.0146219	0	14	0.636	0.636	22	-16.642	962	2.032	5.2967	1	14	0.636	58.82	-1.415
Ld02	101976	A	C	1686.05	0	60	0	70	0	49	0	92	0.00763359	131	0	0/0:59,0:59:99:0,135,1843	'0/0	59	0.0175439	0/0:56,1:57:99:0,112,1788	'0/0	57	0	0/0:71,0:71:99:0,166,2156	'0/0	71	0	0/0:37,0:37:93:0,93,1237	'0/0	37	0/0:245,1:247:99:0,352,3881	'0/0	247	-0.00285925	0.866815	0	2	0.091	0.091	22	-12.229	956	8.972	2.9139	1	2	0.091	40.05	-5.95
Ld02	102189	C	T	9608.64	1	61	0	79	0.948718	39	0.91954	87	0.977099	131	0	0/0:58,0:58:99:0,135,1835	'0/0	58	0	0/0:81,0:81:99:0,202,2630	'0/0	81	0	0/0:81,0:81:99:0,193,2515	'0/0	81	0	0/0:32,0:32:75:0,75,1013	'0/0	32	0/0:249,1:250:99:0,568,7391	'0/0	250	0.769071	0.0441713	0	8	0.364	0.364	22	-2.876	961	0	4.5699	1	8	0.364	48	1.427
Ld02	102285	A	G	13927.6	0.980392	51	0.983871	62	1	30	1	84	1	125	0	0/0:68,0:68:99:0,169,2311	'0/0	68	0	0/0:82,0:82:99:0,202,2768	'0/0	82	0	0/0:83,0:83:99:0,214,2887	'0/0	83	0	0/0:29,0:29:78:0,78,1031	'0/0	29	0/0:250,0:250:99:0,665,8834	'0/0	250	0.992853	0.0132893	0	12	0.545	0.545	22	-10.322	912	0.524	3.9818	1	12	0.545	59.21	0.815
Ld02	102451	C	T	8278.96	0	81	1	76	1	59	1	88	0	115	0	0/0:61,0:61:99:0,163,2220	'0/0	61	0	0/0:64,0:64:99:0,169,2327	'0/0	64	0	0/0:83,0:83:99:0,211,2895	'0/0	83	0	0/0:26,0:27:72:0,72,971	'0/0	27	0/0:245,0:247:99:0,674,8884	'0/0	247	0.6	0.10105	0	6	0.273	0.273	22	-2.179	956	0	4.1308	1	6	0.273	59.35	0.828
Ld02	102504	G	A	16532.6	1	63	1	98	0.984375	64	1	94	1	131	0	0/0:70,0:70:99:0,181,2471	'0/0	70	0	0/0:66,0:66:99:0,172,2353	'0/0	66	0	0/0:71,0:71:99:0,178,2429	'0/0	71	0	0/0:24,0:24:60:0,60,801	'0/0	24	0/0:250,0:250:99:0,653,8487	'0/0	250	0.996875	0.0107996	0	10	0.455	0.455	22	-0.45	990	1.101	4.7408	1	10	0.455	58.66	0.935
Ld02	104819	C	A	28516.6	1	126	0.992806	139	0.967742	93	0.994872	195	0.990521	211	0	0/0:67,0:68:99:0,169,2297	'0/0	68	0	0/0:77,0:77:99:0,193,2590	'0/0	77	0	0/0:76,0:77:99:0,199,2674	'0/0	77	0	0/0:29,0:29:72:0,72,973	'0/0	29	0/0:247,1:250:99:0,590,7728	'0/0	250	0.989188	0.0150785	0	12	0.545	0.545	22	-10.349	1366	0.544	12.6803	1	12	0.545	49.89	-4.221
Ld02	119066	C	T	1754.05	0	66	0	85	0	64	0	108	0	54	0	0/0:45,0:45:99:0,111,1487	'0/0	45	0	0/0:29,0:29:69:0,69,971	'0/0	29	0.0119048	0/0:83,1:84:99:0,217,2908	'0/0	84	0	0/0:32,0:33:81:0,81,1129	'0/0	33	0/0:248,1:249:99:0,656,8656	'0/0	249	-0.00297619	0.371093	0	2	0.091	0.091	22	-9.926	878	1.075	3.8665	1	2	0.091	59.5	-1.144
Ld02	119135	G	A	23741.6	1	72	1	79	0.983607	61	1	96	1	57	0	0/0:50,0:50:99:0,126,1737	'0/0	50	0	0/0:26,0:26:78:0,78,1066	'0/0	26	0	0/0:97,0:97:99:0,253,3490	'0/0	97	0	0/0:35,0:35:81:0,81,1141	'0/0	35	1/1:0,245:246:99:8642,653,0	'1/1	246	0.996721	0.0107996	0	14	0.636	0.636	22	-13.397	894	0	5.8395	1	14	0.636	59.65	2.186
Ld02	119683	T	C	1545.05	0	57	0	63	0	60	0.00990099	101	0	56	0	0/0:33,0:33:93:0,93,1255	'0/0	33	0	0/0:38,0:38:93:0,93,1231	'0/0	38	0	0/0:72,0:72:99:0,190,2530	'0/0	72	0	0/0:34,0:34:81:0,81,1136	'0/0	34	0/0:247,1:250:99:0,659,8517	'0/0	250	0.0019802	0.502335	0	2	0.091	0.091	22	-8.719	816	0	5.8663	1	2	0.091	59.72	1.436
Ld02	119899	G	A	12164.6	1	46	1	52	1	42	1	83	1	43	0	0/0:37,0:37:93:0,93,1285	'0/0	37	0	0/0:28,0:28:72:0,72,1000	'0/0	28	0	0/0:69,0:69:99:0,184,2444	'0/0	69	0	0/0:24,0:24:63:0,63,860	'0/0	24	0/0:247,0:247:99:0,647,8563	'0/0	247	1	0.00720957	0	12	0.545	0.545	22	-8.359	749	1.106	3.5831	1	12	0.545	59.59	-1.548
Ld02	119962	G	T	9496.58	0.942308	52	0.961538	52	0.96	50	0.966292	89	1	48	0	0/0:37,0:37:81:0,81,1147	'0/0	37	0	0/0:29,0:29:75:0,75,1022	'0/0	29	0	0/0:73,0:79:99:0,193,2636	'0/0	79	0	0/0:24,0:24:66:0,66,897	'0/0	24	0/0:245,1:246:99:0,632,8371	'0/0	246	0.966028	0.0150785	0	10	0.455	0.455	22	-5.399	767	2.534	7.0498	1	10	0.455	59.46	3.472
Ld02	120110	A	T	8399.58	1	51	1	49	1	38	1	81	0.926829	41	0	0/0:39,0:39:90:0,90,1252	'0/0	39	0	0/0:29,0:29:75:0,75,1031	'0/0	29	0	0/0:86,0:86:99:0,202,2795	'0/0	86	0	0/0:27,0:27:60:0,60,840	'0/0	27	0/0:248,0:250:99:0,635,8316	'0/0	250	0.985366	0.0107996	0	10	0.455	0.455	22	-5.285	758	9.956	4.1694	1	10	0.455	59.79	1.916
Ld02	120166	A	G	2398.05	0	57	0	53	0	36	0	101	0	64	0.027027	0/0:36,1:37:87:0,87,1204	'0/0	37	0	0/0:38,0:38:99:0,99,1367	'0/0	38	0	0/0:80,0:80:99:0,190,2619	'0/0	80	0	0/0:25,0:25:57:0,57,797	'0/0	25	0/0:248,0:249:99:0,668,8743	'0/0	249	-0.00675676	0.371093	0	2	0.091	0.091	22	-11.802	823	1.985	3.9655	1	2	0.091	59.37	0.262
Ld02	120191	G	A	8655.05	0	50	0	46	0.0263158	38	0	93	0	52	0	0/0:32,0:32:81:0,81,1108	'0/0	32	0	0/0:42,0:42:99:0,99,1356	'0/0	42	0	0/0:72,0:72:99:0,178,2449	'0/0	72	0	0/0:23,0:23:60:0,60,809	'0/0	23	1/1:0,244:244:99:8703,650,0	'1/1	244	0.00526316	0.502335	0	2	0.091	0.091	22	4.602	772	11.866	3.5916	1	2	0.091	57.91	1.155
Ld02	120267	G	T	1628.84	0.0625	32	0	30	0.333333	30	0.45283	53	0	41	0	0/0:34,0:34:84:0,84,1136	'0/0	34	0	0/0:35,0:35:78:0,78,1064	'0/0	35	0	0/0:60,0:60:99:0,147,1952	'0/0	60	0	0/0:22,0:22:51:0,51,692	'0/0	22	0/0:183,0:183:99:0,506,6548	'0/0	183	0.169733	0.109436	0	3	0.136	0.136	22	-6.936	598	4.226	10.9143	-0.1579	3	0.136	55.63	-2.843
Ld02	121373	A	G	2067.05	0.0149254	67	0	68	0	43	0	84	0.027027	37	0	0/0:27,0:27:66:0,66,920	'0/0	27	0.0344828	0/0:27,1:29:57:0,57,787	'0/0	29	0	0/0:33,0:33:81:0,81,1113	'0/0	33	0.04	0/0:23,1:25:57:0,57,792	'0/0	25	0/0:248,0:248:99:0,653,8622	'0/0	248	-0.0102302	0.502335	0	2	0.091	0.091	22	-10.738	735	0.909	5.6532	1	2	0.091	59.8	-0.274
Ld02	121710	T	G	6749.6	1	29	0.97561	41	0.972222	36	0.986301	73	1	23	0	0/0:10,0:11:27:0,27,373	'0/0	11	0	0/0:19,0:19:51:0,51,671	'0/0	19	0	0/0:27,0:29:72:0,72,994	'0/0	29	0	0/0:22,0:24:60:0,60,780	'0/0	24	0/0:78,1:79:99:0,208,2646	'0/0	79	0.986827	0.0146219	0	12	0.545	0.545	22	-4.069	382	0.417	11.8839	0.9996	12	0.545	58.97	2.827
Ld02	121975	G	T	9120.58	1	47	1	37	0.977778	45	1	85	1	39	0	0/0:24,0:24:63:0,63,857	'0/0	24	0	0/0:34,0:34:81:0,81,1141	'0/0	34	0	0/0:71,0:71:99:0,190,2620	'0/0	71	0	0/0:30,0:30:72:0,72,1016	'0/0	30	0/0:247,1:249:99:0,605,8502	'0/0	249	0.995556	0.0107996	0	10	0.455	0.455	22	-2.61	728	18.474	3.2423	1	10	0.455	59.61	1.337
Ld02	122064	G	A	8561.05	0	65	0	60	0	52	0	118	0.0172414	58	0	0/0:23,0:23:57:0,57,765	'0/0	23	0	0/0:32,0:32:69:0,69,959	'0/0	32	0	0/0:76,0:76:99:0,181,2485	'0/0	76	0	0/0:24,0:24:63:0,63,854	'0/0	24	1/1:0,243:243:99:8609,656,0	'1/1	243	0.00344828	0.502335	0	2	0.091	0.091	22	-2.414	829	0.566	6.2783	1	2	0.091	59.72	1.619
Ld02	122485	C	T	10364.6	1	53	1	59	1	48	0.979798	99	0.977273	44	0	0/0:37,0:37:90:0,90,1253	'0/0	37	0	0/0:41,0:41:99:0,102,1396	'0/0	41	0	0/0:66,0:66:99:0,175,2380	'0/0	66	0	0/0:40,0:40:99:0,105,1454	'0/0	40	0/0:250,0:250:99:0,674,8721	'0/0	250	0.991414	0.0132893	0	10	0.455	0.455	22	-3.973	803	0.542	3.8999	1	10	0.455	59.62	1.108
Ld02	123028	T	C	11974.6	0.984127	63	1	41	1	44	0.978261	92	1	44	0.0222222	0/0:43,1:45:96:0,96,1311	'0/0	45	0	0/0:32,0:32:78:0,78,1024	'0/0	32	0	0/0:83,0:83:99:0,208,2821	'0/0	83	0	0/0:29,0:29:63:0,63,876	'0/0	29	0/0:240,8:249:99:0,608,7879	'0/0	249	0.986922	0.0160099	0	12	0.545	0.545	22	-8.783	783	0	9.0145	1	12	0.545	59.32	3.115
Ld02	123181	C	G	9488.58	1	53	1	38	1	40	0.98913	92	1	42	0	0/0:26,0:26:66:0,66,886	'0/0	26	0	0/0:34,0:34:78:0,78,1095	'0/0	34	0	0/0:81,0:81:99:0,202,2706	'0/0	81	0	0/0:26,0:26:69:0,69,968	'0/0	26	0/0:247,0:247:99:0,659,8704	'0/0	247	0.997826	0.0107996	0	10	0.455	0.455	22	-2.445	757	0	7.425	1	10	0.455	59.75	1.64
Ld02	123192	T	A	2033.05	0	57	0.0243902	41	0	42	0	90	0	42	0	0/0:28,0:29:66:0,66,901	'0/0	29	0	0/0:34,0:34:84:0,84,1148	'0/0	34	0	0/0:71,0:71:99:0,193,2613	'0/0	71	0	0/0:31,0:31:87:0,87,1161	'0/0	31	0/0:246,1:249:99:0,667,8781	'0/0	249	0.00487805	0.502335	0	2	0.091	0.091	22	-11.398	760	3.488	6.6677	1	2	0.091	59.75	-0.585
Ld02	123720	C	T	23139.6	1	81	0.968254	63	1	52	0.988372	86	0.986842	76	0	0/0:36,0:36:78:0,78,1090	'0/0	36	0	0/0:39,0:40:99:0,99,1362	'0/0	40	0	0/0:81,0:81:99:0,211,2880	'0/0	81	0	0/0:43,0:44:99:0,102,1445	'0/0	44	1/1:0,243:243:99:8411,656,0	'1/1	243	0.988694	0.0146219	0	14	0.636	0.636	22	-15.254	867	1.329	4.3076	1	14	0.636	59.74	0.235
Ld02	123899	A	C	22397.6	1	60	1	77	1	43	1	94	1	40	0	0/0:38,0:38:84:0,84,1126	'0/0	38	0.0344828	0/0:28,1:29:60:0,60,835	'0/0	29	0.0126582	0/0:78,1:79:99:0,196,2622	'0/0	79	0	0/0:26,0:26:63:0,63,871	'0/0	26	1/1:0,242:244:99:8599,653,0	'1/1	244	0.988215	0.0104083	0	14	0.636	0.636	22	-7.542	799	0	3.71	1	14	0.636	59.67	0.899
Ld02	124155	T	G	1673.05	0	84	0	85	0	57	0	89	0.0172414	58	0	0/0:36,0:36:66:0,66,845	'0/0	36	0	0/0:39,0:39:96:0,96,1341	'0/0	39	0	0/0:80,0:80:99:0,196,2661	'0/0	80	0	0/0:27,0:27:66:0,66,895	'0/0	27	0/0:245,1:249:99:0,635,8076	'0/0	249	0.00344828	0.502335	0	2	0.091	0.091	22	-9.628	870	1.102	5.9103	1	2	0.091	59.62	-0.863
Ld02	124210	A	G	1840.05	0.0131579	76	0	76	0	47	0	94	0	66	0	0/0:29,0:29:72:0,72,991	'0/0	29	0	0/0:41,0:41:99:0,105,1470	'0/0	41	0	0/0:76,0:76:99:0,217,2904	'0/0	76	0	0/0:28,0:28:69:0,69,943	'0/0	28	0/0:248,0:248:99:0,647,8598	'0/0	248	0.00263158	0.502335	0	2	0.091	0.091	22	-11.557	846	1.066	5.1647	1	2	0.091	59.73	-0.983
Ld02	124599	T	C	22899.6	1	53	0.989691	97	1	66	1	95	1	42	0	0/0:30,0:30:72:0,72,1003	'0/0	30	0	0/0:33,0:33:84:0,84,1147	'0/0	33	0.0128205	0/0:77,1:78:99:0,199,2729	'0/0	78	0	0/0:28,0:28:78:0,78,1064	'0/0	28	1/1:0,243:243:99:8481,638,0	'1/1	243	0.994733	0.0132893	0	14	0.636	0.636	22	-10.862	816	0.649	2.4404	1	14	0.636	59.66	-0.84
Ld02	125050	C	T	11407.6	1	60	0.985294	68	0.979167	48	1	99	1	38	0	0/0:42,0:42:99:0,111,1560	'0/0	42	0	0/0:36,0:36:99:0,99,1368	'0/0	36	0	0/0:54,0:54:99:0,144,2018	'0/0	54	0	0/0:35,0:35:90:0,90,1231	'0/0	35	0/0:250,0:250:99:0,659,8761	'0/0	250	0.992892	0.0132893	0	10	0.455	0.455	22	-4.835	798	1.134	3.1564	1	10	0.455	59.64	0.259
Ld02	125215	G	C	1503.05	0	68	0	73	0	38	0	98	0.0192308	52	0	0/0:41,0:41:99:0,120,1638	'0/0	41	0	0/0:44,0:44:99:0,117,1642	'0/0	44	0	0/0:75,0:75:99:0,187,2604	'0/0	75	0	0/0:31,0:31:81:0,81,1101	'0/0	31	0/0:247,0:247:99:0,665,8717	'0/0	247	0.00384615	0.502335	0	2	0.091	0.091	22	-11.151	826	4.215	3.3307	1	2	0.091	59.56	1.991
Ld02	125793	G	A	2221.05	0	66	0	60	0	52	0.00943396	106	0	55	0	0/0:37,0:37:96:0,96,1336	'0/0	37	0	0/0:34,0:34:93:0,93,1257	'0/0	34	0	0/0:83,0:84:99:0,199,2746	'0/0	84	0	0/0:36,0:36:96:0,96,1279	'0/0	36	0/0:247,0:247:99:0,659,8730	'0/0	247	0.00188679	0.502335	0	2	0.091	0.091	22	-11.542	853	0.96	3.7488	1	2	0.091	59.5	0.92
Ld02	126075	G	A	1978.05	0.0192308	52	0.0196078	51	0	23	0	66	0	45	0	0/0:27,0:29:66:0,66,858	'0/0	29	0	0/0:13,0:13:36:0,36,458	'0/0	13	0.0555556	0/0:33,2:36:75:0,75,948	'0/0	36	0	0/0:32,0:35:84:0,84,1103	'0/0	35	0/0:244,2:249:99:0,490,5905	'0/0	249	-0.00612117	1	0	2	0.091	0.091	22	-4.213	671	9.409	21.2691	0.9997	2	0.091	59.55	0.133
Ld02	126108	T	C	1759.05	0	54	0	43	0	32	0.0142857	70	0	43	0	0/0:29,0:29:72:0,72,974	'0/0	29	0	0/0:21,0:21:42:0,42,586	'0/0	21	0	0/0:50,0:50:99:0,129,1735	'0/0	50	0	0/0:38,0:38:90:0,90,1259	'0/0	38	0/0:249,0:249:99:0,620,8277	'0/0	249	0.00285714	0.502335	0	2	0.091	0.091	22	-10.54	696	2.097	5.6949	1	2	0.091	59.31	0.036
Ld02	126219	A	C	18401.6	1	54	1	44	1	57	0.988095	84	0.981481	54	0	0/0:31,0:31:84:0,84,1132	'0/0	31	0	0/0:22,0:22:66:0,66,878	'0/0	22	0	0/0:65,0:65:99:0,172,2327	'0/0	65	0	0/0:29,0:29:78:0,78,1068	'0/0	29	1/1:1,203:205:99:6554,485,0	'1/1	205	0.993915	0.0132893	0	14	0.636	0.636	22	-9.865	694	7.874	5.6044	1	14	0.636	59.61	-0.22
Ld02	127805	C	A	1826.05	0	73	0	65	0	64	0	86	0.0178571	56	0	0/0:43,0:43:99:0,114,1587	'0/0	43	0	0/0:28,0:28:78:0,78,1059	'0/0	28	0	0/0:58,0:58:99:0,156,2120	'0/0	58	0	0/0:39,0:39:99:0,105,1448	'0/0	39	0/0:249,0:249:99:0,665,8875	'0/0	249	0.00357143	0.502335	0	2	0.091	0.091	22	-10.832	822	0	4.3869	1	2	0.091	59.54	0.897
Ld02	127878	A	G	2243.05	0	60	0	70	0	60	0.0108696	92	0.0138889	72	0	0/0:38,0:38:96:0,96,1333	'0/0	38	0	0/0:27,0:27:66:0,66,933	'0/0	27	0	0/0:59,0:59:99:0,159,2174	'0/0	59	0	0/0:35,0:35:93:0,93,1267	'0/0	35	0/0:247,0:247:99:0,674,8995	'0/0	247	0.00495169	0.240421	0	2	0.091	0.091	22	-12.893	838	0	4.1249	1	2	0.091	59.76	0.067
Ld02	128079	C	T	13663.6	0.989474	95	1	68	1	54	0.978022	91	1	65	0	0/0:38,0:38:90:0,90,1270	'0/0	38	0	0/0:31,0:31:81:0,81,1129	'0/0	31	0	0/0:77,0:79:99:0,199,2739	'0/0	79	0	0/0:57,0:57:99:0,135,1864	'0/0	57	0/0:247,0:249:99:0,656,8696	'0/0	249	0.993499	0.0132893	0	10	0.455	0.455	22	-4.333	877	6.02	4.29	1	10	0.455	59.84	-0.878
Ld02	128177	G	A	1501.05	0	86	0	76	0	50	0	78	0	54	0	0/0:32,0:32:75:0,75,1041	'0/0	32	0	0/0:30,0:30:78:0,78,1087	'0/0	30	0.0133333	0/0:74,1:75:99:0,193,2638	'0/0	75	0	0/0:50,0:50:99:0,126,1722	'0/0	50	0/0:246,2:249:99:0,602,8466	'0/0	249	-0.00333333	0.371093	0	2	0.091	0.091	22	-11.137	845	0	5.1455	1	2	0.091	59.6	-0.48
Ld02	128257	A	G	22308.6	1	67	1	72	1	48	1	103	1	51	0	0/0:22,0:22:57:0,57,795	'0/0	22	0	0/0:26,0:26:66:0,66,919	'0/0	26	0	0/0:61,0:61:99:0,163,2250	'0/0	61	0	0/0:50,0:50:99:0,126,1731	'0/0	50	1/1:0,244:244:99:8439,644,0	'1/1	244	1	0.00720957	0	14	0.636	0.636	22	-13.467	792	2.235	3.953	1	14	0.636	59.79	1.101
Ld02	128302	T	C	15006.6	0.985075	67	1	76	1	53	0.990196	102	1	62	0	0/0:24,0:24:48:0,48,677	'0/0	24	0	0/0:28,0:28:72:0,72,998	'0/0	28	0	0/0:64,0:64:99:0,159,2134	'0/0	64	0	0/0:49,0:49:99:0,111,1534	'0/0	49	0/0:247,1:249:99:0,633,8694	'0/0	249	0.995054	0.0132893	0	12	0.545	0.545	22	-5.813	830	0	3.584	1	12	0.545	59.75	0.934
Ld02	128599	A	G	22648.6	0.989899	99	1	68	1	41	0.988889	90	1	50	0.0263158	0/0:37,1:38:99:0,102,1392	'0/0	38	0.027027	0/0:36,1:37:54:0,54,1256	'0/0	37	0	0/0:76,0:76:99:0,208,2841	'0/0	76	0	0/0:34,0:34:90:0,90,1202	'0/0	34	1/1:1,242:243:99:8411,629,0	'1/1	243	0.982422	0.017451	0	14	0.636	0.636	22	-11.001	835	0	3.1214	1	14	0.636	59.72	0.949
Ld02	129081	T	A	11974.6	1	68	1	86	1	44	1	72	1	55	0	0/0:51,0:51:99:0,123,1698	'0/0	51	0	0/0:35,0:35:87:0,87,1201	'0/0	35	0	0/0:51,0:51:99:0,126,1728	'0/0	51	0.025	0/0:39,1:40:99:0,99,1353	'0/0	40	0/0:250,0:250:99:0,671,8848	'0/0	250	0.99375	0.00927678	0	10	0.455	0.455	22	0.624	832	4.172	4.3069	1	10	0.455	59.66	1.789
Ld02	129628	T	C	13442.6	0.985075	67	1	81	1	41	1	87	0.981481	54	0	0/0:33,0:33:72:0,72,999	'0/0	33	0	0/0:38,0:38:99:0,102,1390	'0/0	38	0	0/0:69,0:69:99:0,175,2397	'0/0	69	0	0/0:37,0:37:90:0,90,1227	'0/0	37	0/0:249,0:249:99:0,656,8669	'0/0	249	0.993311	0.0132893	0	12	0.545	0.545	22	-8.273	816	0	4.2204	1	12	0.545	59.56	0.757
Ld02	130164	A	G	1872.05	0	53	0	42	0	40	0	84	0	52	0.0322581	0/0:30,1:31:72:0,72,1001	'0/0	31	0	0/0:29,0:29:75:0,75,1004	'0/0	29	0	0/0:80,0:80:99:0,196,2684	'0/0	80	0	0/0:27,0:27:72:0,72,992	'0/0	27	0/0:248,0:248:99:0,623,7997	'0/0	248	-0.00806452	0.371093	0	2	0.091	0.091	22	-9.878	753	0	4.3263	1	2	0.091	59.65	-0.343
Ld02	130285	A	G	2087.05	0	47	0	44	0	41	0.0107527	93	0	40	0	0/0:21,0:21:54:0,54,716	'0/0	21	0	0/0:30,0:30:78:0,78,1081	'0/0	30	0	0/0:72,0:72:99:0,181,2488	'0/0	72	0	0/0:32,0:32:78:0,78,1073	'0/0	32	0/0:249,0:249:99:0,668,8681	'0/0	249	0.00215054	0.502335	0	2	0.091	0.091	22	-11.416	737	0	3.2874	1	2	0.091	59.77	-1.43
Ld02	130392	T	C	13703.6	1	63	0.961538	52	0.966102	59	0.984375	128	0.983051	59	0	0/0:19,0:19:39:0,39,549	'0/0	19	0.0606061	0/0:31,2:33:24:0,24,850	'0/0	33	0	0/0:68,0:68:99:0,163,2194	'0/0	68	0	0/0:26,0:26:57:0,57,808	'0/0	26	0/0:248,1:250:99:0,644,8463	'0/0	250	0.963862	0.0179428	0	12	0.545	0.545	22	-7.814	830	2.455	7.8371	0.9992	12	0.545	59.75	0.269
Ld02	130453	A	T	2362.05	0	60	0	48	0	56	0	120	0.0166667	60	0	0/0:18,0:18:48:0,48,679	'0/0	18	0	0/0:28,0:28:81:0,81,1101	'0/0	28	0	0/0:60,0:60:99:0,166,2265	'0/0	60	0	0/0:25,0:25:66:0,66,913	'0/0	25	0/0:250,0:250:99:0,689,9222	'0/0	250	0.00333333	0.502335	0	2	0.091	0.091	22	-11.498	803	0.925	26.2903	1	2	0.091	59.71	1.013
Ld02	130553	A	C	13130.6	1	53	1	39	1	54	1	88	1	52	0	0/0:27,0:27:69:0,69,949	'0/0	27	0	0/0:28,0:28:75:0,75,1036	'0/0	28	0	0/0:62,0:62:99:0,153,2115	'0/0	62	0	0/0:30,0:30:72:0,72,1014	'0/0	30	0/0:248,1:249:99:0,659,8696	'0/0	249	1	0.00720957	0	12	0.545	0.545	22	-11.005	781	7.052	6.1374	1	12	0.545	59.75	0.468
Ld02	130573	A	G	2360.05	0	54	0	40	0	54	0.0105263	95	0	53	0	0/0:26,0:26:66:0,66,928	'0/0	26	0	0/0:26,0:26:66:0,66,900	'0/0	26	0	0/0:67,0:67:99:0,169,2335	'0/0	67	0	0/0:29,0:29:75:0,75,1059	'0/0	29	0/0:244,0:247:99:0,611,7921	'0/0	247	0.00210526	0.502335	0	2	0.091	0.091	22	-12.122	777	0	6.1673	1	2	0.091	59.64	0.878
Ld02	130840	C	T	11886.7	1	49	1	34	0.975	40	0.988235	85	1	38	0	0/0:24,0:24:57:0,57,775	'0/0	24	0	0/0:19,0:19:45:0,45,593	'0/0	19	0	0/0:39,0:40:87:0,87,1202	'0/0	40	0	0/0:13,0:13:30:0,30,399	'0/0	13	1/1:0,54:54:99:1824,135,0	'1/1	54	0.992647	0.0132893	0	14	0.636	0.636	22	-5.952	445	3.169	3.5064	0.9998	14	0.636	59	1.951
Ld02	131106	A	G	11158.6	1	42	0.971429	35	0.975	40	1	98	1	48	0	0/0:36,0:36:78:0,78,1114	'0/0	36	0	0/0:17,0:17:51:0,51,703	'0/0	17	0	0/0:54,0:54:99:0,150,2028	'0/0	54	0	0/0:32,0:32:78:0,78,1069	'0/0	32	0/0:245,1:246:99:0,599,8067	'0/0	246	0.989286	0.0132893	0	12	0.545	0.545	22	-8.905	706	2.549	2.1096	1	12	0.545	59.49	0.844
Ld02	131137	A	G	19055.6	1	48	0.973684	38	0.976744	43	1	95	1	54	0	0/0:33,0:33:66:0,66,909	'0/0	33	0	0/0:19,0:20:51:0,51,677	'0/0	20	0	0/0:52,0:52:99:0,132,1833	'0/0	52	0	0/0:33,0:34:78:0,78,1094	'0/0	34	1/1:0,243:243:99:8310,626,0	'1/1	243	0.990086	0.0132893	0	14	0.636	0.636	22	-10.416	708	3.346	4.9017	1	14	0.636	59.46	1.225
Ld02	131223	G	A	7290.58	1	30	0.942857	35	1	31	1	66	1	47	0	0/0:29,0:29:75:0,75,1032	'0/0	29	0	0/0:31,0:31:75:0,75,1032	'0/0	31	0.015873	0/0:62,1:63:99:0,147,2050	'0/0	63	0	0/0:38,0:38:99:0,102,1374	'0/0	38	0/0:250,0:250:99:0,665,8648	'0/0	250	0.984603	0.0132893	0	10	0.455	0.455	22	-2.005	690	1.223	3.7541	1	10	0.455	59.7	-0.356
Ld02	131447	C	A	23323.6	1	70	1	44	0.964912	57	1	88	1	78	0	0/0:42,0:42:99:0,111,1529	'0/0	42	0	0/0:38,0:38:93:0,93,1291	'0/0	38	0	0/0:86,0:86:99:0,223,3048	'0/0	86	0	0/0:34,0:34:81:0,81,1124	'0/0	34	1/1:2,243:245:99:8889,613,0	'1/1	245	0.992982	0.0107996	0	14	0.636	0.636	22	-10.514	851	0	5.1729	1	14	0.636	59.19	-0.915
Ld02	131604	C	T	2221.05	0.0188679	53	0	58	0	57	0	104	0	58	0	0/0:40,0:41:99:0,105,1408	'0/0	41	0	0/0:41,0:41:99:0,99,1365	'0/0	41	0	0/0:65,0:65:99:0,181,2482	'0/0	65	0	0/0:30,0:30:75:0,75,1061	'0/0	30	0/0:248,0:249:99:0,644,8653	'0/0	249	0.00377358	0.502335	0	2	0.091	0.091	22	-12.564	838	0.962	3.5884	1	2	0.091	58.32	3.58
Ld02	132036	T	C	8874.58	1	61	1	65	0.974359	39	0.985714	70	1	38	0.0714286	0/0:24,2:28:60:0,60,818	'0/0	28	0.0571429	0/0:33,2:35:87:0,87,1176	'0/0	35	0.0447761	0/0:64,3:67:99:0,118,1842	'0/0	67	0.0769231	0/0:35,3:39:72:0,72,919	'0/0	39	0/0:245,3:249:99:0,561,7507	'0/0	249	0.929447	0.0179428	0	12	0.545	0.545	22	-4.174	721	3.291	12.8555	1	12	0.545	53.28	-4.505
Ld02	132070	G	A	11890.6	0.968254	63	0.984848	66	0.978723	47	1	89	1	52	0	0/0:31,0:31:81:0,81,1113	'0/0	31	0	0/0:41,0:41:99:0,105,1443	'0/0	41	0	0/0:74,0:74:99:0,175,2419	'0/0	74	0	0/0:36,0:36:84:0,84,1142	'0/0	36	0/0:249,1:250:99:0,629,8239	'0/0	250	0.986365	0.0146219	0	12	0.545	0.545	22	-8.906	793	4.073	9.5972	1	12	0.545	56.88	1.818
Ld02	132141	G	A	10698.6	1	53	1	58	1	56	1	86	1	59	0	0/0:34,0:34:87:0,87,1189	'0/0	34	0	0/0:41,0:41:99:0,108,1477	'0/0	41	0	0/0:75,0:75:99:0,193,2662	'0/0	75	0	0/0:32,0:32:84:0,84,1132	'0/0	32	0/0:247,0:249:99:0,644,8360	'0/0	249	1	0.00720957	0	10	0.455	0.455	22	0.651	813	0.541	3.3155	1	10	0.455	59.11	1.69
Ld02	132142	G	A	10878.6	1	53	1	58	1	56	1	86	1	59	0	0/0:34,0:34:87:0,87,1181	'0/0	34	0	0/0:41,0:41:99:0,108,1450	'0/0	41	0	0/0:75,0:75:99:0,196,2642	'0/0	75	0	0/0:34,0:34:87:0,87,1166	'0/0	34	0/0:249,1:250:99:0,656,8473	'0/0	250	1	0.00720957	0	10	0.455	0.455	22	1.331	813	1.8	3.1844	1	10	0.455	59.12	2.04
Ld02	132347	C	A	10043.6	0.981818	55	1	55	0.982759	58	1	88	1	39	0	0/0:35,0:35:93:0,93,1243	'0/0	35	0	0/0:36,0:36:87:0,87,1202	'0/0	36	0	0/0:87,0:87:99:0,226,3081	'0/0	87	0	0/0:45,0:45:99:0,111,1534	'0/0	45	0/0:249,0:250:99:0,665,8710	'0/0	250	0.992915	0.0132893	0	10	0.455	0.455	22	-5.977	815	0.553	4.5609	1	10	0.455	59.04	-2.903
Ld02	132566	C	G	1951.05	0	47	0.016129	62	0	53	0.0140845	71	0	58	0	0/0:28,0:28:78:0,78,1006	'0/0	28	0	0/0:43,0:43:99:0,111,1569	'0/0	43	0	0/0:82,0:82:99:0,235,3213	'0/0	82	0	0/0:39,0:39:99:0,111,1519	'0/0	39	0/0:250,0:250:99:0,656,8759	'0/0	250	0.00604271	0.240421	0	2	0.091	0.091	22	-11.99	801	0	3.5696	1	2	0.091	59.71	-0.519
Ld02	132997	T	C	9901.05	0	66	0.0138889	72	0	60	0	87	0	74	0	0/0:47,0:47:99:0,111,1493	'0/0	47	0	0/0:43,0:43:99:0,108,1515	'0/0	43	0	0/0:90,0:90:99:0,211,2909	'0/0	90	0	0/0:44,0:44:99:0,102,1401	'0/0	44	1/1:0,242:243:99:8369,632,0	'1/1	243	0.00277778	0.502335	0	4	0.182	0.182	22	-6.124	880	3.436	4.5072	1	4	0.182	59.52	-1.086
Ld02	133367	G	A	23839.6	1	75	1	97	1	60	0.988889	90	1	48	0	0/0:35,0:35:90:0,90,1262	'0/0	35	0	0/0:32,0:32:75:0,75,1011	'0/0	32	0	0/0:90,0:90:99:0,232,3205	'0/0	90	0	0/0:30,0:30:78:0,78,1075	'0/0	30	1/1:0,242:243:99:8571,650,0	'1/1	243	0.997778	0.0107996	0	14	0.636	0.636	22	-11.728	864	0	3.5039	1	14	0.636	59.79	-0.003
Ld02	133754	A	C	25026.6	0.988636	88	1	99	1	57	0.990196	102	1	52	0.030303	0/0:32,1:33:47:0,47,1123	'0/0	33	0	0/0:26,0:26:69:0,69,933	'0/0	26	0	0/0:60,0:60:99:0,166,2265	'0/0	60	0	0/0:29,0:29:84:0,84,1114	'0/0	29	1/1:1,242:243:99:8455,602,0	'1/1	243	0.988191	0.0160099	0	14	0.636	0.636	22	-10.11	851	0	3.1288	1	14	0.636	59.55	-0.192
Ld02	134367	A	T	15078.6	0.988636	88	1	79	1	47	0.990476	105	1	62	0	0/0:33,0:33:78:0,78,1051	'0/0	33	0	0/0:26,0:26:69:0,69,919	'0/0	26	0	0/0:83,0:84:99:0,196,2644	'0/0	84	0	0/0:44,0:44:99:0,108,1529	'0/0	44	0/0:243,1:247:99:0,647,8231	'0/0	247	0.995823	0.0132893	0	12	0.545	0.545	22	-4.047	862	2.505	3.5321	1	12	0.545	59.76	-0.03
Ld02	135590	G	A	12592.6	1	73	0.980392	51	1	45	1	76	1	55	0	0/0:42,0:42:99:0,102,1396	'0/0	42	0	0/0:37,0:37:99:0,99,1368	'0/0	37	0	0/0:74,0:74:99:0,196,2655	'0/0	74	0	0/0:45,0:45:99:0,120,1620	'0/0	45	0/0:247,0:247:99:0,650,8544	'0/0	247	0.996078	0.0107996	0	12	0.545	0.545	22	-9.173	812	4.05	4.4079	1	12	0.545	59.45	0.811
Ld02	135686	C	G	7877.96	0.983871	62	0	76	0.981818	55	1	101	0	63	0	0/0:45,0:45:99:0,108,1462	'0/0	45	0	0/0:38,0:38:99:0,102,1397	'0/0	38	0	0/0:75,0:75:99:0,199,2727	'0/0	75	0	0/0:38,0:38:99:0,105,1391	'0/0	38	0/0:250,0:250:99:0,665,8797	'0/0	250	0.593138	0.109436	0	6	0.273	0.273	22	-1.332	882	2.057	4.422	1	6	0.273	59.43	-0.206
Ld02	135737	G	T	1811.05	0	80	0.0102041	98	0	66	0	103	0	69	0	0/0:41,0:41:99:0,114,1591	'0/0	41	0	0/0:40,0:40:99:0,99,1326	'0/0	40	0	0/0:76,0:77:99:0,196,2699	'0/0	77	0.0227273	0/0:43,1:44:96:0,96,1302	'0/0	44	0/0:250,0:250:99:0,671,8795	'0/0	250	-0.003641	0.866815	0	2	0.091	0.091	22	-11.144	932	1.115	4.219	1	2	0.091	59.01	-0.28
Ld02	136175	T	C	19669.6	0.985075	67	1	82	0.981481	54	0.982456	114	1	56	0.133333	0/0:25,4:30:54:0,54,708	'0/0	30	0.1	0/0:27,3:30:66:0,66,879	'0/0	30	0.037037	0/0:74,3:81:99:0,178,2329	'0/0	81	0.0238095	0/0:41,1:42:79:0,79,1345	'0/0	42	1/1:0,211:211:99:6837,536,0	'1/1	211	0.916257	0.019451	0	14	0.636	0.636	22	-5.901	799	2.279	13.9034	1	14	0.636	54.1	0.438
Ld02	136689	A	G	14619.6	1	72	1	71	1	57	1	102	1	54	0	0/0:39,0:39:99:0,99,1359	'0/0	39	0	0/0:30,0:31:81:0,81,1104	'0/0	31	0	0/0:71,0:71:99:0,175,2362	'0/0	71	0	0/0:32,0:32:78:0,78,1089	'0/0	32	0/0:249,0:249:99:0,647,8551	'0/0	249	1	0.00720957	0	12	0.545	0.545	22	-6.423	828	3.233	3.7006	1	12	0.545	59.76	0.319
Ld02	136714	C	T	13296.6	1	79	1	73	1	57	1	98	1	53	0	0/0:38,0:38:84:0,84,1180	'0/0	38	0	0/0:34,0:34:81:0,81,1099	'0/0	34	0	0/0:67,0:67:99:0,166,2281	'0/0	67	0	0/0:32,0:32:84:0,84,1133	'0/0	32	0/0:247,0:247:99:0,659,8700	'0/0	247	1	0.00720957	0	10	0.455	0.455	22	0.754	839	7.117	4.1566	1	10	0.455	59.73	-0.439
Ld02	137191	T	C	24515.6	1	85	1	95	1	47	0.990826	109	1	57	0	0/0:40,0:41:96:0,96,1311	'0/0	41	0	0/0:34,0:34:87:0,87,1196	'0/0	34	0	0/0:104,0:104:99:0,256,3532	'0/0	104	0	0/0:39,0:39:99:0,102,1361	'0/0	39	1/1:0,244:244:99:8427,650,0	'1/1	244	0.998165	0.0107996	0	14	0.636	0.636	22	-10.489	906	4.963	3.5666	1	14	0.636	59.66	-1.817
Ld02	137764	T	C	13944.6	1	89	1	74	0.984615	65	1	96	1	64	0	0/0:47,0:47:99:0,129,1795	'0/0	47	0	0/0:47,0:47:99:0,114,1599	'0/0	47	0.0175439	0/0:55,1:57:99:0,147,2027	'0/0	57	0	0/0:37,0:37:87:0,87,1216	'0/0	37	0/0:250,0:250:99:0,647,8529	'0/0	250	0.992537	0.0132893	0	10	0.455	0.455	22	-3.905	883	0.524	4.3327	1	10	0.455	59.75	0.036
Ld02	137815	A	G	15961.6	1	93	1	82	1	55	1	97	1	71	0	0/0:55,0:55:99:0,141,1918	'0/0	55	0	0/0:50,0:50:99:0,117,1616	'0/0	50	0.0151515	0/0:65,1:66:99:0,181,2348	'0/0	66	0	0/0:35,0:35:81:0,81,1124	'0/0	35	0/0:249,0:249:99:0,668,8740	'0/0	249	0.996212	0.00927678	0	12	0.545	0.545	22	-7.898	905	3.212	7.0114	1	12	0.545	59.62	-1.314
Ld02	137934	T	C	12638.6	1	82	1	81	1	53	0.986667	75	1	61	0	0/0:47,0:47:99:0,114,1534	'0/0	47	0.0333333	0/0:57,2:60:91:0,91,1773	'0/0	60	0	0/0:111,0:111:99:0,256,3494	'0/0	111	0	0/0:40,0:40:99:0,99,1358	'0/0	40	0/0:247,0:249:99:0,629,8317	'0/0	249	0.989	0.0132893	0	10	0.455	0.455	22	-1.381	930	0.535	4.1734	1	10	0.455	59.49	1.522
Ld02	138120	G	A	14395.6	1	90	1	79	1	65	0.988889	90	1	72	0	0/0:27,0:28:69:0,69,936	'0/0	28	0	0/0:32,0:32:90:0,90,1230	'0/0	32	0	0/0:85,0:85:99:0,226,3060	'0/0	85	0	0/0:33,0:33:84:0,84,1174	'0/0	33	0/0:249,0:249:99:0,653,8590	'0/0	249	0.997778	0.0107996	0	10	0.455	0.455	22	-1.529	892	3.23	3.0939	1	10	0.455	59.67	-0.013
Ld02	138340	C	T	13086.6	1	86	0.985714	70	0.985507	69	1	90	0.978723	47	0	0/0:33,0:33:81:0,81,1106	'0/0	33	0	0/0:35,0:35:99:0,102,1401	'0/0	35	0	0/0:74,0:74:99:0,178,2485	'0/0	74	0	0/0:42,0:42:99:0,114,1601	'0/0	42	0/0:250,0:250:99:0,662,8672	'0/0	250	0.989989	0.0146219	0	10	0.455	0.455	22	-2.692	844	1.762	3.5688	1	10	0.455	59.69	-0.693
Ld02	138505	T	C	14653.6	1	78	1	84	1	41	1	96	0.984375	64	0	0/0:23,0:23:54:0,54,749	'0/0	23	0	0/0:32,0:32:84:0,84,1140	'0/0	32	0	0/0:66,0:66:99:0,175,2324	'0/0	66	0	0/0:43,0:43:99:0,111,1504	'0/0	43	0/0:250,0:250:99:0,689,8833	'0/0	250	0.996875	0.0107996	0	12	0.545	0.545	22	-3.757	833	2.459	4.353	1	12	0.545	59.59	0.851
Ld02	138961	C	T	15434.6	1	63	0.990741	108	1	55	0.990385	104	1	58	0	0/0:35,0:35:96:0,96,1330	'0/0	35	0	0/0:43,0:43:99:0,108,1480	'0/0	43	0.0119048	0/0:83,1:84:99:0,178,2748	'0/0	84	0	0/0:30,0:30:72:0,72,1001	'0/0	30	0/0:248,0:249:99:0,656,8605	'0/0	249	0.993249	0.0160099	0	12	0.545	0.545	22	-6.713	880	0	5.2063	1	12	0.545	59.79	0.27
Ld02	139083	C	A	12230.6	1	63	1	68	0.982759	58	1	96	1	59	0	0/0:44,0:44:99:0,105,1447	'0/0	44	0	0/0:54,0:54:99:0,138,1927	'0/0	54	0	0/0:76,0:76:99:0,211,2876	'0/0	76	0	0/0:33,0:33:84:0,84,1190	'0/0	33	0/0:250,0:250:99:0,632,8259	'0/0	250	0.996552	0.0107996	0	10	0.455	0.455	22	-2.805	855	0.528	3.8175	1	10	0.455	59.87	-0.034
Ld02	139624	T	C	13830.6	1	71	0.987654	81	1	62	1	90	1	66	0	0/0:43,0:43:99:0,102,1439	'0/0	43	0	0/0:39,0:39:93:0,93,1314	'0/0	39	0	0/0:69,0:69:99:0,169,2339	'0/0	69	0	0/0:48,0:48:99:0,117,1613	'0/0	48	0/0:247,0:248:99:0,644,8450	'0/0	248	0.997531	0.0107996	0	10	0.455	0.455	22	-2.786	887	1.105	3.0618	1	10	0.455	59.57	1.938
Ld02	139721	T	C	14479.6	1	68	0.987342	79	1	63	1	99	1	50	0.027027	0/0:36,1:37:99:0,102,1362	'0/0	37	0	0/0:41,0:41:99:0,99,1362	'0/0	41	0	0/0:82,0:82:99:0,214,2892	'0/0	82	0	0/0:38,0:38:90:0,90,1223	'0/0	38	0/0:249,0:249:99:0,677,8804	'0/0	249	0.990712	0.0132893	0	12	0.545	0.545	22	-4.637	853	0	4.948	1	12	0.545	59.53	1.079
Ld02	139825	G	A	13435.6	0.983051	59	1	84	1	60	0.978947	95	1	73	0	0/0:32,0:32:87:0,87,1220	'0/0	32	0	0/0:39,0:40:99:0,105,1464	'0/0	40	0	0/0:74,0:75:99:0,181,2526	'0/0	75	0	0/0:36,0:36:81:0,81,1156	'0/0	36	0/0:248,0:249:99:0,662,8662	'0/0	249	0.9924	0.0132893	0	10	0.455	0.455	22	-3.318	852	1.119	3.5867	1	10	0.455	59.56	0.684
Ld02	141006	G	A	2423.91	1	19	0.8125	16	0.833333	12	0.828571	35	0.947368	19	0	0/0:14,0:15:30:0,30,385	'0/0	15	0	0/0:10,0:10:15:0,15,207	'0/0	10	0	0/0:14,0:14:27:0,27,352	'0/0	14	0	0/0:13,0:14:30:0,30,345	'0/0	14	0/0:85,0:85:99:0,177,2213	'0/0	85	0.884355	0.0150785	0	10	0.455	0.455	22	-0.424	271	48.744	19.5961	0.9928	10	0.455	57.8	2.114
Ld02	141345	G	A	10077.6	0.985915	71	1	50	1	47	1	93	1	53	0	0/0:27,0:27:69:0,69,924	'0/0	27	0	0/0:30,0:30:78:0,78,1009	'0/0	30	0.015873	0/0:61,1:63:99:0,144,1894	'0/0	63	0.0434783	0/0:22,1:23:54:0,54,736	'0/0	23	0/0:246,0:247:99:0,638,8362	'0/0	247	0.982345	0.0146219	0	10	0.455	0.455	22	-3.602	778	15.319	20.5379	1	10	0.455	59.48	2.074
Ld02	141430	C	T	21846.6	0.984848	66	1	56	1	48	1	90	1	53	0	0/0:30,0:30:78:0,78,1098	'0/0	30	0	0/0:37,0:37:99:0,105,1415	'0/0	37	0	0/0:65,0:65:99:0,178,2447	'0/0	65	0	0/0:22,0:22:51:0,51,728	'0/0	22	1/1:0,243:243:99:8695,653,0	'1/1	243	0.99697	0.0107996	0	14	0.636	0.636	22	-13.128	767	4.188	2.5813	1	14	0.636	59.79	0.026
Ld02	141823	A	G	23429.6	1	69	1	84	0.982759	58	1	107	1	70	0	0/0:41,0:41:99:0,102,1407	'0/0	41	0	0/0:40,0:40:99:0,105,1434	'0/0	40	0	0/0:82,0:82:99:0,223,3024	'0/0	82	0	0/0:42,0:42:99:0,99,1328	'0/0	42	1/1:0,244:244:99:8462,632,0	'1/1	244	0.996552	0.0107996	0	14	0.636	0.636	22	-9.403	881	0	2.4209	1	14	0.636	59.68	0.26
Ld02	142362	C	T	2171.05	0.0131579	76	0	90	0	73	0	87	0	63	0	0/0:37,0:37:84:0,84,1177	'0/0	37	0	0/0:55,0:55:99:0,141,1930	'0/0	55	0	0/0:68,0:68:99:0,166,2286	'0/0	68	0	0/0:35,0:35:93:0,93,1223	'0/0	35	1/1:0,62:62:99:2219,175,0	'1/1	62	0.00263158	0.502335	0	2	0.091	0.091	22	0.019	709	2.193	3.225	1	2	0.091	59.55	-0.172
Ld02	142540	G	C	8036.05	0.015625	64	0	75	0	48	0	93	0	64	0	0/0:39,0:39:96:0,96,1341	'0/0	39	0	0/0:50,0:50:99:0,126,1710	'0/0	50	0	0/0:76,0:76:99:0,193,2618	'0/0	76	0	0/0:40,0:40:99:0,99,1334	'0/0	40	1/1:0,242:244:99:8084,617,0	'1/1	244	0.003125	0.502335	0	2	0.091	0.091	22	-2.869	859	0.583	5.6035	1	2	0.091	59.36	-0.235
Ld02	142551	T	C	21620.6	1	63	1	74	1	44	1	87	1	61	0	0/0:39,0:39:90:0,90,1263	'0/0	39	0	0/0:45,0:46:99:0,120,1605	'0/0	46	0	0/0:69,0:69:99:0,169,2274	'0/0	69	0.0222222	0/0:44,1:45:99:0,108,1480	'0/0	45	1/1:1,241:242:99:8094,617,0	'1/1	242	0.994444	0.00927678	0	14	0.636	0.636	22	-11.673	835	1.311	5.3298	1	14	0.636	59.31	0.196
Ld02	143175	G	A	4092.73	1	12	1	24	0.928571	14	0.970588	34	1	15	0	0/0:21,0:21:39:0,39,547	'0/0	21	0	0/0:24,0:25:60:0,60,798	'0/0	25	0.0178571	0/0:55,1:56:99:0,123,1635	'0/0	56	0	0/0:27,0:27:75:0,75,986	'0/0	27	0/0:250,0:250:99:0,665,8695	'0/0	250	0.975368	0.0160099	0	12	0.545	0.545	22	-9.748	542	1.308	5.9115	0.9967	12	0.545	59.17	0.203
Ld02	143273	G	A	6690.58	1	32	0.979167	48	0.975	40	0.986486	74	0.948718	39	0	0/0:29,0:29:78:0,78,1030	'0/0	29	0	0/0:21,0:23:54:0,54,713	'0/0	23	0	0/0:52,0:52:99:0,138,1861	'0/0	52	0	0/0:35,0:35:78:0,78,1074	'0/0	35	0/0:249,0:250:99:0,677,8940	'0/0	250	0.977874	0.0150785	0	10	0.455	0.455	22	-7.626	689	13.331	6.7522	1	10	0.455	59.51	0.432
Ld02	143351	C	T	10015.6	0.975	40	0.978261	46	1	31	1	87	1	42	0	0/0:31,0:31:63:0,63,868	'0/0	31	0	0/0:22,0:22:45:0,45,605	'0/0	22	0	0/0:49,0:49:99:0,123,1643	'0/0	49	0.0294118	0/0:33,1:34:81:0,81,1099	'0/0	34	0/0:249,0:250:99:0,668,8829	'0/0	250	0.983299	0.0160099	0	12	0.545	0.545	22	-9.327	703	9.333	5.3468	1	12	0.545	59.61	1.272
Ld02	143483	C	T	2854.26	1	13	1	15	1	16	0.9375	32	1	26	0	0/0:15,0:15:39:0,39,543	'0/0	15	0	0/0:10,0:10:15:0,15,201	'0/0	10	0	0/0:30,0:30:78:0,78,982	'0/0	30	0	0/0:15,0:15:30:0,30,406	'0/0	15	0/0:249,0:250:99:0,671,8851	'0/0	250	0.9875	0.0107996	0	10	0.455	0.455	22	-3.628	485	8.032	11.1931	0.987	10	0.455	58.64	0.942
Ld02	143562	G	C	1978.05	0.025	40	0	30	0	36	0	73	0	29	0	0/0:16,0:16:42:0,42,573	'0/0	16	0	0/0:16,0:16:45:0,45,586	'0/0	16	0	0/0:40,0:40:99:0,111,1461	'0/0	40	0	0/0:14,0:14:33:0,33,454	'0/0	14	0/0:250,0:250:99:0,677,9013	'0/0	250	0.005	0.502335	0	2	0.091	0.091	22	-11.031	610	0.839	3.4082	0.9997	2	0.091	59.51	0.152
Ld02	144277	G	A	1772.05	0	68	0	74	0	59	0.012987	77	0	54	0	0/0:30,0:30:75:0,75,1049	'0/0	30	0	0/0:46,0:46:99:0,120,1666	'0/0	46	0	0/0:76,0:76:99:0,199,2754	'0/0	76	0	0/0:23,0:23:63:0,63,873	'0/0	23	0/0:249,0:250:99:0,650,8691	'0/0	250	0.0025974	0.502335	0	2	0.091	0.091	22	-11.773	827	3.93	4.129	1	2	0.091	59.61	0.944
Ld02	144552	C	G	14618.6	1	65	1	64	1	60	1	96	1	62	0	0/0:45,0:45:99:0,117,1608	'0/0	45	0	0/0:46,0:46:99:0,123,1727	'0/0	46	0.0114943	0/0:86,1:87:99:0,223,3049	'0/0	87	0	0/0:36,0:36:90:0,90,1233	'0/0	36	0/0:247,0:247:99:0,647,8688	'0/0	247	0.997126	0.00927678	0	12	0.545	0.545	22	-13.248	871	0	5.6269	1	12	0.545	59.64	0.265
Ld02	144814	A	G	21849.6	1	62	1	54	1	45	1	90	0.981818	55	0	0/0:39,0:39:99:0,102,1404	'0/0	39	0	0/0:35,0:35:90:0,90,1189	'0/0	35	0	0/0:74,0:74:99:0,187,2547	'0/0	74	0	0/0:20,0:20:51:0,51,681	'0/0	20	1/1:0,242:243:99:8538,641,0	'1/1	243	0.996364	0.0107996	0	14	0.636	0.636	22	-9.232	783	5.226	4.9655	1	14	0.636	59.7	0.602
Ld02	144826	G	T	1844.05	0	59	0	46	0	48	0	96	0.02	50	0	0/0:36,0:36:96:0,96,1322	'0/0	36	0	0/0:31,0:31:84:0,84,1173	'0/0	31	0	0/0:71,0:71:99:0,178,2429	'0/0	71	0	0/0:19,0:19:54:0,54,736	'0/0	19	0/0:249,0:249:99:0,671,8878	'0/0	249	0.004	0.502335	0	2	0.091	0.091	22	-12.11	772	0	3.5758	1	2	0.091	59.6	-0.024
Ld02	144935	A	G	22097.6	1	72	1	71	0.981132	53	1	108	1	70	0	0/0:34,0:34:90:0,90,1240	'0/0	34	0.0769231	0/0:24,2:26:57:0,57,780	'0/0	26	0	0/0:57,0:57:99:0,154,2132	'0/0	57	0	0/0:29,0:29:78:0,78,1065	'0/0	29	1/1:0,240:241:99:8003,620,0	'1/1	241	0.976996	0.0132893	0	14	0.636	0.636	22	-11.952	800	2.349	6.2531	1	14	0.636	58.77	-0.538
Ld02	145442	C	G	1536.05	0	52	0	86	0	41	0.00990099	101	0	59	0	0/0:37,0:37:90:0,90,1227	'0/0	37	0	0/0:43,0:43:99:0,111,1520	'0/0	43	0	0/0:71,0:71:99:0,172,2301	'0/0	71	0	0/0:30,0:30:75:0,75,1035	'0/0	30	0/0:245,2:247:99:0,618,8617	'0/0	247	0.0019802	0.502335	0	2	0.091	0.091	22	-9.617	827	5.94	5.2274	1	2	0.091	59.72	2.106
Ld02	145700	A	T	9449.58	1	43	1	59	0.977273	44	1	77	1	51	0.0277778	0/0:35,1:36:84:0,84,1143	'0/0	36	0	0/0:40,0:40:96:0,96,1262	'0/0	40	0.0192308	0/0:51,1:52:99:0,123,1661	'0/0	52	0	0/0:32,0:33:84:0,84,1124	'0/0	33	0/0:248,0:249:99:0,662,8553	'0/0	249	0.983702	0.0146219	0	10	0.455	0.455	22	-0.354	777	0	7.9211	1	10	0.455	59.72	1.278
Ld02	147327	C	G	11067.6	0.980392	51	0.981481	54	1	36	0.987654	81	1	41	0	0/0:29,0:29:78:0,78,1088	'0/0	29	0	0/0:36,0:36:78:0,78,1095	'0/0	36	0	0/0:71,0:71:99:0,178,2387	'0/0	71	0	0/0:32,0:32:84:0,84,1128	'0/0	32	0/0:250,0:250:99:0,659,8713	'0/0	250	0.989906	0.0146219	0	12	0.545	0.545	22	-7.26	743	1.101	7.3198	1	12	0.545	59.61	0.156
Ld02	147353	A	C	1693.05	0	58	0	55	0	43	0	88	0.0243902	41	0	0/0:27,0:27:81:0,81,1100	'0/0	27	0	0/0:36,0:37:84:0,84,1156	'0/0	37	0	0/0:75,0:75:99:0,193,2665	'0/0	75	0	0/0:40,0:40:96:0,96,1353	'0/0	40	0/0:244,0:245:99:0,635,8053	'0/0	245	0.00487805	0.502335	0	2	0.091	0.091	22	-10.709	778	2.136	24.7685	1	2	0.091	59.61	-2.133
Ld02	147834	T	G	15418.6	1	74	1	92	0.981481	54	0.989796	98	1	65	0	0/0:33,0:33:84:0,84,1122	'0/0	33	0	0/0:23,0:23:57:0,57,769	'0/0	23	0	0/0:52,0:52:99:0,144,1927	'0/0	52	0	0/0:36,0:36:93:0,93,1282	'0/0	36	0/0:245,0:245:99:0,629,8358	'0/0	245	0.994255	0.0132893	0	12	0.545	0.545	22	-2.999	816	4.968	5.5655	1	12	0.545	59.76	0.831
Ld02	148916	A	G	11780.6	0.986667	75	1	56	1	60	1	83	1	56	0	0/0:32,0:32:78:0,78,1095	'0/0	32	0	0/0:35,0:35:84:0,84,1148	'0/0	35	0	0/0:64,0:64:99:0,153,2041	'0/0	64	0	0/0:42,0:42:99:0,108,1520	'0/0	42	0/0:249,0:250:99:0,620,7943	'0/0	250	0.997333	0.0107996	0	10	0.455	0.455	22	-0.797	798	0	4.0599	1	10	0.455	59.67	-0.988
Ld02	149503	A	G	1755.05	0.0196078	51	0.0227273	44	0.030303	33	0.0138889	72	0	41	0	0/0:33,0:34:87:0,87,1136	'0/0	34	0	0/0:34,0:34:90:0,90,1214	'0/0	34	0	0/0:56,0:56:99:0,135,1834	'0/0	56	0	0/0:34,0:34:69:0,69,949	'0/0	34	0/0:107,0:107:99:0,289,3737	'0/0	107	0.0173054	0.0441713	0	2	0.091	0.091	22	-6.713	565	0.854	11.5634	1	2	0.091	59.42	0.469
Ld02	149551	C	T	7058.58	0	56	1	40	1	31	0.951613	62	0.923077	39	0	0/0:31,0:31:93:0,93,1233	'0/0	31	0	0/0:31,0:31:72:0,72,984	'0/0	31	0	0/0:63,0:63:99:0,163,2222	'0/0	63	0	0/0:24,0:24:66:0,66,882	'0/0	24	0/0:234,1:235:99:0,565,7649	'0/0	235	0.774938	0.0431144	0	10	0.455	0.455	22	-9.129	670	1.157	6.3851	1	10	0.455	59.05	0.623
Ld02	149686	C	G	8343.58	0	56	1	54	1	41	1	68	0.958333	48	0	0/0:35,0:35:87:0,87,1180	'0/0	35	0	0/0:30,0:30:84:0,84,1138	'0/0	30	0.0117647	0/0:84,1:85:99:0,202,2748	'0/0	85	0	0/0:38,0:38:96:0,96,1317	'0/0	38	0/0:249,1:250:99:0,635,8360	'0/0	250	0.788725	0.0680971	0	10	0.455	0.455	22	-6.153	740	1.172	4.953	1	10	0.455	59.35	0.924
Ld02	149828	G	A	10878.6	0	58	0.986486	74	1	49	1	80	1	49	0	0/0:34,0:34:75:0,75,1058	'0/0	34	0	0/0:32,0:32:87:0,87,1195	'0/0	32	0	0/0:84,0:84:99:0,226,3068	'0/0	84	0	0/0:25,0:25:60:0,60,814	'0/0	25	0/0:250,0:250:99:0,671,8944	'0/0	250	0.797297	0.0399796	0	10	0.455	0.455	22	-8.994	800	0	5.3444	1	10	0.455	59.74	0.557
Ld02	149840	C	T	10793.6	0	54	1	71	0.98	50	0.986842	76	1	49	0	0/0:31,0:31:81:0,81,1109	'0/0	31	0	0/0:35,0:35:90:0,90,1272	'0/0	35	0	0/0:77,0:77:99:0,217,2917	'0/0	77	0	0/0:27,0:27:66:0,66,918	'0/0	27	0/0:249,0:250:99:0,668,9018	'0/0	250	0.793368	0.0431144	0	10	0.455	0.455	22	-11.122	790	0.534	4.9968	1	10	0.455	59.64	-0.075
Ld02	149860	A	G	11620.6	0	62	1	79	0.981132	53	1	84	1	49	0	0/0:28,0:28:72:0,72,1001	'0/0	28	0	0/0:42,0:42:99:0,117,1607	'0/0	42	0	0/0:83,0:84:99:0,220,2991	'0/0	84	0	0/0:29,0:29:81:0,81,1099	'0/0	29	0/0:246,0:246:99:0,659,8795	'0/0	246	0.796226	0.0399796	0	10	0.455	0.455	22	-11.909	835	0	5.2919	1	10	0.455	59.67	0.337
Ld02	149918	A	C	11315.6	0	66	0.986667	75	0.979167	48	1	84	1	47	0	0/0:28,0:28:66:0,66,921	'0/0	28	0	0/0:48,0:48:99:0,126,1755	'0/0	48	0	0/0:96,0:96:99:0,244,3267	'0/0	96	0	0/0:38,0:38:93:0,93,1267	'0/0	38	0/0:244,2:249:99:0,644,8367	'0/0	249	0.793167	0.0431144	0	10	0.455	0.455	22	-10.2	862	0.538	5.9816	1	10	0.455	59.05	1.86
Ld02	149988	G	C	7470.64	0.0289855	69	1	73	1	42	1	77	1	50	0	0/0:30,0:30:63:0,63,865	'0/0	30	0	0/0:47,0:47:99:0,120,1577	'0/0	47	0	0/0:112,0:112:99:0,250,3390	'0/0	112	0.0238095	0/0:41,1:42:93:0,93,1266	'0/0	42	0/0:249,1:250:99:0,575,7414	'0/0	250	0.799845	0.0132893	0	8	0.364	0.364	22	-2.26	874	9.302	6.6978	1	8	0.364	51.98	-3.105
Ld02	151771	G	T	9091.58	0.962963	54	0.958333	48	0.971429	35	0.986111	72	0.948718	39	0	0/0:29,0:29:66:0,66,913	'0/0	29	0	0/0:50,0:50:99:0,126,1690	'0/0	50	0	0/0:79,0:79:99:0,199,2663	'0/0	79	0	0/0:28,0:28:69:0,69,950	'0/0	28	0/0:249,1:250:99:0,644,8394	'0/0	250	0.965511	0.0150785	0	12	0.545	0.545	22	-7.215	734	0	5.276	1	12	0.545	54.06	-3.269
Ld02	151879	G	A	7772.58	0	50	1	39	1	23	1	65	1	44	0	0/0:28,0:28:63:0,63,841	'0/0	28	0	0/0:28,0:28:81:0,81,1093	'0/0	28	0	0/0:80,0:80:99:0,208,2817	'0/0	80	0	0/0:37,0:37:99:0,99,1336	'0/0	37	0/0:249,0:250:99:0,671,8798	'0/0	250	0.8	0.0338949	0	10	0.455	0.455	22	-7.729	703	10.245	2.5289	1	10	0.455	59.08	1.714
Ld02	151936	A	G	8338.58	0.977778	45	1	35	1	30	1	56	0.96875	32	0	0/0:31,0:31:78:0,78,1067	'0/0	31	0	0/0:33,0:33:87:0,87,1207	'0/0	33	0	0/0:92,0:92:99:0,235,3228	'0/0	92	0	0/0:44,0:44:99:0,102,1415	'0/0	44	0/0:246,1:247:99:0,638,8466	'0/0	247	0.989306	0.0132893	0	12	0.545	0.545	22	-9.375	706	12.883	3.7021	1	12	0.545	59.15	-0.505
Ld02	151947	C	T	6582.58	0.977273	44	1	34	0.96875	32	1	48	0.967742	31	0	0/0:32,0:32:78:0,78,1053	'0/0	32	0	0/0:34,0:34:87:0,87,1228	'0/0	34	0	0/0:102,0:102:99:0,262,3609	'0/0	102	0	0/0:43,0:43:99:0,108,1523	'0/0	43	0/0:247,0:248:99:0,662,8797	'0/0	248	0.982753	0.0146219	0	10	0.455	0.455	22	-4.59	715	18.669	3.3724	1	10	0.455	59.12	-0.605
Ld02	151948	C	G	6775.58	0.977273	44	1	34	1	32	1	48	1	31	0	0/0:32,0:32:84:0,84,1132	'0/0	32	0	0/0:34,0:34:87:0,87,1218	'0/0	34	0	0/0:102,0:102:99:0,268,3661	'0/0	102	0	0/0:43,0:43:99:0,111,1523	'0/0	43	0/0:247,0:247:99:0,656,8558	'0/0	247	0.995455	0.0107996	0	10	0.455	0.455	22	-1.389	716	22.634	3.4632	1	10	0.455	59.12	-0.368
Ld02	151971	A	C	7267.58	0	45	1	33	1	32	1	52	1	28	0	0/0:33,0:33:84:0,84,1105	'0/0	33	0	0/0:35,0:35:96:0,96,1328	'0/0	35	0	0/0:100,0:100:99:0,259,3568	'0/0	100	0	0/0:36,0:36:99:0,99,1343	'0/0	36	0/0:246,1:247:99:0,668,8984	'0/0	247	0.8	0.0338949	0	10	0.455	0.455	22	-10.652	708	10.725	1.8332	1	10	0.455	59.31	-0.977
Ld02	152120	G	A	7748.58	0	72	1	27	0.966667	30	1	57	0.980392	51	0	0/0:35,0:35:81:0,81,1089	'0/0	35	0	0/0:44,0:44:99:0,108,1502	'0/0	44	0	0/0:78,0:78:99:0,202,2759	'0/0	78	0	0/0:29,0:29:78:0,78,1076	'0/0	29	0/0:248,0:248:99:0,671,8955	'0/0	248	0.789412	0.0431144	0	10	0.455	0.455	22	-9.223	731	27.108	1.9162	1	10	0.455	59.59	1.765
Ld02	152207	C	T	4181	0	40	0.727273	11	0.809524	21	0.863636	44	0.833333	30	0	0/0:29,0:29:66:0,66,940	'0/0	29	0	0/0:41,0:41:99:0,99,1393	'0/0	41	0	0/0:78,0:78:99:0,208,2875	'0/0	78	0	0/0:33,0:33:84:0,84,1134	'0/0	33	0/0:231,1:232:99:0,644,8782	'0/0	232	0.646753	0.0441713	0	6	0.273	0.273	22	-11.212	596	15.506	3.8896	0.0833	6	0.273	59.09	-1.828
Ld02	152295	A	C	1870.05	0	55	0	32	0	40	0.0298507	67	0	54	0	0/0:27,0:27:69:0,69,944	'0/0	27	0	0/0:35,0:35:90:0,90,1229	'0/0	35	0	0/0:46,0:47:99:0,120,1655	'0/0	47	0	0/0:31,0:31:66:0,66,931	'0/0	31	0/0:245,0:245:99:0,653,8906	'0/0	245	0.00597015	0.502335	0	2	0.091	0.091	22	-10.267	696	2.219	4.8504	1	2	0.091	58.38	0.799
Ld02	153306	T	C	11816.6	1	66	1	90	1	38	0.983607	61	0.974359	39	0	0/0:47,0:47:99:0,114,1587	'0/0	47	0	0/0:38,0:38:93:0,93,1274	'0/0	38	0	0/0:58,0:59:99:0,144,1990	'0/0	59	0	0/0:38,0:38:90:0,90,1234	'0/0	38	0/0:250,0:250:99:0,629,8189	'0/0	250	0.991593	0.0132893	0	12	0.545	0.545	22	-5.416	782	4.968	5.9852	1	12	0.545	59.49	0.855
Ld02	153481	C	T	12663.6	1	58	0.977528	89	0.980769	52	0.969697	66	1	55	0	0/0:40,0:40:99:0,102,1406	'0/0	40	0	0/0:32,0:32:87:0,87,1195	'0/0	32	0	0/0:74,0:74:99:0,169,2310	'0/0	74	0	0/0:30,0:30:84:0,84,1164	'0/0	30	0/0:248,0:249:99:0,656,8602	'0/0	249	0.985599	0.0146219	0	12	0.545	0.545	22	-7.43	795	1.1	6.711	1	12	0.545	59.61	1.292
Ld02	154084	G	T	11222.6	1	70	1	81	1	46	0.985714	70	1	50	0	0/0:54,0:54:99:0,132,1858	'0/0	54	0	0/0:36,0:36:90:0,90,1228	'0/0	36	0	0/0:84,0:84:99:0,205,2848	'0/0	84	0	0/0:32,0:32:87:0,87,1204	'0/0	32	0/0:249,0:250:99:0,638,8277	'0/0	250	0.997143	0.0107996	0	10	0.455	0.455	22	-3.476	817	0	3.2225	1	10	0.455	59.65	-0.082
Ld02	154801	G	T	1653.05	0	71	0	83	0	57	0.0224719	89	0	76	0	0/0:47,0:47:99:0,120,1663	'0/0	47	0.0227273	0/0:43,1:44:99:0,108,1506	'0/0	44	0	0/0:77,0:77:99:0,190,2583	'0/0	77	0	0/0:44,0:44:99:0,102,1418	'0/0	44	0/0:249,0:250:99:0,662,8750	'0/0	250	-0.00118744	0.866815	0	2	0.091	0.091	22	-10.581	896	1.151	3.8755	1	2	0.091	59.67	0.309
Ld02	155541	A	C	1682.05	0.012987	77	0	80	0	48	0	84	0	50	0	0/0:29,0:29:75:0,75,1032	'0/0	29	0	0/0:21,0:21:42:0,42,552	'0/0	21	0	0/0:65,0:65:99:0,166,2202	'0/0	65	0	0/0:40,0:41:96:0,96,1307	'0/0	41	0/0:249,0:249:99:0,626,8227	'0/0	249	0.0025974	0.502335	0	2	0.091	0.091	22	-9.398	802	0	5.6086	1	2	0.091	59.67	0.362
Ld02	156651	A	C	1842.05	0.0125	80	0	93	0	61	0	77	0.0149254	67	0	0/0:38,0:38:90:0,90,1244	'0/0	38	0	0/0:34,0:34:96:0,96,1332	'0/0	34	0	0/0:72,0:72:99:0,199,2732	'0/0	72	0	0/0:31,0:31:84:0,84,1135	'0/0	31	0/0:247,0:247:99:0,665,8866	'0/0	247	0.00548507	0.240421	0	2	0.091	0.091	22	-10.844	863	0	4.7835	1	2	0.091	59.78	-0.858
Ld02	156682	G	A	1543.05	0	78	0	105	0.0149254	67	0	76	0	69	0	0/0:36,0:36:87:0,87,1212	'0/0	36	0.0322581	0/0:30,1:31:45:0,45,1108	'0/0	31	0	0/0:71,0:71:99:0,199,2714	'0/0	71	0	0/0:35,0:35:90:0,90,1222	'0/0	35	0/0:249,0:249:99:0,659,8695	'0/0	249	-0.00507944	0.866815	0	2	0.091	0.091	22	-10.013	871	1.141	5.1685	1	2	0.091	59.73	-0.173
Ld02	157015	G	A	9651.64	0	78	1	103	1	49	1	68	1	49	0	0/0:40,0:40:96:0,96,1327	'0/0	40	0	0/0:32,0:32:84:0,84,1164	'0/0	32	0	0/0:92,0:93:99:0,232,3218	'0/0	93	0	0/0:44,0:44:99:0,102,1411	'0/0	44	0/0:250,0:250:99:0,647,8482	'0/0	250	0.8	0.0338949	0	8	0.364	0.364	22	-2.845	858	0	3.3913	1	8	0.364	59.65	0.481
Ld02	157194	T	C	1541.05	0	71	0	80	0	52	0.0133333	75	0.0163934	61	0.0444444	0/0:43,2:45:27:0,27,1349	'0/0	45	0	0/0:27,0:27:72:0,72,975	'0/0	27	0	0/0:82,0:82:99:0,196,2649	'0/0	82	0	0/0:40,0:40:99:0,111,1531	'0/0	40	0/0:248,0:250:99:0,671,8616	'0/0	250	-0.00516576	1	0	2	0.091	0.091	22	-8.652	839	1.108	3.2568	0.9989	2	0.091	59.69	-1.073
Ld02	157690	A	C	2308.05	0	76	0.0240964	83	0	72	0	104	0	63	0	0/0:25,0:25:60:0,60,832	'0/0	25	0	0/0:28,0:29:69:0,69,957	'0/0	29	0.0113636	0/0:86,1:88:99:0,214,2991	'0/0	88	0	0/0:31,0:32:75:0,75,1031	'0/0	32	0/0:250,0:250:99:0,665,8538	'0/0	250	0.00197837	1	0	2	0.091	0.091	22	-12.105	908	4.834	5.5697	1	2	0.091	59.7	0.569
Ld02	157820	G	A	1884.05	0	71	0	72	0.0188679	53	0	90	0	71	0	0/0:42,0:42:99:0,99,1382	'0/0	42	0	0/0:28,0:28:72:0,72,967	'0/0	28	0	0/0:89,0:90:99:0,241,3278	'0/0	90	0	0/0:32,0:32:84:0,84,1163	'0/0	32	0/0:246,0:247:99:0,668,8858	'0/0	247	0.00377358	0.502335	0	2	0.091	0.091	22	-10.888	862	1.066	3.9387	1	2	0.091	59.83	-0.345
Ld02	158949	A	G	1886.05	0	75	0.0222222	45	0.0188679	53	0	107	0	53	0	0/0:38,0:38:93:0,93,1242	'0/0	38	0	0/0:30,0:30:81:0,81,1085	'0/0	30	0.0131579	0/0:75,1:76:99:0,157,2426	'0/0	76	0	0/0:48,0:49:99:0,120,1648	'0/0	49	0/0:248,1:249:99:0,668,8813	'0/0	249	0.00492856	0.560509	0	2	0.091	0.091	22	-10.817	843	3.578	4.6993	1	2	0.091	59.78	2.176
Ld02	160086	T	G	12676.6	0	82	1	102	1	67	0.982456	114	1	68	0	0/0:24,0:24:63:0,63,841	'0/0	24	0	0/0:24,0:24:69:0,69,954	'0/0	24	0.0104167	0/0:95,1:96:99:0,244,3348	'0/0	96	0	0/0:55,0:55:99:0,147,2004	'0/0	55	0/0:250,0:250:99:0,650,8358	'0/0	250	0.793887	0.0680971	0	8	0.364	0.364	22	1.029	948	1.144	4.632	1	8	0.364	59.56	0.071
Ld02	161088	T	G	1527.05	0.0888889	45	0.0545455	55	0.105263	38	0.0394737	76	0	49	0.0909091	0/0:20,2:22:48:0,48,558	'0/0	22	0.0333333	0/0:29,1:30:54:0,54,693	'0/0	30	0.157895	0/0:44,9:57:68:0,68,1201	'0/0	57	0.129032	0/0:27,4:31:63:0,63,792	'0/0	31	0/0:239,2:247:99:0,580,6959	'0/0	247	-0.0451581	0.285714	0	2	0.091	0.091	22	-6.878	706	0	12.8293	1	2	0.091	59.21	-1.286
Ld02	161264	A	G	2066.05	0	57	0	48	0.025	40	0	84	0	44	0	0/0:24,0:24:60:0,60,722	'0/0	24	0	0/0:31,0:31:87:0,87,1104	'0/0	31	0.025	0/0:39,1:40:90:0,90,1188	'0/0	40	0	0/0:28,0:28:72:0,72,974	'0/0	28	0/0:246,2:248:99:0,653,8270	'0/0	248	-0.00125	1	0	2	0.091	0.091	22	-8.715	714	0	7.2418	1	2	0.091	59.55	0.998
Ld02	161565	A	G	2538.05	0	58	0.0204082	49	0	60	0	93	0	48	0	0/0:27,0:27:78:0,78,1090	'0/0	27	0	0/0:38,0:38:93:0,93,1274	'0/0	38	0	0/0:91,0:91:99:0,220,2976	'0/0	91	0	0/0:22,0:23:54:0,54,745	'0/0	23	0/0:250,0:250:99:0,695,9341	'0/0	250	0.00408163	0.502335	0	2	0.091	0.091	22	-13.141	825	0	5.2416	1	2	0.091	59.66	1.892
Ld02	161741	T	C	2022.05	0	65	0	51	0	34	0.0235294	85	0.025641	39	0	0/0:23,0:23:60:0,60,837	'0/0	23	0.0714286	0/0:25,2:28:57:0,57,752	'0/0	28	0.0625	0/0:44,3:48:99:0,111,1456	'0/0	48	0.05	0/0:19,1:20:42:0,42,559	'0/0	20	0/0:246,3:249:99:0,620,7802	'0/0	249	-0.0361481	0.124773	0	2	0.091	0.091	22	-8.455	716	3.006	12.2193	1	2	0.091	59.53	0.596
Ld02	161849	A	G	1801.05	0	59	0.0294118	68	0	33	0	95	0	51	0	0/0:22,0:22:48:0,48,642	'0/0	22	0	0/0:26,0:27:54:0,54,702	'0/0	27	0.0196078	0/0:48,1:51:99:0,117,1565	'0/0	51	0	0/0:24,0:24:60:0,60,766	'0/0	24	0/0:244,1:248:99:0,617,7634	'0/0	248	0.000980392	1	0	2	0.091	0.091	22	-7.956	746	0.958	9.9993	1	2	0.091	59.43	-0.221
Ld02	161918	C	T	1770.05	0	46	0	61	0	28	0	93	0	45	0.03125	0/0:31,1:32:75:0,75,1040	'0/0	32	0	0/0:27,0:27:66:0,66,891	'0/0	27	0	0/0:61,0:61:99:0,153,2057	'0/0	61	0	0/0:16,0:16:45:0,45,606	'0/0	16	0/0:209,0:209:99:0,560,7355	'0/0	209	-0.0078125	0.371093	0	2	0.091	0.091	22	-8.165	678	2.063	12.8183	1	2	0.091	58.9	0.947
Ld02	162178	C	G	1599.05	0.016129	62	0.0181818	55	0	45	0	91	0	42	0	0/0:35,0:35:81:0,81,1121	'0/0	35	0	0/0:40,0:40:93:0,93,1271	'0/0	40	0	0/0:67,0:67:99:0,163,2207	'0/0	67	0	0/0:25,0:25:72:0,72,974	'0/0	25	0/0:248,0:249:99:0,629,8177	'0/0	249	0.00686217	0.240421	0	2	0.091	0.091	22	-9.723	770	1.063	6.6049	1	2	0.091	59.73	-0.275
Ld02	162903	A	T	1905.05	0	46	0	64	0	45	0	80	0	56	0	0/0:41,0:42:90:0,90,1202	'0/0	42	0	0/0:51,0:55:99:0,105,1380	'0/0	55	0	0/0:67,0:71:99:0,174,2201	'0/0	71	0.03125	0/0:27,1:32:66:0,66,848	'0/0	32	0/0:239,0:240:99:0,565,6910	'0/0	240	-0.0078125	0.371093	0	2	0.091	0.091	22	-8.944	799	0	13.7901	1	2	0.091	52.96	0.196
Ld02	163635	T	C	7860.64	0.0126582	79	0.936508	63	0.918367	49	0.892857	84	0.875	56	0	0/0:36,0:36:90:0,90,1232	'0/0	36	0	0/0:42,0:42:99:0,102,1433	'0/0	42	0	0/0:58,0:59:99:0,156,2081	'0/0	59	0	0/0:26,0:26:63:0,63,858	'0/0	26	0/0:247,1:250:99:0,610,7362	'0/0	250	0.727078	0.0150785	0	8	0.364	0.364	22	1.657	815	0	5.7616	1	8	0.364	54.18	3.414
Ld02	163672	C	T	8317.05	0	59	0	54	0	44	0.0119048	84	0	54	0	0/0:30,0:30:75:0,75,1014	'0/0	30	0	0/0:39,0:39:99:0,105,1465	'0/0	39	0	0/0:54,0:54:99:0,147,1958	'0/0	54	0	0/0:34,0:34:87:0,87,1159	'0/0	34	1/1:0,244:245:99:8365,638,0	'1/1	245	0.00238095	0.502335	0	2	0.091	0.091	22	0.93	772	1.182	4.1607	1	2	0.091	58.04	0.841
Ld02	164055	G	T	2016.05	0	54	0	33	0	44	0	75	0	56	0	0/0:28,0:28:81:0,81,1128	'0/0	28	0	0/0:36,0:36:93:0,93,1307	'0/0	36	0.010101	0/0:98,1:99:99:0,238,3286	'0/0	99	0	0/0:51,0:51:99:0,129,1809	'0/0	51	0/0:247,2:249:99:0,586,8850	'0/0	249	-0.00252525	0.371093	0	2	0.091	0.091	22	-11.822	793	3.495	4.1891	1	2	0.091	59.54	-0.017
Ld02	164394	C	A	8483.05	0	60	0	52	0.0181818	55	0.0102041	98	0.0151515	66	0.0344828	0/0:28,1:29:63:0,63,858	'0/0	29	0	0/0:35,0:35:72:0,72,939	'0/0	35	0.0714286	0/0:52,4:56:99:0,126,1627	'0/0	56	0.0714286	0/0:26,2:28:57:0,57,723	'0/0	28	1/1:0,242:242:99:8531,641,0	'1/1	242	-0.0356275	0.168761	0	2	0.091	0.091	22	6.923	827	10.735	14.0826	1	2	0.091	59.57	-0.284
Ld02	164907	A	G	23740.6	1	85	1	76	0.982759	58	1	81	1	66	0	0/0:28,0:28:69:0,69,975	'0/0	28	0	0/0:38,0:38:93:0,93,1264	'0/0	38	0	0/0:81,0:81:99:0,190,2600	'0/0	81	0	0/0:46,0:46:99:0,120,1664	'0/0	46	1/1:1,237:239:99:8419,632,0	'1/1	239	0.996552	0.0107996	0	14	0.636	0.636	22	-10.864	860	1.354	3.703	1	14	0.636	59.65	-0.41
Ld02	165558	G	A	1675.05	0	65	0.0116279	86	0	54	0	81	0	58	0	0/0:42,0:42:99:0,99,1390	'0/0	42	0	0/0:34,0:34:93:0,93,1290	'0/0	34	0	0/0:87,0:87:99:0,238,3225	'0/0	87	0	0/0:28,0:28:63:0,63,896	'0/0	28	0/0:248,0:249:99:0,638,8456	'0/0	249	0.00232558	0.502335	0	2	0.091	0.091	22	-11.272	845	2.383	4.0505	1	2	0.091	59.77	0.903
Ld02	166186	A	G	22795.6	1	72	1	76	1	45	1	91	1	53	0	0/0:25,0:25:57:0,57,803	'0/0	25	0	0/0:38,0:38:99:0,102,1395	'0/0	38	0	0/0:60,0:60:99:0,163,2251	'0/0	60	0	0/0:36,0:36:90:0,90,1249	'0/0	36	1/1:0,244:244:99:8617,653,0	'1/1	244	1	0.00720957	0	14	0.636	0.636	22	-12.505	796	0	2.4845	1	14	0.636	59.59	2.114
Ld02	166358	C	T	20869.6	1	63	0.984375	64	0.967213	61	0.9625	80	0.974359	39	0	0/0:29,0:29:69:0,69,980	'0/0	29	0	0/0:37,0:38:93:0,93,1262	'0/0	38	0.0102041	0/0:95,1:98:99:0,232,3153	'0/0	98	0	0/0:49,0:49:99:0,126,1776	'0/0	49	1/1:1,243:244:99:8670,665,0	'1/1	244	0.975138	0.0179428	0	14	0.636	0.636	22	-14.038	818	11.117	25.3163	1	14	0.636	59.69	0.224
Ld02	166364	C	T	10695.6	1	66	0.985075	67	0.983871	62	0.975904	83	0.974359	39	0	0/0:31,0:31:72:0,72,1016	'0/0	31	0	0/0:36,0:36:99:0,102,1373	'0/0	36	0	0/0:95,0:95:99:0,238,3271	'0/0	95	0	0/0:49,0:49:99:0,132,1832	'0/0	49	0/0:250,0:250:99:0,692,9052	'0/0	250	0.983842	0.0150785	0	10	0.455	0.455	22	-6.017	837	6.211	23.5635	1	10	0.455	59.72	2.553
Ld02	166576	A	G	21523.6	1	76	1	63	1	50	1	91	1	39	0	0/0:30,0:30:75:0,75,1064	'0/0	30	0	0/0:27,0:27:66:0,66,906	'0/0	27	0	0/0:95,0:95:99:0,262,3611	'0/0	95	0	0/0:39,0:39:90:0,90,1272	'0/0	39	1/1:0,241:241:99:8679,656,0	'1/1	241	1	0.00720957	0	14	0.636	0.636	22	-13.326	788	2.063	2.7659	1	14	0.636	59.75	0.409
Ld02	166742	T	C	12774.6	1	57	1	67	0.977778	45	1	111	1	47	0	0/0:37,0:37:84:0,84,1102	'0/0	37	0	0/0:23,0:23:63:0,63,832	'0/0	23	0	0/0:74,0:75:99:0,181,2381	'0/0	75	0	0/0:23,0:23:63:0,63,765	'0/0	23	0/0:247,0:248:99:0,623,8241	'0/0	248	0.995556	0.0107996	0	12	0.545	0.545	22	-6.701	796	1.104	7.4388	1	12	0.545	59.44	0.758
Ld02	167279	A	G	9246.58	0.953125	64	1	50	0.971429	35	1	89	0.965517	58	0	0/0:35,0:35:84:0,84,1125	'0/0	35	0.030303	0/0:32,1:33:84:0,84,1150	'0/0	33	0	0/0:79,0:80:99:0,208,2764	'0/0	80	0	0/0:31,0:31:75:0,75,1052	'0/0	31	0/0:247,0:250:99:0,665,8750	'0/0	250	0.970438	0.017451	0	10	0.455	0.455	22	-4.634	777	0	9.9086	1	10	0.455	59.62	0.082
Ld02	168712	A	G	22779.6	0.987013	77	0.984615	65	1	58	1	85	1	62	0	0/0:40,0:40:99:0,99,1373	'0/0	40	0	0/0:31,0:31:78:0,78,1071	'0/0	31	0	0/0:55,0:56:99:0,150,2049	'0/0	56	0	0/0:46,0:46:99:0,126,1701	'0/0	46	1/1:0,244:245:99:8668,650,0	'1/1	245	0.994326	0.0132893	0	14	0.636	0.636	22	-9.469	814	2.219	4.7765	1	14	0.636	59.25	0.03
Ld02	168758	A	G	2092.05	0	67	0	65	0	60	0	84	1	61	0.0263158	0/0:37,1:38:87:0,87,1216	'0/0	38	0	0/0:27,0:27:72:0,72,983	'0/0	27	0	0/0:53,0:53:99:0,132,1846	'0/0	53	0	0/0:42,0:42:99:0,108,1452	'0/0	42	0/0:246,3:249:99:0,668,8489	'0/0	249	0.193421	1	0	2	0.091	0.091	22	0.283	803	1	4.9177	1	2	0.091	59.22	1.155
Ld02	168798	T	C	16834.6	0.974359	39	1	41	1	42	0.980769	52	1	42	0.0294118	0/0:33,1:34:53:0,53,1147	'0/0	34	0	0/0:23,0:23:54:0,54,709	'0/0	23	0	0/0:59,0:59:99:0,150,1978	'0/0	59	0	0/0:37,0:37:81:0,81,1068	'0/0	37	1/1:1,231:232:99:7992,578,0	'1/1	232	0.983673	0.0160099	0	14	0.636	0.636	22	-1.746	641	0.606	25.4566	1	14	0.636	59.54	1.295
Ld02	168800	T	C	15954.6	0.974359	39	1	41	0.97619	42	0.980769	52	1	42	0.0322581	0/0:29,1:31:81:0,81,1062	'0/0	31	0	0/0:23,0:23:48:0,48,631	'0/0	23	0	0/0:58,0:59:99:0,150,2020	'0/0	59	0	0/0:37,0:37:93:0,93,1247	'0/0	37	1/1:2,227:229:99:7731,528,0	'1/1	229	0.978199	0.017451	0	14	0.636	0.636	22	-5.394	637	0	6.9701	1	14	0.636	59.54	-0.644
Ld02	169041	G	A	13190.6	0.988235	85	0.977011	87	1	56	1	94	0.95	60	0	0/0:49,0:49:99:0,123,1717	'0/0	49	0	0/0:41,0:41:99:0,102,1414	'0/0	41	0	0/0:61,0:62:99:0,163,2255	'0/0	62	0	0/0:43,0:43:93:0,93,1319	'0/0	43	0/0:249,0:249:99:0,629,8326	'0/0	249	0.983049	0.0146219	0	10	0.455	0.455	22	-6.066	869	1.116	6.0909	1	10	0.455	59.62	2.407
Ld02	169176	G	A	5018.05	0.986486	74	0	71	0	70	0	95	1	68	0	0/0:36,0:36:99:0,102,1391	'0/0	36	0	0/0:35,0:35:90:0,90,1234	'0/0	35	0	0/0:64,0:64:99:0,181,2468	'0/0	64	0	0/0:45,0:45:99:0,117,1611	'0/0	45	0/0:250,0:250:99:0,656,8591	'0/0	250	0.397297	0.240421	0	4	0.182	0.182	22	-0.168	862	2.443	5.57	1	4	0.182	59.4	1.588
Ld02	169243	G	A	17460.6	0.986842	76	1	76	0.987952	83	1	111	1	80	0	0/0:34,0:34:90:0,90,1250	'0/0	34	0	0/0:39,0:39:99:0,111,1542	'0/0	39	0	0/0:66,0:66:99:0,175,2383	'0/0	66	0	0/0:45,0:45:99:0,117,1596	'0/0	45	0/0:247,1:248:99:0,623,8709	'0/0	248	0.994959	0.0132893	0	12	0.545	0.545	22	-8.83	918	0	4.1363	1	12	0.545	59.45	-0.826
Ld02	169333	G	T	15030.6	0.986486	74	1	87	1	59	1	119	1	67	0	0/0:45,0:45:99:0,108,1512	'0/0	45	0	0/0:32,0:32:87:0,87,1184	'0/0	32	0	0/0:84,0:84:99:0,208,2872	'0/0	84	0	0/0:52,0:52:99:0,135,1871	'0/0	52	0/0:249,1:250:99:0,623,8594	'0/0	250	0.997297	0.0107996	0	10	0.455	0.455	22	-1.839	927	0	23.2082	1	10	0.455	59.71	0.781
Ld02	169337	C	A	24063.6	1	73	1	88	0.982143	56	0.991736	121	0.984375	64	0	0/0:45,0:45:99:0,108,1500	'0/0	45	0	0/0:32,0:32:87:0,87,1169	'0/0	32	0	0/0:81,0:81:99:0,205,2807	'0/0	81	0	0/0:58,0:58:99:0,141,1974	'0/0	58	1/1:0,243:243:99:8578,653,0	'1/1	243	0.991651	0.0146219	0	14	0.636	0.636	22	-14.144	915	0.612	22.7949	1	14	0.636	59.71	-1.363
Ld02	169521	T	C	14722.6	1	80	1	96	1	54	1	110	1	62	0	0/0:30,0:30:75:0,75,1020	'0/0	30	0	0/0:26,0:26:63:0,63,863	'0/0	26	0	0/0:83,0:83:99:0,214,2965	'0/0	83	0.0243902	0/0:40,1:41:60:0,60,1320	'0/0	41	0/0:250,0:250:99:0,662,8685	'0/0	250	0.993902	0.00927678	0	10	0.455	0.455	22	-1.126	887	0	3.3859	1	10	0.455	59.28	0.715
Ld02	169669	G	T	11877.6	1	76	1	66	1	58	1	96	1	47	0	0/0:40,0:40:99:0,108,1464	'0/0	40	0	0/0:37,0:37:93:0,93,1254	'0/0	37	0	0/0:77,0:77:99:0,214,2896	'0/0	77	0	0/0:29,0:29:84:0,84,1138	'0/0	29	0/0:249,0:249:99:0,668,8685	'0/0	249	1	0.00720957	0	10	0.455	0.455	22	-4.248	819	0.523	4.3209	1	10	0.455	59.68	1.127
Ld02	170058	A	G	15282.6	1	102	1	72	1	66	1	104	1	72	0	0/0:29,0:29:81:0,81,1104	'0/0	29	0.0232558	0/0:42,1:43:69:0,69,1407	'0/0	43	0	0/0:62,0:62:99:0,166,2257	'0/0	62	0	0/0:46,0:46:99:0,111,1568	'0/0	46	0/0:248,0:248:99:0,668,8881	'0/0	248	0.994186	0.00927678	0	10	0.455	0.455	22	-3.261	905	0.522	3.5152	1	10	0.455	59.83	1.087
Ld02	170114	T	C	15010.6	1	94	1	80	1	58	1	118	1	59	0	0/0:30,0:30:75:0,75,1046	'0/0	30	0.0238095	0/0:41,1:42:69:0,69,1431	'0/0	42	0	0/0:72,0:72:99:0,181,2510	'0/0	72	0	0/0:53,0:53:99:0,141,1955	'0/0	53	0/0:248,1:249:99:0,662,8612	'0/0	249	0.994048	0.00927678	0	10	0.455	0.455	22	0.01	916	4.971	8.2401	1	10	0.455	59.6	0.986
Ld02	170141	C	T	14088.6	1	84	1	80	1	56	1	110	1	60	0	0/0:30,0:30:78:0,78,1097	'0/0	30	0.0204082	0/0:48,1:49:81:0,81,1573	'0/0	49	0	0/0:70,0:70:99:0,181,2526	'0/0	70	0	0/0:52,0:52:99:0,138,1934	'0/0	52	0/0:247,0:247:99:0,653,8519	'0/0	247	0.994898	0.00927678	0	10	0.455	0.455	22	-3.663	895	5.045	3.9376	1	10	0.455	59.54	1.197
Ld02	170173	G	A	12317.6	1	71	0.985507	69	1	50	1	105	1	49	0	0/0:32,0:32:90:0,90,1272	'0/0	32	0.0188679	0/0:52,1:53:75:0,75,1562	'0/0	53	0	0/0:68,0:68:99:0,178,2441	'0/0	68	0	0/0:44,0:44:99:0,111,1531	'0/0	44	0/0:250,0:250:99:0,638,8342	'0/0	250	0.992384	0.0132893	0	10	0.455	0.455	22	-3.307	843	6.133	3.767	1	10	0.455	59.61	0.594
Ld02	170403	G	A	24045.6	1	96	1	94	1	48	1	102	0.982759	58	0	0/0:46,0:46:99:0,123,1687	'0/0	46	0	0/0:35,0:35:84:0,84,1138	'0/0	35	0	0/0:61,0:61:99:0,163,2224	'0/0	61	0	0/0:22,0:22:60:0,60,831	'0/0	22	1/1:0,243:243:99:8442,644,0	'1/1	243	0.996552	0.0107996	0	14	0.636	0.636	22	-12.565	851	0	3.6649	1	14	0.636	59.81	1.542
Ld02	170679	C	G	15207.6	0.985915	71	1	100	1	58	1	119	1	61	0	0/0:44,0:44:99:0,120,1650	'0/0	44	0	0/0:33,0:33:78:0,78,1078	'0/0	33	0	0/0:73,0:73:99:0,202,2737	'0/0	73	0	0/0:42,0:42:99:0,105,1456	'0/0	42	0/0:249,0:250:99:0,668,8789	'0/0	250	0.997183	0.0107996	0	10	0.455	0.455	22	-1.032	934	3.268	4.1753	1	10	0.455	59.71	0.619
Ld02	171214	C	T	8594.96	0	85	0.99	100	0.98	50	1	80	0	82	0	0/0:51,0:51:99:0,114,1547	'0/0	51	0	0/0:33,0:33:84:0,84,1164	'0/0	33	0	0/0:86,0:86:99:0,214,2944	'0/0	86	0	0/0:32,0:32:75:0,75,1022	'0/0	32	0/0:250,0:250:99:0,635,8177	'0/0	250	0.594	0.109436	0	6	0.273	0.273	22	0.633	895	0	2.4616	1	6	0.273	59.79	1.558
Ld02	171341	T	C	15336.6	0.989247	93	1	94	1	54	0.981651	109	1	67	0	0/0:45,0:45:99:0,105,1460	'0/0	45	0	0/0:53,0:53:99:0,126,1758	'0/0	53	0	0/0:62,0:62:99:0,169,2308	'0/0	62	0	0/0:29,0:29:78:0,78,1034	'0/0	29	0/0:234,0:234:99:0,611,7962	'0/0	234	0.99418	0.0132893	0	10	0.455	0.455	22	-0.273	892	1.728	6.0912	1	10	0.455	59.72	2.726
Ld02	171789	A	G	14881.6	0.988636	88	1	86	1	65	1	107	1	64	0	0/0:36,0:36:93:0,93,1297	'0/0	36	0	0/0:45,0:45:99:0,114,1531	'0/0	45	0.0108696	0/0:91,1:92:99:0,235,3228	'0/0	92	0	0/0:44,0:44:99:0,108,1466	'0/0	44	0/0:249,0:250:99:0,656,8437	'0/0	250	0.99501	0.0132893	0	10	0.455	0.455	22	-0.539	933	1.109	3.9213	1	10	0.455	59.72	0.258
Ld02	172081	T	C	12179.6	0.985075	67	0.986301	73	1	64	1	80	1	52	0	0/0:43,0:43:99:0,99,1387	'0/0	43	0	0/0:39,0:39:99:0,105,1407	'0/0	39	0	0/0:90,0:90:99:0,244,3284	'0/0	90	0	0/0:48,0:48:99:0,123,1712	'0/0	48	0/0:249,0:250:99:0,641,8296	'0/0	250	0.994275	0.0132893	0	10	0.455	0.455	22	0.143	890	0	4.2283	1	10	0.455	59.67	0.45
Ld02	172305	G	A	13039.6	1	83	0.983333	60	1	47	1	82	1	74	0	0/0:42,0:42:99:0,108,1500	'0/0	42	0	0/0:42,0:42:99:0,111,1528	'0/0	42	0	0/0:77,0:77:99:0,187,2583	'0/0	77	0	0/0:59,0:59:99:0,150,2076	'0/0	59	0/0:247,0:247:99:0,662,8834	'0/0	247	0.996667	0.0107996	0	10	0.455	0.455	22	-5.725	873	0	4.0276	1	10	0.455	59.69	0.588
Ld02	172677	C	G	14995.6	1	81	1	86	0.982143	56	0.985507	69	1	64	0	0/0:41,0:41:99:0,108,1478	'0/0	41	0	0/0:26,0:26:78:0,78,1041	'0/0	26	0	0/0:68,0:68:99:0,178,2386	'0/0	68	0	0/0:38,0:38:93:0,93,1303	'0/0	38	0/0:248,2:250:99:0,626,8178	'0/0	250	0.99353	0.0132893	0	12	0.545	0.545	22	-6.476	837	0	4.0489	1	12	0.545	59.52	-0.667
Ld02	173150	G	A	14621.6	1	88	1	86	1	55	1	106	0.985915	71	0	0/0:43,0:43:99:0,111,1546	'0/0	43	0	0/0:28,0:28:75:0,75,1016	'0/0	28	0	0/0:53,0:54:99:0,150,2053	'0/0	54	0	0/0:50,0:50:99:0,123,1673	'0/0	50	0/0:249,0:250:99:0,608,7922	'0/0	250	0.997183	0.0107996	0	10	0.455	0.455	22	-2.345	884	8.02	2.6578	1	10	0.455	59.81	0.945
Ld02	173214	C	T	13667.6	0.988889	90	1	75	0.983333	60	1	97	1	65	0	0/0:40,0:40:96:0,96,1339	'0/0	40	0	0/0:33,0:33:87:0,87,1205	'0/0	33	0	0/0:71,0:71:99:0,178,2464	'0/0	71	0.0217391	0/0:45,1:46:99:0,105,1467	'0/0	46	0/0:247,1:248:99:0,632,8264	'0/0	248	0.98901	0.0160099	0	10	0.455	0.455	22	-4.048	884	8.232	5.663	1	10	0.455	59.67	1.306
Ld02	173264	C	T	12999.6	1	84	1	67	1	55	1	95	0.983051	59	0	0/0:37,0:37:99:0,108,1481	'0/0	37	0	0/0:30,0:30:84:0,84,1181	'0/0	30	0	0/0:72,0:72:99:0,193,2646	'0/0	72	0	0/0:37,0:37:99:0,99,1339	'0/0	37	0/0:248,0:249:99:0,662,8741	'0/0	249	0.99661	0.0107996	0	10	0.455	0.455	22	-4.588	846	0.529	3.9344	1	10	0.455	59.5	0.568
Ld02	173313	G	A	13509.6	0.97561	82	1	86	1	53	1	96	0.967213	61	0	0/0:30,0:30:87:0,87,1223	'0/0	30	0	0/0:29,0:29:78:0,78,1103	'0/0	29	0	0/0:77,0:77:99:0,202,2744	'0/0	77	0	0/0:42,0:42:96:0,96,1353	'0/0	42	0/0:248,0:249:99:0,629,8331	'0/0	249	0.988565	0.0132893	0	10	0.455	0.455	22	-3.803	863	0.528	3.0138	1	10	0.455	59.51	2.495
Ld02	173363	G	C	15020.6	0.987342	79	1	93	1	51	1	91	1	57	0	0/0:33,0:33:87:0,87,1211	'0/0	33	0	0/0:29,0:29:75:0,75,1020	'0/0	29	0	0/0:73,0:73:99:0,199,2695	'0/0	73	0	0/0:43,0:43:99:0,105,1479	'0/0	43	0/0:247,2:250:99:0,641,8078	'0/0	250	0.997468	0.0107996	0	12	0.545	0.545	22	-3.621	854	1.74	4.4321	1	12	0.545	59.39	1.132
Ld02	173401	G	C	14593.6	1	84	1	85	1	42	1	95	1	60	0	0/0:34,0:34:87:0,87,1196	'0/0	34	0	0/0:27,0:27:69:0,69,949	'0/0	27	0	0/0:85,0:85:99:0,211,2910	'0/0	85	0	0/0:43,0:43:99:0,102,1453	'0/0	43	0/0:248,0:249:99:0,641,8251	'0/0	249	1	0.00720957	0	12	0.545	0.545	22	-7.173	863	8.126	9.162	1	12	0.545	59.71	1.137
Ld02	173988	T	C	7373.05	0	83	0	61	0	53	0	90	0	50	0	0/0:32,0:32:78:0,78,1053	'0/0	32	0	0/0:34,0:35:84:0,84,1110	'0/0	35	0.0333333	0/0:58,2:60:99:0,150,1982	'0/0	60	0	0/0:39,0:39:96:0,96,1281	'0/0	39	1/1:0,246:246:99:7421,599,0	'1/1	246	-0.00833333	0.371093	0	2	0.091	0.091	22	-2.769	800	5.439	8.8245	1	2	0.091	59.81	-0.038
Ld02	174375	A	C	20224.6	1	50	1	47	1	44	1	90	1	50	0	0/0:42,0:43:99:0,102,1439	'0/0	43	0	0/0:41,0:41:99:0,102,1395	'0/0	41	0	0/0:79,0:79:99:0,196,2712	'0/0	79	0	0/0:37,0:37:96:0,96,1324	'0/0	37	1/1:0,244:244:99:8662,656,0	'1/1	244	1	0.00720957	0	14	0.636	0.636	22	-13.31	784	0.599	3.9649	1	14	0.636	59.49	1.687
Ld02	174457	A	G	7361.58	1	44	1	26	1	35	1	62	1	38	0	0/0:41,0:41:99:0,108,1505	'0/0	41	0	0/0:32,0:32:84:0,84,1144	'0/0	32	0	0/0:75,0:75:99:0,187,2572	'0/0	75	0	0/0:37,0:37:93:0,93,1303	'0/0	37	0/0:248,1:249:99:0,671,8928	'0/0	249	1	0.00720957	0	10	0.455	0.455	22	-4.222	709	0	3.1685	1	10	0.455	59.05	1.347
Ld02	174921	A	G	10793.6	1	41	0.977273	44	0.978261	46	1	67	1	52	0	0/0:41,0:41:96:0,96,1284	'0/0	41	0	0/0:25,0:25:54:0,54,738	'0/0	25	0	0/0:52,0:53:99:0,135,1817	'0/0	53	0.0285714	0/0:34,1:35:81:0,81,1081	'0/0	35	0/0:250,0:250:99:0,680,8967	'0/0	250	0.983964	0.0160099	0	12	0.545	0.545	22	-5.941	721	3.238	5.4458	1	12	0.545	59.64	0.24
Ld02	175064	T	C	10873.6	1	71	1	44	1	34	1	83	1	62	0	0/0:21,0:21:54:0,54,736	'0/0	21	0	0/0:32,0:32:81:0,81,1100	'0/0	32	0	0/0:54,0:54:99:0,138,1917	'0/0	54	0	0/0:29,0:29:75:0,75,1030	'0/0	29	0/0:247,1:249:99:0,659,8577	'0/0	249	1	0.00720957	0	10	0.455	0.455	22	-0.089	754	5.125	3.2016	1	10	0.455	59.25	0.6
Ld02	175117	T	C	12213.6	0.987654	81	0.982759	58	1	49	1	94	1	62	0	0/0:30,0:30:66:0,66,922	'0/0	30	0	0/0:33,0:33:87:0,87,1182	'0/0	33	0	0/0:56,0:57:99:0,141,1933	'0/0	57	0	0/0:32,0:32:84:0,84,1107	'0/0	32	0/0:248,0:249:99:0,665,8650	'0/0	249	0.994083	0.0132893	0	10	0.455	0.455	22	-0.569	819	3.292	5.2621	1	10	0.455	59.57	0.109
Ld02	175198	T	C	11626.6	0.986301	73	1	50	0.983333	60	1	86	0.983051	59	0	0/0:32,0:32:75:0,75,1025	'0/0	32	0	0/0:33,0:33:84:0,84,1108	'0/0	33	0.0126582	0/0:78,1:79:99:0,190,2494	'0/0	79	0	0/0:39,0:40:93:0,93,1208	'0/0	40	0/0:249,0:250:99:0,677,8755	'0/0	250	0.987373	0.017451	0	10	0.455	0.455	22	-1.787	831	1.122	4.76	1	10	0.455	59.34	1.442
Ld02	176017	C	T	14284.6	1	73	0.989247	93	1	66	0.989011	91	0.969231	65	0	0/0:38,0:38:99:0,99,1366	'0/0	38	0	0/0:40,0:40:96:0,96,1346	'0/0	40	0	0/0:68,0:68:99:0,166,2277	'0/0	68	0	0/0:34,0:34:90:0,90,1245	'0/0	34	0/0:250,0:250:99:0,650,8553	'0/0	250	0.989498	0.0146219	0	10	0.455	0.455	22	-3.596	870	1.75	4.7491	1	10	0.455	59.49	1.281
Ld02	176086	T	C	16636.6	0.987654	81	1	102	1	69	1	89	0.986486	74	0	0/0:32,0:32:93:0,93,1293	'0/0	32	0	0/0:37,0:37:99:0,102,1376	'0/0	37	0	0/0:59,0:59:99:0,147,2016	'0/0	59	0	0/0:32,0:32:84:0,84,1157	'0/0	32	0/0:249,0:250:99:0,659,8639	'0/0	250	0.994828	0.0132893	0	12	0.545	0.545	22	-8.694	887	4.064	4.3103	1	12	0.545	59.79	1.464
Ld02	176293	A	G	13302.6	1	77	1	87	1	48	1	92	1	46	0	0/0:41,0:41:99:0,105,1459	'0/0	41	0	0/0:38,0:38:90:0,90,1250	'0/0	38	0	0/0:96,0:96:99:0,229,3180	'0/0	96	0	0/0:51,0:51:99:0,120,1671	'0/0	51	0/0:250,0:250:99:0,674,8800	'0/0	250	1	0.00720957	0	10	0.455	0.455	22	-4.066	889	0	3.9484	1	10	0.455	59.79	0.64
Ld02	176297	A	G	13370.6	1	76	1	89	1	47	1	90	1	49	0	0/0:45,0:45:99:0,105,1496	'0/0	45	0	0/0:37,0:37:96:0,96,1280	'0/0	37	0	0/0:96,0:96:99:0,223,3117	'0/0	96	0	0/0:54,0:54:99:0,132,1843	'0/0	54	0/0:246,0:248:99:0,662,8747	'0/0	248	1	0.00720957	0	10	0.455	0.455	22	-4.235	901	0	3.2861	1	10	0.455	59.78	0.146
Ld02	176407	G	T	13806.6	1	66	0.988889	90	1	68	0.971154	104	1	57	0	0/0:34,0:34:84:0,84,1178	'0/0	34	0	0/0:39,0:39:99:0,105,1451	'0/0	39	0	0/0:91,0:91:99:0,217,3061	'0/0	91	0	0/0:46,0:46:99:0,117,1606	'0/0	46	0/0:250,0:250:99:0,680,9038	'0/0	250	0.992009	0.0132893	0	10	0.455	0.455	22	-6.957	898	1.127	5.0576	1	10	0.455	59.67	0.14
Ld02	176461	G	A	15623.6	1	79	1	91	1	84	1	104	1	65	0	0/0:34,0:35:87:0,87,1193	'0/0	35	0	0/0:34,0:34:81:0,81,1145	'0/0	34	0	0/0:78,0:78:99:0,202,2840	'0/0	78	0	0/0:36,0:36:93:0,93,1274	'0/0	36	0/0:248,1:249:99:0,677,8983	'0/0	249	1	0.00720957	0	10	0.455	0.455	22	-5.977	908	0.52	3.7085	1	10	0.455	59.83	-0.554
Ld02	176492	G	A	16478.6	1	83	1	104	1	81	1	104	0.986301	73	0	0/0:35,0:35:90:0,90,1228	'0/0	35	0	0/0:29,0:29:72:0,72,988	'0/0	29	0	0/0:79,0:80:99:0,214,2923	'0/0	80	0	0/0:30,0:30:87:0,87,1200	'0/0	30	0/0:248,0:248:99:0,662,8455	'0/0	248	0.99726	0.0107996	0	10	0.455	0.455	22	-3.826	931	1.097	2.737	1	10	0.455	59.93	0.213
Ld02	176515	T	A	1587.05	0	94	0	107	0	82	0.00884956	113	0.0140845	71	0	0/0:39,0:39:90:0,90,1223	'0/0	39	0	0/0:29,0:29:75:0,75,999	'0/0	29	0	0/0:82,0:82:99:0,211,2877	'0/0	82	0	0/0:34,0:34:90:0,90,1220	'0/0	34	0/0:249,0:249:99:0,653,8484	'0/0	249	0.00458681	0.240421	0	2	0.091	0.091	22	-10.488	959	1.12	4.8786	1	2	0.091	59.93	0.648
Ld02	176717	C	A	14427.6	0.988372	86	0.988889	90	1	53	1	97	0.983333	60	0	0/0:38,0:38:96:0,96,1332	'0/0	38	0	0/0:36,0:36:93:0,93,1251	'0/0	36	0	0/0:76,0:76:99:0,205,2757	'0/0	76	0	0/0:51,0:51:99:0,117,1611	'0/0	51	0/0:247,0:248:99:0,680,8957	'0/0	248	0.992119	0.0146219	0	10	0.455	0.455	22	-2.294	901	3.251	3.6028	1	10	0.455	59.54	1.127
Ld02	176813	C	G	15611.6	1	98	0.989583	96	1	52	0.990654	107	1	52	0	0/0:38,0:38:90:0,90,1264	'0/0	38	0	0/0:38,0:38:93:0,93,1280	'0/0	38	0	0/0:84,0:84:99:0,211,2945	'0/0	84	0	0/0:63,0:63:99:0,144,1950	'0/0	63	0/0:245,1:248:99:0,608,7900	'0/0	248	0.996048	0.0132893	0	12	0.545	0.545	22	-5.158	921	1.725	9.3277	1	12	0.545	59.61	-0.967
Ld02	176815	G	A	14663.6	1	98	1	96	0.961538	52	0.962963	108	1	52	0	0/0:39,0:39:96:0,96,1331	'0/0	39	0	0/0:38,0:38:93:0,93,1272	'0/0	38	0	0/0:84,0:84:99:0,211,2877	'0/0	84	0	0/0:58,0:58:99:0,129,1786	'0/0	58	0/0:248,0:249:99:0,626,8142	'0/0	249	0.9849	0.0132893	0	10	0.455	0.455	22	-0.233	923	0	8.9161	1	10	0.455	59.56	2.492
Ld02	176880	G	A	13098.6	1	67	1	109	1	58	0.989362	94	1	48	0	0/0:40,0:40:99:0,108,1503	'0/0	40	0	0/0:35,0:35:84:0,84,1172	'0/0	35	0	0/0:80,0:80:99:0,217,2982	'0/0	80	0.0178571	0/0:54,1:56:99:0,132,1786	'0/0	56	0/0:243,5:248:99:0,563,7383	'0/0	248	0.993408	0.0132893	0	10	0.455	0.455	22	-5.662	901	1.113	8.3048	1	10	0.455	59.69	0.773
Ld02	176984	C	T	13629.6	1	61	1	99	1	60	1	92	1	53	0	0/0:41,0:41:99:0,108,1514	'0/0	41	0	0/0:32,0:32:90:0,90,1225	'0/0	32	0	0/0:93,0:93:99:0,223,3072	'0/0	93	0	0/0:42,0:42:99:0,111,1557	'0/0	42	0/0:248,0:248:99:0,656,8668	'0/0	248	1	0.00720957	0	10	0.455	0.455	22	-3.102	891	3.282	2.6798	1	10	0.455	59.81	0.734
Ld02	177320	C	T	10473.6	1	68	0	100	0.969231	65	1	95	1	53	0	0/0:39,0:39:99:0,111,1550	'0/0	39	0	0/0:35,0:35:99:0,99,1349	'0/0	35	0	0/0:76,0:77:99:0,205,2788	'0/0	77	0	0/0:36,0:36:93:0,93,1296	'0/0	36	0/0:249,0:249:99:0,680,8970	'0/0	249	0.793846	0.0399796	0	8	0.364	0.364	22	-1.829	888	2.673	3.3175	1	8	0.364	59.7	0.994
Ld02	177405	A	G	10544.6	1	51	1	73	0.981132	53	1	83	1	39	0	0/0:41,0:41:93:0,93,1308	'0/0	41	0	0/0:34,0:34:90:0,90,1233	'0/0	34	0	0/0:85,0:85:99:0,208,2817	'0/0	85	0.0285714	0/0:34,1:35:78:0,78,1081	'0/0	35	0/0:247,1:248:99:0,626,8097	'0/0	248	0.989084	0.0132893	0	10	0.455	0.455	22	-0.175	820	1.144	4.7923	1	10	0.455	59.83	-0.463
Ld02	178242	G	A	10585.6	0.987013	77	1	52	0.983333	60	1	83	1	49	0	0/0:17,0:17:48:0,48,668	'0/0	17	0	0/0:32,0:32:87:0,87,1204	'0/0	32	0	0/0:86,0:86:99:0,193,2673	'0/0	86	0	0/0:49,0:49:99:0,135,1834	'0/0	49	0/0:249,1:250:99:0,637,8842	'0/0	250	0.994069	0.0132893	0	10	0.455	0.455	22	-6.655	833	0.534	4.2746	1	10	0.455	59.83	1.088
Ld02	178508	C	T	9103.58	0.983333	60	1	35	0.970588	34	1	80	1	46	0	0/0:37,0:37:72:0,72,1014	'0/0	37	0	0/0:31,0:31:84:0,84,1170	'0/0	31	0	0/0:85,0:85:99:0,214,2937	'0/0	85	0	0/0:42,0:42:99:0,99,1369	'0/0	42	0/0:230,1:232:99:0,540,7408	'0/0	232	0.990784	0.0132893	0	10	0.455	0.455	22	-1.827	737	1.87	4.5827	1	10	0.455	59.64	1.578
Ld02	179045	A	G	1756.05	0	46	0.025641	39	0	41	0.0294118	68	0	52	0	0/0:22,0:23:48:0,48,665	'0/0	23	0	0/0:41,0:41:99:0,105,1432	'0/0	41	0	0/0:55,0:55:99:0,150,2070	'0/0	55	0	0/0:31,0:31:84:0,84,1154	'0/0	31	0/0:250,0:250:99:0,680,9049	'0/0	250	0.0110106	0.240421	0	2	0.091	0.091	22	-10.501	707	3.435	5.0902	1	2	0.091	59.69	-0.025
Ld02	180454	A	G	13773.6	1	62	1	77	0.982456	57	1	72	0.984615	65	0	0/0:31,0:31:78:0,78,1065	'0/0	31	0	0/0:54,0:54:99:0,135,1858	'0/0	54	0	0/0:86,0:86:99:0,226,3096	'0/0	86	0	0/0:38,0:39:99:0,102,1385	'0/0	39	0/0:250,0:250:99:0,671,8952	'0/0	250	0.993414	0.0132893	0	12	0.545	0.545	22	-9.398	850	3.197	8.5435	1	12	0.545	59.66	0.102
Ld02	180876	T	G	23321.6	0.988095	84	0.986486	74	1	61	1	102	0.983871	62	0	0/0:30,0:31:78:0,78,1054	'0/0	31	0	0/0:23,0:23:60:0,60,773	'0/0	23	0.0113636	0/0:86,1:88:99:0,217,2954	'0/0	88	0	0/0:37,0:37:90:0,90,1231	'0/0	37	1/1:1,241:242:99:8368,596,0	'1/1	242	0.98885	0.017451	0	14	0.636	0.636	22	-8.728	842	0	4.0575	1	14	0.636	59.37	-1.147
Ld02	181279	T	C	23482.6	1	80	0.976471	85	1	53	0.990826	109	1	49	0	0/0:31,0:31:72:0,72,1006	'0/0	31	0	0/0:43,0:43:99:0,108,1499	'0/0	43	0	0/0:69,0:69:99:0,181,2461	'0/0	69	0	0/0:44,0:44:99:0,114,1584	'0/0	44	1/1:0,245:245:99:8725,659,0	'1/1	245	0.993459	0.0132893	0	14	0.636	0.636	22	-12.651	863	0	5.0556	1	14	0.636	59.78	-0.806
Ld02	181677	G	T	22387.6	0.963415	82	0.979798	99	1	53	1	100	1	56	0	0/0:39,0:40:99:0,99,1340	'0/0	40	0	0/0:19,0:19:51:0,51,716	'0/0	19	0	0/0:87,0:87:99:0,235,3233	'0/0	87	0	0/0:47,0:47:99:0,111,1530	'0/0	47	1/1:1,243:244:99:8633,647,0	'1/1	244	0.988643	0.0132893	0	12	0.545	0.545	22	-4.859	895	1.914	4.4397	1	12	0.545	59.81	-0.461
Ld02	182266	G	C	3841.05	0	63	0	69	1	39	0.985294	68	0	50	0	0/0:39,0:39:99:0,102,1406	'0/0	39	0	0/0:31,0:31:81:0,81,1138	'0/0	31	0	0/0:65,0:65:99:0,169,2296	'0/0	65	0	0/0:26,0:26:75:0,75,1045	'0/0	26	0/0:246,0:247:99:0,668,8829	'0/0	247	0.397059	0.240421	0	4	0.182	0.182	22	-1.256	759	0.77	3.1983	1	4	0.182	59.63	-0.081
Ld02	182887	A	G	12208.6	1	63	1	69	1	46	1	57	1	48	0	0/0:25,0:26:63:0,63,888	'0/0	26	0	0/0:27,0:27:66:0,66,919	'0/0	27	0	0/0:59,0:61:99:0,144,1936	'0/0	61	0	0/0:49,0:49:99:0,120,1665	'0/0	49	0/0:248,0:248:99:0,683,8983	'0/0	248	1	0.00720957	0	12	0.545	0.545	22	-8.388	757	0	4.112	1	12	0.545	59.71	0.558
Ld02	183212	A	G	10576.6	0.986301	73	1	66	1	43	1	80	1	64	0	0/0:43,0:43:99:0,105,1455	'0/0	43	0	0/0:35,0:35:90:0,90,1250	'0/0	35	0	0/0:87,0:88:99:0,214,2927	'0/0	88	0	0/0:42,0:42:99:0,108,1462	'0/0	42	0/0:245,0:248:99:0,650,8517	'0/0	248	0.99726	0.0107996	0	10	0.455	0.455	22	-5.704	851	1.136	5.6793	1	10	0.455	59.76	1.446
Ld02	183598	C	T	8139.05	0	87	0	59	0	33	0	87	0	54	0	0/0:29,0:29:75:0,75,1009	'0/0	29	0	0/0:34,0:35:87:0,87,1181	'0/0	35	0	0/0:69,0:69:99:0,169,2266	'0/0	69	0.027027	0/0:34,1:37:93:0,93,1252	'0/0	37	1/1:0,243:243:99:8187,647,0	'1/1	243	-0.00675676	0.371093	0	2	0.091	0.091	22	-0.823	803	0	6.6823	1	2	0.091	59.55	0.876
Ld02	183639	A	C	12961.6	1	81	1	53	0.972222	36	0.988506	87	0.982456	57	0	0/0:37,0:37:87:0,87,1178	'0/0	37	0	0/0:41,0:41:99:0,108,1496	'0/0	41	0	0/0:69,0:69:99:0,178,2400	'0/0	69	0	0/0:41,0:41:99:0,108,1472	'0/0	41	0/0:248,0:248:99:0,668,8908	'0/0	248	0.988637	0.0146219	0	12	0.545	0.545	22	-12.485	827	1.094	7.2211	1	12	0.545	59.53	0.105
Ld02	183711	A	G	10605.6	0.968254	63	1	44	1	46	1	101	1	63	0	0/0:35,0:35:84:0,84,1151	'0/0	35	0	0/0:30,0:30:81:0,81,1129	'0/0	30	0	0/0:55,0:55:99:0,138,1884	'0/0	55	0	0/0:37,0:37:96:0,96,1335	'0/0	37	0/0:247,1:249:99:0,652,8365	'0/0	249	0.993651	0.0107996	0	10	0.455	0.455	22	-1.251	797	1.783	4.1648	1	10	0.455	59.66	1.692
Ld02	185409	T	C	2285.05	0	75	0	62	0	60	0.00925926	108	0	55	0	0/0:36,0:36:90:0,90,1183	'0/0	36	0	0/0:26,0:26:63:0,63,864	'0/0	26	0	0/0:57,0:57:99:0,147,1994	'0/0	57	0	0/0:26,0:26:78:0,78,1058	'0/0	26	0/0:247,0:249:99:0,662,8828	'0/0	249	0.00185185	0.502335	0	2	0.091	0.091	22	-11.272	831	0.953	3.8347	1	2	0.091	59.75	-0.631
Ld02	185497	C	A	9437.58	1	59	1	44	0.972222	36	0.973684	76	1	53	0	0/0:36,0:36:87:0,87,1168	'0/0	36	0	0/0:20,0:20:57:0,57,788	'0/0	20	0	0/0:53,0:53:99:0,138,1869	'0/0	53	0	0/0:39,0:39:96:0,96,1351	'0/0	39	0/0:249,1:250:99:0,650,8405	'0/0	250	0.989181	0.0132893	0	10	0.455	0.455	22	0.479	727	9.739	3.4342	1	10	0.455	59.54	3.268
Ld02	185773	C	A	19540.6	0.985075	67	1	37	0.976744	43	1	96	0.944444	54	0	0/0:18,0:18:45:0,45,591	'0/0	18	0	0/0:38,0:38:99:0,102,1402	'0/0	38	0	0/0:60,0:60:99:0,153,2128	'0/0	60	0	0/0:44,0:44:99:0,105,1449	'0/0	44	1/1:0,245:245:99:8278,629,0	'1/1	245	0.981253	0.0146219	0	14	0.636	0.636	22	-11.597	759	0.646	6.7071	1	14	0.636	59.58	-1.175
Ld02	186246	A	G	11220.6	1	50	1	49	0.976744	43	0.987179	78	0.973684	38	0	0/0:21,0:21:45:0,45,621	'0/0	21	0.02	0/0:49,1:50:99:0,117,1604	'0/0	50	0	0/0:62,0:62:99:0,153,2087	'0/0	62	0	0/0:37,0:37:90:0,90,1221	'0/0	37	0/0:246,0:247:99:0,617,8164	'0/0	247	0.982522	0.017451	0	12	0.545	0.545	22	-10.861	760	6.984	5.6826	1	12	0.545	59.61	-0.779
Ld02	186339	A	G	1691.05	0	68	0.981132	53	0	49	0	85	0	51	0	0/0:28,0:28:72:0,72,996	'0/0	28	0	0/0:51,0:51:99:0,126,1731	'0/0	51	0	0/0:54,0:54:99:0,141,1950	'0/0	54	0	0/0:33,0:33:87:0,87,1161	'0/0	33	0/0:250,0:250:99:0,668,8971	'0/0	250	0.196226	0.502335	0	2	0.091	0.091	22	-0.976	804	6.623	7.0045	1	2	0.091	59.69	0.924
Ld02	186998	G	A	19774.6	1	70	0.970149	67	1	56	0.979592	98	1	45	0	0/0:35,0:35:90:0,90,1247	'0/0	35	0	0/0:34,0:34:84:0,84,1165	'0/0	34	0	0/0:64,0:64:99:0,169,2350	'0/0	64	0	0/0:36,0:36:93:0,93,1292	'0/0	36	1/1:0,241:243:99:7353,604,0	'1/1	243	0.989948	0.0132893	0	14	0.636	0.636	22	-14.25	798	3.109	3.8537	1	14	0.636	59.75	0.04
Ld02	188315	C	G	12499.6	1	63	0.984127	63	1	54	1	88	1	51	0	0/0:45,0:45:99:0,108,1515	'0/0	45	0	0/0:35,0:35:78:0,78,1092	'0/0	35	0	0/0:91,0:91:99:0,250,3469	'0/0	91	0	0/0:38,0:38:93:0,93,1286	'0/0	38	0/0:248,0:248:99:0,650,8633	'0/0	248	0.996825	0.0107996	0	12	0.545	0.545	22	-11.517	819	0.522	3.132	1	12	0.545	59.49	0.647
Ld02	189068	G	T	5160.58	0.967742	31	0.97561	41	1	28	1	50	1	23	0	0/0:16,0:16:39:0,39,537	'0/0	16	0	0/0:23,0:23:60:0,60,793	'0/0	23	0	0/0:37,0:37:87:0,87,1211	'0/0	37	0	0/0:21,0:21:51:0,51,686	'0/0	21	0/0:233,0:233:99:0,551,7155	'0/0	233	0.98867	0.0132893	0	10	0.455	0.455	22	-2.185	557	1.964	13.9082	1	10	0.455	58.83	-0.016
Ld02	190517	C	A	7717.05	0	84	0	91	0	51	0	92	0.0172414	58	0	0/0:37,0:37:87:0,87,1198	'0/0	37	0	0/0:32,0:32:78:0,78,1096	'0/0	32	0	0/0:67,0:67:99:0,187,2587	'0/0	67	0	0/0:38,0:38:93:0,93,1265	'0/0	38	1/1:0,228:228:99:7765,599,0	'1/1	228	0.00344828	0.502335	0	2	0.091	0.091	22	-2.318	842	1.247	3.3583	1	2	0.091	59.59	-0.032
Ld02	190905	A	G	1882.05	0	78	0	78	0	54	0	112	0.0178571	56	0	0/0:18,0:18:48:0,48,644	'0/0	18	0	0/0:36,0:36:90:0,90,1186	'0/0	36	0	0/0:63,0:64:99:0,175,2365	'0/0	64	0	0/0:33,0:33:84:0,84,1126	'0/0	33	0/0:247,0:249:99:0,653,8452	'0/0	249	0.00357143	0.502335	0	2	0.091	0.091	22	-10.544	846	1.018	3.9762	1	2	0.091	59.55	0.237
Ld02	191068	A	G	23020.6	1	65	1	68	1	52	1	110	1	58	0	0/0:36,0:36:81:0,81,1101	'0/0	36	0	0/0:34,0:34:78:0,78,1090	'0/0	34	0	0/0:72,0:73:99:0,190,2542	'0/0	73	0	0/0:36,0:36:87:0,87,1184	'0/0	36	1/1:0,243:244:99:8576,656,0	'1/1	244	1	0.00720957	0	14	0.636	0.636	22	-9.28	833	0.648	3.7825	1	14	0.636	59.47	1.564
Ld02	191315	T	G	2008.05	0	60	0	62	0.0166667	60	0.0111111	90	0.015625	64	0	0/0:49,0:49:99:0,108,1496	'0/0	49	0	0/0:30,0:30:69:0,69,934	'0/0	30	0.016129	0/0:61,1:62:99:0,160,2158	'0/0	62	0	0/0:44,0:45:99:0,105,1453	'0/0	45	0/0:247,0:247:99:0,650,8208	'0/0	247	0.0046483	0.502335	0	2	0.091	0.091	22	-10.299	842	2.053	4.7964	1	2	0.091	59.5	-0.334
Ld02	191666	A	G	2004.05	0	79	0	80	0.015873	63	0	99	0	62	0	0/0:51,0:51:99:0,123,1733	'0/0	51	0	0/0:28,0:28:72:0,72,997	'0/0	28	0.0123457	0/0:79,1:81:99:0,208,2843	'0/0	81	0.0232558	0/0:42,1:43:99:0,102,1391	'0/0	43	0/0:249,0:249:99:0,635,8557	'0/0	249	-0.00572577	0.466854	0	2	0.091	0.091	22	-12.2	909	1.018	5.7764	1	2	0.091	59.6	-0.484
Ld02	193048	G	T	23502.6	0.971014	69	1	57	1	59	1	97	1	58	0	0/0:24,0:24:63:0,63,873	'0/0	24	0	0/0:33,0:33:93:0,93,1223	'0/0	33	0	0/0:77,0:77:99:0,217,2962	'0/0	77	0	0/0:44,0:44:99:0,108,1483	'0/0	44	1/1:0,243:244:99:8966,671,0	'1/1	244	0.994203	0.0107996	0	14	0.636	0.636	22	-10.473	833	0	8.7508	1	14	0.636	59.67	-0.455
Ld02	193993	C	A	2068.05	0	63	0.0163934	61	0	58	0.0107527	93	0	49	0	0/0:22,0:22:60:0,60,778	'0/0	22	0	0/0:34,0:34:81:0,81,1106	'0/0	34	0.0151515	0/0:64,1:66:99:0,160,2190	'0/0	66	0.025	0/0:39,1:40:93:0,93,1282	'0/0	40	0/0:247,0:249:99:0,650,8553	'0/0	249	-0.00460865	0.687322	0	2	0.091	0.091	22	-10.18	808	0.914	5.5823	1	2	0.091	59.69	1.054
Ld02	195396	C	T	1745.27	0.710526	76	0	113	0	60	0	107	0	67	0	0/0:40,0:40:96:0,96,1334	'0/0	40	0	0/0:39,0:39:87:0,87,1175	'0/0	39	0	0/0:92,0:92:99:0,229,3150	'0/0	92	0	0/0:38,0:38:90:0,90,1262	'0/0	38	0/0:248,0:249:99:0,650,8493	'0/0	249	0.142105	0.502335	0	1	0.045	0.045	22	1.003	938	2.605	5.1491	-0.0476	1	0.045	59.6	0.007
Ld02	195961	T	G	28074.6	0.991597	119	1	113	1	59	1	105	1	83	0	0/0:50,0:50:99:0,114,1594	'0/0	50	0	0/0:28,0:28:69:0,69,950	'0/0	28	0	0/0:72,0:72:99:0,178,2447	'0/0	72	0	0/0:51,0:51:99:0,117,1620	'0/0	51	1/1:0,243:243:99:8282,626,0	'1/1	243	0.998319	0.0107996	0	14	0.636	0.636	22	-11.114	989	2.236	3.6885	1	14	0.636	59.63	0.98
Ld02	196375	G	C	2027.05	0.0140845	71	0	75	0	59	0	114	0	55	0	0/0:43,0:43:99:0,114,1574	'0/0	43	0	0/0:37,0:37:93:0,93,1281	'0/0	37	0	0/0:73,0:73:99:0,190,2593	'0/0	73	0	0/0:54,0:54:99:0,126,1788	'0/0	54	0/0:248,0:249:99:0,650,8689	'0/0	249	0.0028169	0.502335	0	2	0.091	0.091	22	-11.686	901	2.192	4.7938	1	2	0.091	59.63	-1.486
Ld02	197487	A	G	20645.6	1	44	1	57	1	46	1	93	1	52	0	0/0:38,0:38:90:0,90,1247	'0/0	38	0	0/0:46,0:46:99:0,114,1558	'0/0	46	0	0/0:60,0:60:99:0,144,2021	'0/0	60	0	0/0:26,0:26:63:0,63,871	'0/0	26	1/1:1,242:243:99:8479,635,0	'1/1	243	1	0.00720957	0	14	0.636	0.636	22	-8.6	750	0	2.6682	1	14	0.636	59.53	0.04
Ld02	197503	C	T	8636.05	0	50	0	70	0	47	0	97	0	55	0	0/0:44,0:44:99:0,111,1522	'0/0	44	0	0/0:48,0:48:99:0,132,1827	'0/0	48	0	0/0:58,0:58:99:0,147,2039	'0/0	58	0.0434783	0/0:22,1:23:27:0,27,780	'0/0	23	1/1:0,242:242:99:8684,653,0	'1/1	242	-0.0108696	0.371093	0	2	0.091	0.091	22	-1.069	787	1.885	3.3706	0.9989	2	0.091	59.41	-1.014
Ld02	197686	C	T	9849.58	1	49	1	54	0.934783	46	0.987013	77	0.96	50	0	0/0:35,0:35:96:0,96,1314	'0/0	35	0	0/0:43,0:43:99:0,123,1674	'0/0	43	0	0/0:73,0:73:99:0,181,2494	'0/0	73	0	0/0:44,0:44:99:0,108,1461	'0/0	44	0/0:250,0:250:99:0,662,8450	'0/0	250	0.976359	0.0146219	0	10	0.455	0.455	22	-1.914	789	0.547	4.7385	1	10	0.455	59.7	-0.419
Ld02	197804	C	A	1594.05	0	65	0	58	0.02	50	0.0103093	97	0	56	0	0/0:33,0:33:87:0,87,1220	'0/0	33	0	0/0:42,0:42:99:0,114,1573	'0/0	42	0	0/0:73,0:73:99:0,196,2638	'0/0	73	0	0/0:32,0:32:78:0,78,1072	'0/0	32	0/0:247,1:249:99:0,650,8546	'0/0	249	0.00606186	0.240421	0	2	0.091	0.091	22	-10.404	810	0	2.8303	1	2	0.091	59.64	1.532
Ld02	197975	A	G	21255.6	1	67	1	64	1	41	1	99	1	52	0.0208333	0/0:47,1:48:99:0,108,1484	'0/0	48	0	0/0:45,0:45:99:0,114,1568	'0/0	45	0	0/0:85,0:85:99:0,220,3000	'0/0	85	0	0/0:29,0:29:72:0,72,967	'0/0	29	1/1:0,243:243:99:8425,647,0	'1/1	243	0.994792	0.00927678	0	14	0.636	0.636	22	-13.084	834	0.609	5.4445	1	14	0.636	59.69	-0.961
Ld02	198042	T	C	2083.05	0	73	0	60	0	49	0	82	0	73	0	0/0:51,0:51:99:0,132,1815	'0/0	51	0.0294118	0/0:33,1:34:87:0,87,1191	'0/0	34	0	0/0:75,0:75:99:0,202,2725	'0/0	75	0	0/0:32,0:32:72:0,72,990	'0/0	32	0/0:247,2:250:99:0,647,8591	'0/0	250	-0.00735294	0.371093	0	2	0.091	0.091	22	-10.492	850	0	4.8903	1	2	0.091	59.76	0.424
Ld02	198055	G	A	2392.05	0	74	0	59	0	49	0	78	0	71	0.0192308	0/0:51,1:52:99:0,132,1794	'0/0	52	0	0/0:34,0:34:93:0,93,1258	'0/0	34	0	0/0:75,0:75:99:0,193,2667	'0/0	75	0	0/0:37,0:37:84:0,84,1113	'0/0	37	0/0:250,0:250:99:0,644,8497	'0/0	250	-0.00480769	0.371093	0	2	0.091	0.091	22	-11.08	857	0	4.3507	1	2	0.091	59.74	-0.041
Ld02	198066	T	C	2181.05	0	73	0	65	0.0188679	53	0	79	0	70	0	0/0:50,0:50:99:0,135,1808	'0/0	50	0	0/0:30,0:30:87:0,87,1164	'0/0	30	0	0/0:88,0:88:99:0,223,3040	'0/0	88	0	0/0:39,0:39:90:0,90,1229	'0/0	39	0/0:247,0:250:99:0,656,8635	'0/0	250	0.00377358	0.502335	0	2	0.091	0.091	22	-10.712	869	0	5.1052	1	2	0.091	59.67	-0.872
Ld02	198794	G	A	13320.6	1	47	1	44	1	44	1	101	0.985915	71	0	0/0:49,0:49:99:0,126,1744	'0/0	49	0	0/0:48,0:48:99:0,129,1761	'0/0	48	0.0128205	0/0:77,1:78:99:0,217,2958	'0/0	78	0	0/0:36,0:36:87:0,87,1227	'0/0	36	0/0:250,0:250:99:0,662,8603	'0/0	250	0.993978	0.0132893	0	12	0.545	0.545	22	-7.339	842	4.068	3.4462	1	12	0.545	59.56	0.301
Ld02	199068	G	A	1765.05	0.0136986	73	0	68	0.0163934	61	0	141	0	73	0	0/0:40,0:40:99:0,102,1382	'0/0	40	0	0/0:33,0:33:93:0,93,1233	'0/0	33	0	0/0:80,0:80:99:0,190,2579	'0/0	80	0	0/0:44,0:44:99:0,114,1556	'0/0	44	0/0:246,0:246:99:0,647,8732	'0/0	246	0.00601841	0.240421	0	2	0.091	0.091	22	-9.022	918	1.15	9.706	1	2	0.091	59.4	2.235
Ld02	199167	A	G	1530.06	0	58	0	69	0	47	0.00900901	111	0	64	0	0/0:40,0:40:99:0,108,1459	'0/0	40	0.047619	0/0:20,1:21:24:0,24,656	'0/0	21	0	0/0:88,0:88:99:0,226,3084	'0/0	88	0	0/0:55,0:55:99:0,132,1794	'0/0	55	0/0:247,0:248:99:0,644,8681	'0/0	248	-0.010103	0.866815	0	2	0.091	0.091	22	-10.327	859	4.274	4.9856	0.9978	2	0.091	59.3	-1.842
Ld02	199869	A	G	12440.6	1	72	1	79	1	50	1	92	1	46	0	0/0:31,0:31:78:0,78,1088	'0/0	31	0	0/0:35,0:35:84:0,84,1164	'0/0	35	0	0/0:77,0:77:99:0,196,2626	'0/0	77	0	0/0:35,0:35:84:0,84,1178	'0/0	35	0/0:249,0:249:99:0,635,8366	'0/0	249	1	0.00720957	0	10	0.455	0.455	22	-1.128	834	3.278	3.742	1	10	0.455	59.73	1.445
Ld02	200195	A	G	1681.05	0	71	0	89	0	56	0	92	0	60	0.0208333	0/0:47,1:48:99:0,108,1511	'0/0	48	0	0/0:32,0:32:78:0,78,1068	'0/0	32	0	0/0:75,0:75:99:0,202,2729	'0/0	75	0	0/0:45,0:45:99:0,111,1523	'0/0	45	0/0:248,0:249:99:0,620,8122	'0/0	249	-0.00520833	0.371093	0	2	0.091	0.091	22	-10.495	874	2.472	4.1384	1	2	0.091	59.74	1.302
Ld02	200570	A	G	12723.6	1	58	1	61	1	53	0.988636	88	1	43	0	0/0:35,0:35:78:0,78,1095	'0/0	35	0	0/0:50,0:50:99:0,135,1802	'0/0	50	0	0/0:70,0:70:99:0,181,2472	'0/0	70	0	0/0:38,0:38:90:0,90,1258	'0/0	38	0/0:248,0:248:99:0,659,8795	'0/0	248	0.997727	0.0107996	0	12	0.545	0.545	22	-8.808	808	0.524	3.7474	1	12	0.545	59.67	-0.625
Ld02	202989	C	A	1757.05	0	48	0	51	0.0217391	46	0	89	0	61	0	0/0:29,0:29:78:0,78,1084	'0/0	29	0	0/0:34,0:35:87:0,87,1192	'0/0	35	0	0/0:73,0:73:99:0,202,2750	'0/0	73	0	0/0:41,0:41:99:0,111,1468	'0/0	41	0/0:248,0:249:99:0,668,8845	'0/0	249	0.00434783	0.502335	0	2	0.091	0.091	22	-10.441	784	0	6.6678	1	2	0.091	59.62	-0.766
Ld02	203234	C	G	2406.05	0	55	0	39	0.0175439	57	0	94	0	70	0	0/0:31,0:31:81:0,81,1116	'0/0	31	0	0/0:26,0:26:66:0,66,916	'0/0	26	0	0/0:77,0:78:99:0,196,2705	'0/0	78	0	0/0:36,0:36:93:0,93,1289	'0/0	36	0/0:250,0:250:99:0,662,8800	'0/0	250	0.00350877	0.502335	0	2	0.091	0.091	22	-11.748	815	0	3.8286	1	2	0.091	59.19	1.401
Ld02	203260	C	T	8265.73	0.269231	52	1	36	1	49	0.9875	80	1	60	0	0/0:27,0:27:75:0,75,1026	'0/0	27	0	0/0:28,0:28:72:0,72,1007	'0/0	28	0	0/0:74,0:75:99:0,190,2567	'0/0	75	0	0/0:34,0:34:93:0,93,1267	'0/0	34	0/0:249,0:250:99:0,668,8952	'0/0	250	0.851346	0.0132893	0	9	0.409	0.409	22	-2.664	769	1.901	4.6561	0.812	9	0.409	59.79	1.149
Ld02	203935	G	C	1681.05	0	66	0.015873	63	0	48	0	78	0	51	0	0/0:43,0:43:99:0,111,1546	'0/0	43	0	0/0:32,0:32:81:0,81,1123	'0/0	32	0	0/0:51,0:51:99:0,144,1976	'0/0	51	0	0/0:31,0:31:84:0,84,1171	'0/0	31	0/0:249,0:249:99:0,638,8286	'0/0	249	0.0031746	0.502335	0	2	0.091	0.091	22	-11.924	783	0	3.9267	1	2	0.091	59.85	0.386
Ld02	204169	C	T	2301.05	0	56	0	48	0	47	0.0136986	73	0	47	0	0/0:28,0:28:63:0,63,877	'0/0	28	0	0/0:29,0:30:66:0,66,894	'0/0	30	0.0212766	0/0:46,1:47:72:0,72,1427	'0/0	47	0	0/0:27,0:27:66:0,66,908	'0/0	27	0/0:249,0:249:99:0,650,8581	'0/0	249	-0.00257942	0.866815	0	2	0.091	0.091	22	-9.618	730	1.924	3.3335	1	2	0.091	59.57	-0.615
Ld02	204447	G	A	1583.05	0	73	0	51	0	47	0	92	0.0185185	54	0	0/0:36,0:36:90:0,90,1234	'0/0	36	0	0/0:41,0:42:96:0,96,1315	'0/0	42	0	0/0:87,0:87:99:0,223,3066	'0/0	87	0	0/0:29,0:29:63:0,63,875	'0/0	29	0/0:250,0:250:99:0,692,9038	'0/0	250	0.0037037	0.502335	0	2	0.091	0.091	22	-11.111	823	2.345	4.0215	1	2	0.091	59.4	1.204
Ld02	204532	C	T	20440.6	0.982456	57	0.982143	56	0.975	40	1	81	1	46	0	0/0:35,0:35:90:0,90,1231	'0/0	35	0	0/0:35,0:35:84:0,84,1164	'0/0	35	0	0/0:79,0:79:99:0,193,2651	'0/0	79	0	0/0:31,0:31:84:0,84,1177	'0/0	31	1/1:0,243:243:99:8467,632,0	'1/1	243	0.98792	0.0146219	0	14	0.636	0.636	22	-12.716	765	0	4.0166	1	14	0.636	59.47	1.935
Ld02	204547	G	A	2129.05	0.0178571	56	0	49	0	47	0	93	0	51	0	0/0:36,0:36:93:0,93,1274	'0/0	36	0	0/0:35,0:35:87:0,87,1219	'0/0	35	0.0128205	0/0:77,1:78:99:0,205,2836	'0/0	78	0	0/0:28,0:28:75:0,75,1055	'0/0	28	0/0:248,0:248:99:0,644,8576	'0/0	248	0.0003663	1	0	2	0.091	0.091	22	-12.356	793	0.964	3.5642	1	2	0.091	59.5	0.911
Ld02	205140	G	T	8164.38	0.208955	67	1	63	0.981481	54	1	93	0	60	0	0/0:33,0:34:87:0,87,1149	'0/0	34	0	0/0:41,0:41:99:0,99,1358	'0/0	41	0	0/0:82,0:82:99:0,211,2889	'0/0	82	0	0/0:53,0:53:99:0,120,1687	'0/0	53	0/0:248,0:248:99:0,659,8661	'0/0	248	0.638087	0.0431144	0	7	0.318	0.318	22	-0.249	890	2.031	3.7008	0.7905	7	0.318	59.66	-0.321
Ld02	205212	C	G	1977.05	0	58	0	71	0	59	0.00917431	109	0	43	0	0/0:32,0:33:93:0,93,1262	'0/0	33	0	0/0:35,0:35:96:0,96,1281	'0/0	35	0	0/0:89,0:89:99:0,244,3277	'0/0	89	0	0/0:55,0:55:99:0,141,1934	'0/0	55	0/0:249,0:249:99:0,632,8519	'0/0	249	0.00183486	0.502335	0	2	0.091	0.091	22	-11.409	868	1.06	4.3332	1	2	0.091	59.5	0.622
Ld02	205914	A	T	19752.6	1	50	1	47	1	37	0.987179	78	1	53	0	0/0:33,0:33:84:0,84,1119	'0/0	33	0	0/0:35,0:35:87:0,87,1158	'0/0	35	0	0/0:94,0:95:99:0,241,3291	'0/0	95	0	0/0:50,0:50:99:0,126,1746	'0/0	50	1/1:1,242:244:99:8784,656,0	'1/1	244	0.997436	0.0107996	0	14	0.636	0.636	22	-10.148	782	0.588	4.9868	1	14	0.636	59.45	-0.863
Ld02	206094	C	T	20700.6	1	53	1	44	1	53	0.986486	74	1	62	0	0/0:33,0:33:96:0,96,1320	'0/0	33	0	0/0:32,0:32:84:0,84,1123	'0/0	32	0	0/0:76,0:76:99:0,187,2552	'0/0	76	0	0/0:35,0:35:96:0,96,1313	'0/0	35	1/1:0,243:244:99:8699,659,0	'1/1	244	0.997297	0.0107996	0	14	0.636	0.636	22	-11.652	774	0	3.0857	1	14	0.636	59.45	-0.056
Ld02	206581	A	G	21611.6	0.986486	74	1	54	1	47	0.989691	97	0.968254	63	0	0/0:29,0:29:78:0,78,1094	'0/0	29	0	0/0:35,0:35:87:0,87,1196	'0/0	35	0	0/0:66,0:66:99:0,184,2437	'0/0	66	0.025641	0/0:38,1:39:93:0,93,1296	'0/0	39	1/1:0,243:243:99:8310,641,0	'1/1	243	0.982476	0.017451	0	14	0.636	0.636	22	-10.943	801	1.362	5.7144	1	14	0.636	59.72	-0.751
Ld02	206607	A	G	21061.6	1	62	1	64	0.961538	52	1	82	0.983333	60	0	0/0:38,0:38:96:0,96,1312	'0/0	38	0	0/0:39,0:40:90:0,90,1236	'0/0	40	0	0/0:72,0:72:99:0,184,2450	'0/0	72	0	0/0:43,0:43:99:0,111,1536	'0/0	43	1/1:1,241:242:99:8577,656,0	'1/1	242	0.988974	0.0132893	0	14	0.636	0.636	22	-11.398	817	0	7.1852	1	14	0.636	59.59	0.161
Ld02	206643	T	G	10734	0.0153846	65	0	71	0	64	0.0235294	85	0	63	0	0/0:40,0:40:96:0,96,1291	'0/0	40	0	0/0:44,0:44:99:0,102,1408	'0/0	44	0	0/0:75,0:76:99:0,169,2315	'0/0	76	0	0/0:40,0:40:99:0,102,1375	'0/0	40	1/1:0,244:244:99:8659,650,0	'1/1	244	0.00778281	0.240421	0	4	0.182	0.182	22	-3.091	862	3.352	4.6526	1	4	0.182	59.66	-0.886
Ld02	206664	G	A	2314.05	0	64	0	77	0.0163934	61	0	85	0	64	0	0/0:37,0:37:90:0,90,1251	'0/0	37	0	0/0:39,0:39:96:0,96,1339	'0/0	39	0.012987	0/0:76,1:77:99:0,193,2637	'0/0	77	0	0/0:38,0:38:99:0,99,1375	'0/0	38	0/0:249,1:250:99:0,668,8650	'0/0	250	3.19353e-05	1	0	2	0.091	0.091	22	-11.616	869	0	4.469	1	2	0.091	59.61	-0.676
Ld02	207196	C	T	12476.6	1	58	1	92	0.983871	62	0.988235	85	1	52	0	0/0:36,0:36:87:0,87,1232	'0/0	36	0.03125	0/0:31,1:32:84:0,84,1137	'0/0	32	0	0/0:78,0:78:99:0,196,2705	'0/0	78	0	0/0:42,0:42:99:0,105,1474	'0/0	42	0/0:250,0:250:99:0,680,9000	'0/0	250	0.986609	0.0160099	0	10	0.455	0.455	22	-4.248	856	3.338	2.4906	1	10	0.455	59.5	1.618
Ld02	207364	C	T	13753.6	0.988506	87	0.988889	90	1	45	0.978495	93	1	57	0	0/0:50,0:50:99:0,129,1768	'0/0	50	0	0/0:43,0:43:99:0,108,1503	'0/0	43	0	0/0:61,0:61:99:0,166,2270	'0/0	61	0	0/0:43,0:43:99:0,99,1416	'0/0	43	0/0:249,0:250:99:0,656,8677	'0/0	250	0.991178	0.0146219	0	10	0.455	0.455	22	-3.824	877	0.528	3.2504	1	10	0.455	59.64	0.846
Ld02	208553	G	A	11031.6	1	50	1	68	1	40	1	84	0.982456	57	0	0/0:32,0:32:84:0,84,1162	'0/0	32	0	0/0:40,0:40:93:0,93,1274	'0/0	40	0	0/0:80,0:80:99:0,214,2962	'0/0	80	0	0/0:43,0:43:99:0,114,1585	'0/0	43	0/0:247,0:248:99:0,650,8398	'0/0	248	0.996491	0.0107996	0	10	0.455	0.455	22	-1.142	805	7.205	5.1299	1	10	0.455	59.83	0.52
Ld02	208922	C	T	1726.05	0	61	0	44	0	43	0	72	0.0222222	45	0	0/0:35,0:35:93:0,93,1308	'0/0	35	0	0/0:32,0:32:81:0,81,1115	'0/0	32	0	0/0:56,0:56:99:0,160,2156	'0/0	56	0	0/0:28,0:28:69:0,69,979	'0/0	28	0/0:247,0:249:99:0,647,8560	'0/0	249	0.00444444	0.502335	0	2	0.091	0.091	22	-10.668	724	0.966	3.688	1	2	0.091	59.49	-0.242
Ld02	209049	A	C	1899.05	0.0222222	45	0.0212766	47	0.027027	37	0.011236	89	0	51	0.0294118	0/0:33,1:34:81:0,81,1125	'0/0	34	0	0/0:39,0:39:99:0,99,1387	'0/0	39	0	0/0:45,0:45:99:0,108,1505	'0/0	45	0	0/0:31,0:31:81:0,81,1112	'0/0	31	0/0:246,2:249:99:0,647,8388	'0/0	249	0.00899942	0.442771	0	2	0.091	0.091	22	-11.496	736	3.282	3.0892	1	2	0.091	59.58	1.065
Ld02	209094	T	G	2111.05	0	53	0	51	0	46	0.0194175	103	0	59	0	0/0:28,0:28:75:0,75,1022	'0/0	28	0	0/0:37,0:37:99:0,105,1411	'0/0	37	0	0/0:39,0:39:93:0,93,1291	'0/0	39	0	0/0:29,0:29:81:0,81,1086	'0/0	29	0/0:246,0:248:99:0,662,8768	'0/0	248	0.0038835	0.502335	0	2	0.091	0.091	22	-10.431	765	0	3.6221	1	2	0.091	59.63	0.902
Ld02	209134	A	C	22004.6	1	64	1	49	1	48	1	99	1	55	0	0/0:37,0:37:84:0,84,1096	'0/0	37	0	0/0:30,0:31:84:0,84,1135	'0/0	31	0	0/0:41,0:42:99:0,105,1484	'0/0	42	0	0/0:38,0:39:96:0,96,1333	'0/0	39	1/1:0,242:243:99:8743,662,0	'1/1	243	1	0.00720957	0	14	0.636	0.636	22	-8.701	783	1.437	6.0376	1	14	0.636	59.58	1.201
Ld02	210700	G	T	9291.58	0.982456	57	1	45	1	50	1	70	0.958333	48	0	0/0:23,0:23:63:0,63,862	'0/0	23	0	0/0:23,0:23:54:0,54,742	'0/0	23	0	0/0:65,0:65:99:0,169,2329	'0/0	65	0	0/0:32,0:32:84:0,84,1169	'0/0	32	0/0:248,0:249:99:0,665,8872	'0/0	249	0.988158	0.0132893	0	10	0.455	0.455	22	-3.895	742	3.38	4.0811	1	10	0.455	59.57	0.362
Ld02	211068	A	C	2051.05	0	67	0	72	0.0212766	47	0	96	0	62	0	0/0:34,0:34:90:0,90,1231	'0/0	34	0.0222222	0/0:44,1:45:99:0,123,1675	'0/0	45	0	0/0:84,0:84:99:0,226,3114	'0/0	84	0	0/0:43,0:43:99:0,99,1391	'0/0	43	0/0:249,0:249:99:0,656,8728	'0/0	249	-0.00130024	0.866815	0	2	0.091	0.091	22	-12.197	872	0	3.4595	1	2	0.091	59.74	-1.28
Ld02	211214	G	A	1659.05	0	80	0	77	0	53	0	90	0.0192308	52	0	0/0:33,0:33:87:0,87,1193	'0/0	33	0	0/0:33,0:33:84:0,84,1131	'0/0	33	0	0/0:69,0:69:99:0,181,2460	'0/0	69	0	0/0:40,0:40:99:0,105,1421	'0/0	40	0/0:249,0:250:99:0,620,8121	'0/0	250	0.00384615	0.502335	0	2	0.091	0.091	22	-10.503	835	8.287	2.8756	1	2	0.091	59.79	-0.883
Ld02	211439	C	A	2098.05	0	72	0	57	0	49	0	82	0	80	0	0/0:39,0:39:93:0,93,1283	'0/0	39	0	0/0:35,0:35:87:0,87,1206	'0/0	35	0	0/0:78,0:78:99:0,196,2657	'0/0	78	0.0188679	0/0:52,1:53:99:0,120,1679	'0/0	53	0/0:250,0:250:99:0,659,8732	'0/0	250	-0.00471698	0.371093	0	2	0.091	0.091	22	-12.161	871	0.967	4.2446	1	2	0.091	59.57	-0.746
Ld02	211480	C	T	3942.82	0.672131	61	0	70	0	53	0	80	1	68	0	0/0:34,0:34:87:0,87,1194	'0/0	34	0	0/0:30,0:30:81:0,81,1117	'0/0	30	0	0/0:77,0:77:99:0,199,2706	'0/0	77	0	0/0:51,0:51:99:0,126,1758	'0/0	51	0/0:250,0:250:99:0,662,8660	'0/0	250	0.334426	0.240421	0	3	0.136	0.136	22	0.035	846	0.805	2.7087	0.614	3	0.136	59.68	0.846
Ld02	211612	C	T	1675.27	0.675325	77	0	64	0	63	0	115	0	74	0	0/0:37,0:37:87:0,87,1207	'0/0	37	0	0/0:37,0:37:96:0,96,1329	'0/0	37	0	0/0:77,0:77:99:0,187,2585	'0/0	77	0	0/0:45,0:45:99:0,117,1593	'0/0	45	0/0:245,0:248:99:0,611,8194	'0/0	248	0.135065	0.502335	0	1	0.045	0.045	22	-1.347	908	1.257	3.6465	-0.0476	1	0.045	59.45	0.504
Ld02	213140	A	G	2147.05	0	53	0.015873	63	0	34	0.012987	77	0	52	0	0/0:25,0:26:63:0,63,853	'0/0	26	0	0/0:44,0:44:99:0,108,1466	'0/0	44	0	0/0:63,0:63:99:0,163,2181	'0/0	63	0	0/0:33,0:33:84:0,84,1121	'0/0	33	0/0:250,0:250:99:0,683,8856	'0/0	250	0.00577201	0.240421	0	2	0.091	0.091	22	-11.196	768	0	4.3584	1	2	0.091	59.85	0.014
Ld02	213669	C	G	2717.05	0	64	0	38	0	50	0	76	0	56	0.0294118	0/0:33,1:34:84:0,84,1161	'0/0	34	0	0/0:31,0:31:81:0,81,1108	'0/0	31	0	0/0:49,0:49:99:0,135,1793	'0/0	49	0	0/0:37,0:37:90:0,90,1265	'0/0	37	0/0:248,0:248:99:0,653,8871	'0/0	248	-0.00735294	0.371093	0	2	0.091	0.091	22	-13.189	770	1.827	5.8301	1	2	0.091	59.11	5.363
Ld02	213863	A	G	2656.07	0.0166667	60	0	54	0	43	0	74	0	52	0.0285714	0/0:34,1:35:96:0,96,1291	'0/0	35	0	0/0:25,0:25:66:0,66,884	'0/0	25	0	0/0:60,0:60:99:0,166,2242	'0/0	60	0	0/0:30,0:30:69:0,69,966	'0/0	30	0/1:110,71:181:99:1922,0,3402	'0/1	181	-0.00380952	0.866815	0	2	0.091	0.091	22	-6.302	688	0	17.0017	-0.1	2	0.091	58.33	8.876
Ld02	214045	A	G	2159.05	0	57	0	58	0	39	0	71	0	49	0	0/0:33,0:33:81:0,81,1146	'0/0	33	0.030303	0/0:32,1:33:81:0,81,1123	'0/0	33	0	0/0:55,0:55:99:0,157,2126	'0/0	55	0	0/0:38,0:38:96:0,96,1323	'0/0	38	0/0:249,0:249:99:0,650,8638	'0/0	249	-0.00757576	0.371093	0	2	0.091	0.091	22	-12.502	761	0	4.021	1	2	0.091	59.46	0.809
Ld02	214696	C	A	2165.82	0.538462	52	0	64	0.0285714	35	0	73	0.97619	42	0	0/0:44,0:44:99:0,108,1536	'0/0	44	0	0/0:53,0:53:99:0,138,1931	'0/0	53	0	0/0:84,0:84:99:0,208,2885	'0/0	84	0	0/0:50,0:50:99:0,120,1691	'0/0	50	0/0:249,1:250:99:0,668,8836	'0/0	250	0.308645	0.109436	0	3	0.136	0.136	22	-3.038	810	0	2.9318	0.614	3	0.136	59.69	-0.111
Ld02	215390	T	C	2297.05	0.06	50	0	50	0	34	0.0133333	75	0	42	0.0285714	0/0:34,1:35:78:0,78,1085	'0/0	35	0	0/0:45,0:45:99:0,99,1323	'0/0	45	0	0/0:63,0:63:99:0,156,2040	'0/0	63	0	0/0:18,0:18:45:0,45,626	'0/0	18	0/0:248,2:250:99:0,635,8327	'0/0	250	0.00752381	0.771019	0	2	0.091	0.091	22	-10.228	742	0.846	10.5679	1	2	0.091	59.4	0.62
Ld02	216091	A	G	2020.05	0	52	0	57	0	38	0.012987	77	0	62	0	0/0:34,0:34:78:0,78,1080	'0/0	34	0	0/0:44,0:44:99:0,99,1389	'0/0	44	0	0/0:75,0:75:99:0,181,2534	'0/0	75	0	0/0:31,0:31:75:0,75,1047	'0/0	31	0/0:246,2:250:99:0,598,7935	'0/0	250	0.0025974	0.502335	0	2	0.091	0.091	22	-9.284	787	0.938	4.3843	1	2	0.091	59.56	0.346
Ld02	216187	C	T	6142.96	0	55	0.977778	45	1	56	1	73	0	44	0	0/0:30,0:30:78:0,78,1056	'0/0	30	0	0/0:41,0:41:99:0,105,1454	'0/0	41	0	0/0:52,0:52:99:0,138,1917	'0/0	52	0	0/0:30,0:30:78:0,78,1082	'0/0	30	0/0:250,0:250:99:0,680,8847	'0/0	250	0.595556	0.107347	0	6	0.273	0.273	22	1.424	766	0	6.5928	1	6	0.273	59.21	1.416
Ld02	217325	C	T	2089.05	0	29	0.025641	39	0	32	0	66	0	43	0	0/0:29,0:29:72:0,72,976	'0/0	29	0	0/0:33,0:33:75:0,75,1012	'0/0	33	0	0/0:63,0:63:99:0,163,2178	'0/0	63	0	0/0:25,0:25:72:0,72,964	'0/0	25	0/0:247,0:247:99:0,674,8819	'0/0	247	0.00512821	0.502335	0	2	0.091	0.091	22	-9.441	685	0	5.4237	1	2	0.091	59.57	0.533
Ld02	217537	G	T	8830.05	0	64	0	58	0	44	0	93	0	58	0	0/0:27,0:27:72:0,72,941	'0/0	27	0.025	0/0:39,1:40:56:0,56,1208	'0/0	40	0	0/0:58,0:58:99:0,138,1871	'0/0	58	0	0/0:37,0:37:90:0,90,1223	'0/0	37	1/1:0,242:242:99:8878,674,0	'1/1	242	-0.00625	0.371093	0	2	0.091	0.091	22	2.292	794	1.181	6.6496	1	2	0.091	59.92	0.876
Ld02	218996	C	A	8743.05	0	56	0.0196078	51	0	44	0	80	0	37	0	0/0:34,0:34:84:0,84,1166	'0/0	34	0	0/0:28,0:28:78:0,78,1081	'0/0	28	0	0/0:64,0:64:99:0,166,2231	'0/0	64	0	0/0:32,0:33:87:0,87,1182	'0/0	33	1/1:0,243:243:99:8791,662,0	'1/1	243	0.00392157	0.502335	0	2	0.091	0.091	22	1.969	747	3.468	5.7031	1	2	0.091	59.35	0.149
Ld02	220587	G	A	1685.05	0	52	0	51	0	44	0	80	0.0192308	52	0	0/0:62,0:62:99:0,157,2169	'0/0	62	0	0/0:28,0:29:78:0,78,1056	'0/0	29	0	0/0:64,0:64:99:0,166,2302	'0/0	64	0	0/0:36,0:36:90:0,90,1282	'0/0	36	0/0:248,0:249:99:0,656,8565	'0/0	249	0.00384615	0.502335	0	2	0.091	0.091	22	-11.249	781	0	2.7078	1	2	0.091	59.63	-0.82
Ld02	220720	C	T	2864.05	0	63	0	47	0	50	0	90	0	58	0	0/0:48,0:48:99:0,129,1759	'0/0	48	0	0/0:50,0:50:99:0,111,1577	'0/0	50	0.0117647	0/0:84,1:85:99:0,217,2949	'0/0	85	0	0/0:46,0:46:99:0,117,1630	'0/0	46	0/0:249,0:250:99:0,677,8868	'0/0	250	-0.00294118	0.371093	0	2	0.091	0.091	22	-14.104	888	4.355	4.3564	1	2	0.091	59.7	-0.517
Ld02	222158	A	G	1602.05	0	86	0	81	0	61	0.020202	99	0	68	0.0294118	0/0:33,1:34:84:0,84,1124	'0/0	34	0	0/0:38,0:39:96:0,96,1300	'0/0	39	0	0/0:80,0:80:99:0,199,2674	'0/0	80	0	0/0:48,0:48:99:0,120,1633	'0/0	48	0/0:248,0:249:99:0,668,8703	'0/0	249	-0.00331254	0.866815	0	2	0.091	0.091	22	-9.059	898	0	5.5197	1	2	0.091	59.61	-0.389
Ld02	223315	A	C	1778.05	0	91	0	85	0	56	0	87	0	59	0	0/0:38,0:38:96:0,96,1308	'0/0	38	0	0/0:36,0:36:99:0,99,1363	'0/0	36	0.012987	0/0:75,1:77:99:0,193,2601	'0/0	77	0	0/0:39,0:39:99:0,99,1345	'0/0	39	0/0:249,0:249:99:0,668,8794	'0/0	249	-0.00324675	0.371093	0	2	0.091	0.091	22	-10.723	881	3.932	3.0833	1	2	0.091	59.66	0.437
Ld02	223613	C	T	10398.6	0.983051	59	0.987342	79	0.958333	48	0.985507	69	0.944444	36	0	0/0:32,0:33:78:0,78,1096	'0/0	33	0.0322581	0/0:30,1:31:75:0,75,1026	'0/0	31	0	0/0:77,0:78:99:0,202,2788	'0/0	78	0	0/0:47,0:47:99:0,123,1711	'0/0	47	0/0:249,0:249:99:0,662,8642	'0/0	249	0.963671	0.0179428	0	10	0.455	0.455	22	-3.123	793	0	2.7873	1	10	0.455	59.56	0.786
Ld02	226479	A	T	13087.6	1	76	1	87	1	68	0.990741	108	1	42	0	0/0:32,0:32:90:0,90,1240	'0/0	32	0	0/0:49,0:49:99:0,114,1594	'0/0	49	0	0/0:77,0:77:99:0,187,2520	'0/0	77	0	0/0:33,0:33:78:0,78,1093	'0/0	33	0/0:247,0:249:99:0,650,8629	'0/0	249	0.998148	0.0107996	0	10	0.455	0.455	22	-4.873	888	1.757	5.7468	1	10	0.455	59.66	0.247
Ld02	226788	C	T	13603.6	1	90	0.9875	80	0.971429	70	0.980583	103	0.985294	68	0	0/0:30,0:30:78:0,78,1069	'0/0	30	0	0/0:39,0:40:99:0,99,1380	'0/0	40	0	0/0:74,0:74:99:0,202,2740	'0/0	74	0	0/0:35,0:35:81:0,81,1119	'0/0	35	0/0:248,0:249:99:0,671,8966	'0/0	249	0.984961	0.0150785	0	10	0.455	0.455	22	-7.626	908	5.001	7.5624	1	10	0.455	59.65	1.122
Ld02	227143	A	G	15652.6	1	78	1	91	1	56	0.981481	108	0.983871	62	0	0/0:36,0:36:87:0,87,1185	'0/0	36	0	0/0:33,0:33:96:0,96,1337	'0/0	33	0	0/0:66,0:69:99:0,175,2365	'0/0	69	0	0/0:31,0:31:84:0,84,1093	'0/0	31	0/0:248,0:248:99:0,659,8630	'0/0	248	0.99307	0.0132893	0	12	0.545	0.545	22	-6.132	866	0.521	5.8472	1	12	0.545	59.76	0.325
Ld02	227394	A	G	15504.6	1	74	1	100	1	62	0.989011	91	1	56	0	0/0:29,0:29:72:0,72,1002	'0/0	29	0	0/0:31,0:31:78:0,78,1065	'0/0	31	0	0/0:74,0:74:99:0,205,2808	'0/0	74	0.0344828	0/0:28,1:29:60:0,60,851	'0/0	29	0/0:246,0:247:99:0,641,8242	'0/0	247	0.989182	0.0132893	0	12	0.545	0.545	22	-4.191	843	1.754	3.4721	1	12	0.545	59.51	0.283
Ld02	227900	A	G	1538.05	0	95	0	96	0.0166667	60	0	109	0	66	0	0/0:44,0:44:99:0,105,1457	'0/0	44	0.0285714	0/0:34,1:35:96:0,96,1289	'0/0	35	0	0/0:102,0:102:99:0,241,3258	'0/0	102	0	0/0:42,0:42:99:0,111,1481	'0/0	42	0/0:246,0:249:99:0,623,7766	'0/0	249	-0.00380952	0.866815	0	2	0.091	0.091	22	-10.284	961	4.35	5.7204	1	2	0.091	59.68	-0.942
Ld02	228127	C	T	12760.6	1	58	1	61	1	50	1	103	1	57	0	0/0:38,0:38:93:0,93,1275	'0/0	38	0	0/0:49,0:49:99:0,114,1588	'0/0	49	0	0/0:88,0:88:99:0,214,2991	'0/0	88	0	0/0:40,0:40:99:0,102,1436	'0/0	40	0/0:248,0:248:99:0,632,8139	'0/0	248	1	0.00720957	0	12	0.545	0.545	22	-6.301	827	1.106	3.4174	1	12	0.545	59.76	-0.742
Ld02	229036	G	T	1719.05	0	93	0	84	0	65	0	117	0.0142857	70	0	0/0:47,0:47:99:0,117,1604	'0/0	47	0	0/0:44,0:45:99:0,111,1481	'0/0	45	0	0/0:88,0:88:99:0,220,3038	'0/0	88	0	0/0:45,0:45:99:0,111,1557	'0/0	45	0/0:249,0:249:99:0,644,8494	'0/0	249	0.00285714	0.502335	0	2	0.091	0.091	22	-10.864	962	1.11	6.0554	1	2	0.091	59.43	-2.113
Ld02	229230	C	T	26669	0.975	80	1	78	1	50	0.97561	82	1	49	1	1/1:0,35:35:93:1278,93,0	'1/1	35	1	1/1:0,48:48:99:1587,114,0	'1/1	48	1	1/1:0,90:90:99:3049,220,0	'1/1	90	0	0/0:49,0:49:99:0,111,1586	'0/0	49	1/1:0,243:245:99:7678,602,0	'1/1	245	0.240122	1	1	20	0.909	0.909	22	-7.91	843	1.169	4.8144	1	20	0.909	59.67	-0.099
Ld02	229626	C	T	13400.6	1	75	0.977778	90	1	64	0.990099	101	1	62	0	0/0:38,0:38:87:0,87,1214	'0/0	38	0	0/0:40,0:40:99:0,99,1337	'0/0	40	0	0/0:60,0:60:99:0,138,1951	'0/0	60	0	0/0:32,0:32:90:0,90,1202	'0/0	32	0/0:248,0:249:99:0,635,8394	'0/0	249	0.993575	0.0132893	0	10	0.455	0.455	22	-3.864	859	5.953	4.4453	1	10	0.455	59.66	-1.948
Ld02	230447	A	G	1845.05	0	81	0.0126582	79	0	56	0	112	0	72	0	0/0:38,0:38:96:0,96,1308	'0/0	38	0	0/0:20,0:20:57:0,57,789	'0/0	20	0	0/0:73,0:74:99:0,184,2480	'0/0	74	0	0/0:54,0:54:99:0,129,1767	'0/0	54	0/0:246,0:246:99:0,635,8573	'0/0	246	0.00253165	0.502335	0	2	0.091	0.091	22	-10.814	902	2.454	4.5057	1	2	0.091	59.76	-1.277
Ld02	230841	C	T	8220.05	0	76	0.0121951	82	0	67	0.00934579	107	0	61	0	0/0:26,0:26:63:0,63,853	'0/0	26	0	0/0:25,0:25:63:0,63,858	'0/0	25	0	0/0:65,0:65:99:0,166,2291	'0/0	65	0	0/0:47,0:47:99:0,117,1635	'0/0	47	1/1:1,242:244:99:8268,641,0	'1/1	244	0.00430818	0.240421	0	2	0.091	0.091	22	-4.054	858	1.941	6.1206	1	2	0.091	59.74	-1.767
Ld02	231931	A	C	2213.05	0	80	0	50	0	42	0	89	0	46	0	0/0:35,0:35:90:0,90,1220	'0/0	35	0	0/0:45,0:45:99:0,108,1515	'0/0	45	0.0113636	0/0:87,1:88:99:0,205,2759	'0/0	88	0	0/0:33,0:33:90:0,90,1216	'0/0	33	0/0:246,2:248:99:0,624,8692	'0/0	248	-0.00284091	0.371093	0	2	0.091	0.091	22	-12.624	838	0	2.597	1	2	0.091	59.75	-0.767
Ld02	231990	A	G	1734.05	0	79	0	74	0	50	0.0108696	92	0.0169492	59	0	0/0:32,0:32:81:0,81,1120	'0/0	32	0	0/0:59,0:59:99:0,138,1903	'0/0	59	0	0/0:99,0:100:99:0,241,3277	'0/0	100	0	0/0:28,0:28:75:0,75,992	'0/0	28	0/0:249,1:250:99:0,632,8202	'0/0	250	0.00556374	0.240421	0	2	0.091	0.091	22	-11.008	888	0	4.9385	1	2	0.091	59.68	0.991
Ld02	232630	A	G	2125.05	0	70	0	53	0.015625	64	0	105	0	60	0	0/0:29,0:29:75:0,75,1044	'0/0	29	0.0416667	0/0:23,1:24:63:0,63,847	'0/0	24	0	0/0:77,0:77:99:0,196,2666	'0/0	77	0.0232558	0/0:42,1:43:99:0,99,1406	'0/0	43	0/0:249,1:250:99:0,674,8981	'0/0	250	-0.0131056	0.308369	0	2	0.091	0.091	22	-11.275	841	5.285	3.3869	1	2	0.091	59.73	-0.182
Ld02	232729	C	T	1686.05	0	63	0	48	0	63	0	111	0.0149254	67	0	0/0:29,0:29:72:0,72,1011	'0/0	29	0	0/0:33,0:33:81:0,81,1121	'0/0	33	0.0125	0/0:79,1:80:99:0,214,2927	'0/0	80	0	0/0:31,0:31:84:0,84,1153	'0/0	31	0/0:248,0:249:99:0,647,8580	'0/0	249	-0.000139925	1	0	2	0.091	0.091	22	-12.437	845	2.216	3.2163	1	2	0.091	59.93	-1.104
Ld02	232730	G	C	1783.05	0	62	0.0204082	49	0	63	0.00934579	107	0	67	0	0/0:29,0:29:75:0,75,1055	'0/0	29	0	0/0:33,0:33:78:0,78,1103	'0/0	33	0	0/0:78,0:79:99:0,211,2842	'0/0	79	0	0/0:30,0:30:81:0,81,1096	'0/0	30	0/0:246,0:246:99:0,644,8561	'0/0	246	0.00595079	0.240421	0	2	0.091	0.091	22	-12.28	840	0	3.0395	1	2	0.091	59.93	-0.98
Ld02	233107	A	C	21562.6	1	58	1	69	1	40	0.980198	101	1	54	0	0/0:41,0:41:99:0,99,1385	'0/0	41	0	0/0:41,0:41:99:0,105,1428	'0/0	41	0	0/0:55,0:55:99:0,123,1740	'0/0	55	0	0/0:48,0:48:99:0,99,1394	'0/0	48	1/1:0,243:244:99:8304,638,0	'1/1	244	0.99604	0.0107996	0	14	0.636	0.636	22	-12.634	808	7.621	3.6822	1	14	0.636	59.69	-0.333
Ld02	233531	C	T	10394.6	0.983871	62	1	62	1	37	1	89	1	46	0	0/0:29,0:29:69:0,69,963	'0/0	29	0	0/0:47,0:47:99:0,117,1583	'0/0	47	0	0/0:65,0:65:99:0,156,2096	'0/0	65	0	0/0:34,0:34:78:0,78,1087	'0/0	34	0/0:250,0:250:99:0,596,7467	'0/0	250	0.996774	0.0107996	0	10	0.455	0.455	22	-0.192	771	17.619	5.8987	1	10	0.455	59.48	1.413
Ld02	233562	T	C	20051.6	1	62	1	67	1	44	1	92	0.978261	46	0	0/0:22,0:22:42:0,42,595	'0/0	22	0	0/0:47,0:47:99:0,108,1464	'0/0	47	0.0153846	0/0:64,1:65:99:0,162,2120	'0/0	65	0	0/0:32,0:32:69:0,69,928	'0/0	32	1/1:1,244:245:99:8173,591,0	'1/1	245	0.991806	0.0132893	0	14	0.636	0.636	22	-7.467	757	6.511	4.9494	1	14	0.636	59.43	2.582
Ld02	233729	G	C	20943.6	1	60	1	88	1	43	1	80	1	50	0	0/0:36,0:36:90:0,90,1254	'0/0	36	0.025	0/0:39,1:40:93:0,93,1276	'0/0	40	0	0/0:71,0:71:99:0,175,2455	'0/0	71	0	0/0:44,0:44:99:0,105,1443	'0/0	44	1/1:1,240:242:99:7800,560,0	'1/1	242	0.99375	0.00927678	0	14	0.636	0.636	22	-13.546	800	5.112	4.0378	1	14	0.636	59.54	-1.118
Ld02	233896	C	T	8642.05	0	71	0	107	0	42	0.00943396	106	0	51	0	0/0:31,0:31:81:0,81,1113	'0/0	31	0	0/0:32,0:32:78:0,78,1082	'0/0	32	0	0/0:73,0:73:99:0,205,2812	'0/0	73	0	0/0:43,0:43:99:0,105,1458	'0/0	43	1/1:0,242:243:99:8690,656,0	'1/1	243	0.00188679	0.502335	0	2	0.091	0.091	22	-0.854	858	0.585	4.342	1	2	0.091	59.77	-0.312
Ld02	234292	T	G	1728.05	0	74	0	90	0	66	0	101	0	63	0.0322581	0/0:30,1:31:72:0,72,992	'0/0	31	0	0/0:44,0:44:99:0,111,1551	'0/0	44	0	0/0:92,0:92:99:0,250,3395	'0/0	92	0	0/0:38,0:38:87:0,87,1199	'0/0	38	0/0:249,0:249:99:0,620,8164	'0/0	249	-0.00806452	0.371093	0	2	0.091	0.091	22	-10.826	909	2.581	6.8981	1	2	0.091	59.3	-0.016
Ld02	234991	A	G	23516.6	0.974684	79	1	70	1	61	1	111	1	64	0	0/0:40,0:40:99:0,102,1389	'0/0	40	0	0/0:51,0:51:99:0,120,1649	'0/0	51	0	0/0:82,0:82:99:0,214,2907	'0/0	82	0	0/0:45,0:45:96:0,96,1311	'0/0	45	1/1:1,240:242:99:8292,596,0	'1/1	242	0.994937	0.0107996	0	14	0.636	0.636	22	-11.391	899	5.017	4.8786	1	14	0.636	59.68	-0.964
Ld02	235388	G	T	15164.6	0.9875	80	1	84	1	60	0.990291	103	1	53	0	0/0:35,0:35:90:0,90,1221	'0/0	35	0	0/0:19,0:19:51:0,51,712	'0/0	19	0	0/0:66,0:66:99:0,178,2406	'0/0	66	0.0333333	0/0:29,1:30:84:0,84,1151	'0/0	30	0/0:247,2:249:99:0,602,8341	'0/0	249	0.987225	0.0160099	0	12	0.545	0.545	22	-7.05	841	1.1	5.7859	1	12	0.545	59.74	-0.491
Ld02	237296	A	G	1596.05	0	77	0	86	0	66	0.00862069	116	0	58	0	0/0:53,0:53:99:0,126,1728	'0/0	53	0	0/0:38,0:38:84:0,84,1160	'0/0	38	0	0/0:102,0:102:99:0,271,3661	'0/0	102	0	0/0:49,0:49:99:0,117,1603	'0/0	49	0/0:247,0:248:99:0,656,8535	'0/0	248	0.00172414	0.502335	0	2	0.091	0.091	22	-10.343	954	0	4.337	1	2	0.091	59.55	-2.33
Ld02	237400	G	A	1635.05	0	92	0	71	0.0147059	68	0.00970874	103	0	42	0	0/0:31,0:31:81:0,81,1123	'0/0	31	0	0/0:31,0:31:84:0,84,1158	'0/0	31	0	0/0:69,0:69:99:0,166,2293	'0/0	69	0	0/0:47,0:47:99:0,120,1661	'0/0	47	0/0:248,0:249:99:0,656,8597	'0/0	249	0.00488292	0.240421	0	2	0.091	0.091	22	-10.911	864	0	5.6367	1	2	0.091	59.65	-0.22
Ld02	237568	C	T	1664.05	0	50	0	79	0	53	0.012987	77	0	54	0	0/0:38,0:38:99:0,111,1523	'0/0	38	0	0/0:31,0:31:87:0,87,1213	'0/0	31	0	0/0:83,0:83:99:0,211,2904	'0/0	83	0	0/0:32,0:32:84:0,84,1161	'0/0	32	0/0:249,0:250:99:0,656,8759	'0/0	250	0.0025974	0.502335	0	2	0.091	0.091	22	-10.555	802	1.105	3.0393	1	2	0.091	59.7	1.098
Ld02	238146	C	T	11431.6	1	54	1	61	0.98	50	1	108	1	54	0	0/0:35,0:35:81:0,81,1122	'0/0	35	0	0/0:35,0:36:87:0,87,1207	'0/0	36	0	0/0:71,0:71:99:0,187,2537	'0/0	71	0	0/0:49,0:49:99:0,111,1573	'0/0	49	0/0:248,0:249:99:0,578,7099	'0/0	249	0.996	0.0107996	0	10	0.455	0.455	22	-2.387	816	2.464	5.3162	1	10	0.455	59.57	0.144
Ld02	238318	G	C	1629.05	0	66	0	71	0	56	0.00961538	104	0	63	0	0/0:43,0:43:99:0,108,1485	'0/0	43	0	0/0:38,0:38:99:0,102,1376	'0/0	38	0	0/0:79,0:79:99:0,193,2673	'0/0	79	0.0217391	0/0:44,1:46:99:0,105,1474	'0/0	46	0/0:248,0:248:99:0,683,8920	'0/0	248	-0.00351171	0.866815	0	2	0.091	0.091	22	-10.657	873	0	3.8923	1	2	0.091	59.57	-0.39
Ld02	238789	A	G	6688.58	1	49	1	30	1	34	0.986301	73	1	34	0	0/0:22,0:22:54:0,54,716	'0/0	22	0	0/0:29,0:30:78:0,78,1047	'0/0	30	0	0/0:45,0:46:99:0,120,1622	'0/0	46	0	0/0:40,0:41:99:0,99,1351	'0/0	41	0/0:213,3:250:99:0,364,4734	'0/0	250	0.99726	0.0107996	0	10	0.455	0.455	22	-1.765	688	41.72	12.1734	1	10	0.455	58.77	-0.713
Ld02	238963	T	C	1769.05	0.0144928	69	0	44	0.0208333	48	0	82	0	60	0	0/0:47,0:47:99:0,111,1545	'0/0	47	0	0/0:45,0:45:99:0,120,1672	'0/0	45	0.0138889	0/0:70,1:72:99:0,139,2260	'0/0	72	0	0/0:49,0:49:99:0,129,1796	'0/0	49	0/0:249,0:249:99:0,677,8901	'0/0	249	0.003593	0.560509	0	2	0.091	0.091	22	-11.269	825	1.066	4.4562	1	2	0.091	59.72	0.002
Ld02	239095	A	G	9625.58	0.983871	62	1	41	1	43	1	82	1	58	0	0/0:52,0:52:99:0,129,1815	'0/0	52	0	0/0:45,0:45:99:0,114,1581	'0/0	45	0	0/0:67,0:67:99:0,181,2471	'0/0	67	0	0/0:45,0:45:99:0,129,1786	'0/0	45	0/0:249,0:249:99:0,659,8634	'0/0	249	0.996774	0.0107996	0	10	0.455	0.455	22	-6.142	838	3.381	5.1773	1	10	0.455	59.57	1.179
Ld02	239195	G	A	4222.27	0	55	0	48	0	52	0	113	0	50	0	0/0:40,0:40:99:0,114,1541	'0/0	40	0	0/0:36,0:36:90:0,90,1221	'0/0	36	0.0192308	0/0:51,1:52:99:0,132,1794	'0/0	52	0	0/0:51,0:51:99:0,132,1868	'0/0	51	0/1:108,138:246:99:4257,0,3322	'0/1	246	-0.00480769	0.371093	0	1	0.045	0.045	22	1.645	849	2.415	5.4204	-0.0476	1	0.045	59.64	0.61
Ld02	239648	A	G	14383.6	1	69	1	57	1	52	1	98	1	65	0	0/0:28,0:28:75:0,75,1032	'0/0	28	0	0/0:20,0:20:51:0,51,711	'0/0	20	0	0/0:67,0:67:99:0,181,2426	'0/0	67	0	0/0:38,0:38:99:0,105,1461	'0/0	38	0/0:248,0:248:99:0,668,8802	'0/0	248	1	0.00720957	0	12	0.545	0.545	22	-5.09	802	1.089	3.696	1	12	0.545	59.84	0.129
Ld02	241966	A	G	1578.05	0.0138889	72	0	69	0	45	0	90	0	63	0	0/0:37,0:37:93:0,93,1310	'0/0	37	0	0/0:39,0:39:99:0,105,1458	'0/0	39	0	0/0:75,0:75:99:0,193,2665	'0/0	75	0	0/0:41,0:41:99:0,102,1424	'0/0	41	0/0:246,2:248:99:0,607,8380	'0/0	248	0.00277778	0.502335	0	2	0.091	0.091	22	-9.793	831	2.578	3.3641	1	2	0.091	59.77	0.105
Ld02	242367	A	C	2189.05	0	82	0	60	0	49	0	98	0	70	0	0/0:29,0:29:72:0,72,1005	'0/0	29	0	0/0:31,0:32:84:0,84,1155	'0/0	32	0.0151515	0/0:65,1:66:99:0,160,2190	'0/0	66	0	0/0:31,0:31:81:0,81,1122	'0/0	31	0/0:249,0:249:99:0,683,9024	'0/0	249	-0.00378788	0.371093	0	2	0.091	0.091	22	-11.835	841	0.962	4.1056	1	2	0.091	59.57	1.022
Ld02	242594	A	G	2032.05	0	61	0	60	0	41	0	100	0	56	0	0/0:48,0:48:99:0,117,1622	'0/0	48	0	0/0:30,0:30:66:0,66,927	'0/0	30	0	0/0:66,0:66:99:0,172,2358	'0/0	66	0.0222222	0/0:44,1:45:99:0,114,1577	'0/0	45	0/0:250,0:250:99:0,686,8994	'0/0	250	-0.00555556	0.371093	0	2	0.091	0.091	22	-12.796	835	3.478	4.9459	1	2	0.091	59.52	0.67
Ld02	242682	G	A	2135.05	0	60	0	63	0	44	0.00840336	119	0	65	0	0/0:41,0:41:99:0,99,1341	'0/0	41	0	0/0:42,0:42:99:0,102,1408	'0/0	42	0	0/0:85,0:85:99:0,214,2960	'0/0	85	0	0/0:53,0:53:99:0,132,1800	'0/0	53	0/0:250,0:250:99:0,653,8324	'0/0	250	0.00168067	0.502335	0	2	0.091	0.091	22	-12.547	903	0	4.9584	1	2	0.091	59.51	-0.333
Ld02	242760	G	C	12117.6	1	65	1	62	1	45	1	112	0.98	50	0	0/0:32,0:32:72:0,72,1000	'0/0	32	0	0/0:40,0:40:99:0,108,1501	'0/0	40	0	0/0:81,0:81:99:0,190,2621	'0/0	81	0	0/0:51,0:51:99:0,120,1663	'0/0	51	0/0:247,0:249:99:0,668,8743	'0/0	249	0.996	0.0107996	0	10	0.455	0.455	22	-1.917	871	0.535	3.3755	1	10	0.455	59.74	-0.965
Ld02	243278	A	G	2067.05	0	70	0.0188679	53	0	61	0	114	0	50	0	0/0:31,0:31:81:0,81,1112	'0/0	31	0	0/0:27,0:27:72:0,72,1002	'0/0	27	0	0/0:63,0:63:99:0,147,2039	'0/0	63	0	0/0:40,0:41:99:0,105,1457	'0/0	41	0/0:249,0:250:99:0,677,8996	'0/0	250	0.00377358	0.502335	0	2	0.091	0.091	22	-11.586	829	0	3.7613	1	2	0.091	59.41	0
Ld02	244184	A	G	2154.05	0	62	0	57	0.025641	39	0.0103093	97	0	55	0	0/0:28,0:28:72:0,72,980	'0/0	28	0	0/0:31,0:32:87:0,87,1151	'0/0	32	0	0/0:56,0:56:99:0,147,2005	'0/0	56	0	0/0:30,0:30:66:0,66,926	'0/0	30	0/0:250,0:250:99:0,662,8756	'0/0	250	0.00719006	0.240421	0	2	0.091	0.091	22	-11.181	778	2.059	3.1847	1	2	0.091	59.71	0.264
Ld02	244330	T	C	8404.05	0	48	0	50	0	44	0	99	0	64	0	0/0:32,0:32:78:0,78,1057	'0/0	32	0	0/0:43,0:43:99:0,114,1568	'0/0	43	0.02	0/0:49,1:50:99:0,132,1807	'0/0	50	0	0/0:37,0:37:87:0,87,1202	'0/0	37	1/1:0,244:244:99:8452,659,0	'1/1	244	-0.005	0.371093	0	2	0.091	0.091	22	-3.978	802	0	3.4031	1	2	0.091	59.77	-0.356
Ld02	245174	C	T	21260.6	1	77	1	55	0.982456	57	1	74	1	59	0	0/0:31,0:33:78:0,78,1085	'0/0	33	0	0/0:45,0:45:99:0,108,1487	'0/0	45	0	0/0:91,0:92:99:0,232,3177	'0/0	92	0	0/0:38,0:38:96:0,96,1319	'0/0	38	1/1:0,242:243:99:8705,659,0	'1/1	243	0.996491	0.0107996	0	14	0.636	0.636	22	-11.372	837	2.902	6.4279	1	14	0.636	59.59	0.488
Ld02	245321	T	C	10258.6	0.953846	65	1	55	0.978261	46	1	72	1	50	0.0333333	0/0:26,1:30:54:0,54,649	'0/0	30	0	0/0:32,0:39:57:0,57,668	'0/0	39	0	0/0:65,0:75:99:0,123,1435	'0/0	75	0	0/0:34,0:37:57:0,57,676	'0/0	37	0/0:239,1:246:99:0,565,6456	'0/0	246	0.978088	0.0160099	0	12	0.545	0.545	22	10.126	753	0	10.4063	1	12	0.545	59.78	0.726
Ld02	245700	A	G	13482.6	0.986111	72	1	65	0.980769	52	1	90	1	58	0	0/0:32,0:32:75:0,75,1014	'0/0	32	0	0/0:43,0:43:99:0,102,1365	'0/0	43	0	0/0:102,0:102:99:0,262,3601	'0/0	102	0	0/0:36,0:36:69:0,69,943	'0/0	36	0/0:247,0:248:99:0,671,8618	'0/0	248	0.993376	0.0132893	0	12	0.545	0.545	22	-3.185	845	4.987	4.3676	1	12	0.545	59.7	1.379
Ld02	246262	A	G	17119.6	1	93	1	94	1	73	0.991803	122	1	53	0	0/0:29,0:29:75:0,75,1020	'0/0	29	0	0/0:29,0:29:81:0,81,1089	'0/0	29	0	0/0:49,0:49:99:0,120,1646	'0/0	49	0	0/0:45,0:45:99:0,102,1403	'0/0	45	0/0:247,1:248:99:0,653,8392	'0/0	248	0.998361	0.0107996	0	12	0.545	0.545	22	-0.983	882	4.919	9.5943	1	12	0.545	59.54	1.075
Ld02	246269	C	T	15935.6	1	90	1	94	0.986486	74	0.976562	128	0.964912	57	0	0/0:29,0:29:78:0,78,1086	'0/0	29	0	0/0:30,0:30:84:0,84,1136	'0/0	30	0	0/0:51,0:51:99:0,135,1833	'0/0	51	0	0/0:45,0:45:99:0,108,1479	'0/0	45	0/0:248,0:248:99:0,668,8772	'0/0	248	0.985592	0.0146219	0	10	0.455	0.455	22	-1.675	894	4.96	9.7315	1	10	0.455	59.79	0.999
Ld02	247030	T	C	18803.6	0.990196	102	0.992908	141	1	69	1	117	1	80	0	0/0:33,0:33:87:0,87,1175	'0/0	33	0	0/0:26,0:27:69:0,69,931	'0/0	27	0.0117647	0/0:84,1:85:99:0,214,2885	'0/0	85	0	0/0:33,0:33:75:0,75,1030	'0/0	33	0/0:247,1:249:99:0,518,6373	'0/0	249	0.99368	0.0160099	0	10	0.455	0.455	22	3.611	985	0.533	5.8559	1	10	0.455	59.61	2.509
Ld02	247885	T	C	2002.05	0.0104167	96	0.00952381	105	0	76	0	112	0	67	0	0/0:50,0:50:99:0,126,1691	'0/0	50	0	0/0:25,0:25:57:0,57,754	'0/0	25	0	0/0:89,0:89:99:0,226,3054	'0/0	89	0	0/0:36,0:36:99:0,99,1345	'0/0	36	0/0:246,3:250:99:0,611,7881	'0/0	250	0.0039881	0.240421	0	2	0.091	0.091	22	-10.656	979	1.014	5.2501	1	2	0.091	59.77	-0.243
Ld02	248207	A	G	1597.05	0	86	0.0103093	97	0	56	0	129	0	91	0	0/0:38,0:38:87:0,87,1191	'0/0	38	0	0/0:32,0:32:81:0,81,1091	'0/0	32	0	0/0:76,0:76:99:0,196,2678	'0/0	76	0.0243902	0/0:39,1:41:99:0,105,1413	'0/0	41	0/0:248,0:249:99:0,665,8653	'0/0	249	-0.00403571	0.866815	0	2	0.091	0.091	22	-10.437	961	1.07	8.5328	1	2	0.091	59.62	1.291
Ld02	250305	G	C	12523.6	1	65	0.986111	72	1	48	0.989691	97	1	67	0	0/0:30,0:30:87:0,87,1191	'0/0	30	0	0/0:29,0:29:81:0,81,1113	'0/0	29	0	0/0:93,0:93:99:0,244,3374	'0/0	93	0	0/0:36,0:36:84:0,84,1151	'0/0	36	0/0:248,0:248:99:0,656,8637	'0/0	248	0.99516	0.0132893	0	10	0.455	0.455	22	-2.727	866	0	3.2086	1	10	0.455	59.73	-1.203
Ld02	251825	C	A	1637.05	0	78	0	60	0	52	0.0105263	95	0	47	0	0/0:29,0:29:78:0,78,1090	'0/0	29	0	0/0:51,0:51:99:0,117,1629	'0/0	51	0.0142857	0/0:69,1:70:99:0,184,2493	'0/0	70	0	0/0:38,0:38:99:0,99,1333	'0/0	38	0/0:247,0:247:99:0,653,8642	'0/0	247	-0.00146617	0.866815	0	2	0.091	0.091	22	-11.699	833	2.27	3.1558	1	2	0.091	59.81	0.047
Ld02	252377	A	G	1978.05	0	43	0	46	0	47	0	71	0.0232558	43	0	0/0:31,0:31:69:0,69,949	'0/0	31	0	0/0:37,0:37:90:0,90,1194	'0/0	37	0	0/0:63,0:63:99:0,153,2028	'0/0	63	0	0/0:17,0:17:39:0,39,550	'0/0	17	0/0:248,0:249:99:0,653,8561	'0/0	249	0.00465116	0.502335	0	2	0.091	0.091	22	-9.346	714	0.938	5.8138	0.9999	2	0.091	59.63	0.311
Ld02	252948	G	T	2298.05	0	54	0	39	0.0263158	38	0	79	0	44	0	0/0:33,0:33:81:0,81,1124	'0/0	33	0	0/0:40,0:40:93:0,93,1275	'0/0	40	0	0/0:51,0:51:99:0,123,1671	'0/0	51	0	0/0:36,0:36:90:0,90,1254	'0/0	36	0/0:249,0:249:99:0,656,8736	'0/0	249	0.00526316	0.502335	0	2	0.091	0.091	22	-12.234	745	0	5.2626	1	2	0.091	59.46	0.934
Ld02	254158	T	C	1649.05	0	54	0	43	0	51	0.0106383	94	0	52	0	0/0:35,0:35:72:0,72,1004	'0/0	35	0	0/0:30,0:30:75:0,75,1041	'0/0	30	0	0/0:64,0:64:99:0,163,2232	'0/0	64	0	0/0:37,0:37:99:0,99,1319	'0/0	37	0/0:249,0:249:99:0,683,8991	'0/0	249	0.00212766	0.502335	0	2	0.091	0.091	22	-10.565	768	0	4.0887	1	2	0.091	58.52	2.373
Ld02	255844	C	G	10749.6	1	57	1	36	0.974359	39	0.986111	72	1	36	0	0/0:26,0:26:66:0,66,913	'0/0	26	0	0/0:42,0:42:99:0,114,1552	'0/0	42	0	0/0:65,0:65:99:0,178,2436	'0/0	65	0	0/0:31,0:31:84:0,84,1155	'0/0	31	0/0:249,0:249:99:0,683,8976	'0/0	249	0.992094	0.0132893	0	12	0.545	0.545	22	-9.694	730	0.527	10.1371	1	12	0.545	59.58	-0.595
Ld02	255852	T	C	1882.05	0	58	0.027027	37	0	38	0	71	0	39	0	0/0:28,0:28:69:0,69,958	'0/0	28	0	0/0:42,0:42:99:0,111,1478	'0/0	42	0	0/0:63,0:63:99:0,178,2394	'0/0	63	0	0/0:31,0:31:90:0,90,1198	'0/0	31	0/0:250,0:250:99:0,692,9139	'0/0	250	0.00540541	0.502335	0	2	0.091	0.091	22	-11.524	732	0	11.7584	1	2	0.091	59.57	1.131
Ld02	257326	G	A	2025.05	0	43	0	46	0	42	0	67	0.0181818	55	0	0/0:35,0:35:90:0,90,1213	'0/0	35	0	0/0:51,0:51:99:0,120,1678	'0/0	51	0	0/0:46,0:46:99:0,120,1622	'0/0	46	0.0263158	0/0:37,1:38:81:0,81,1112	'0/0	38	0/0:247,1:248:99:0,665,8807	'0/0	248	-0.00294258	0.866815	0	2	0.091	0.091	22	-10.374	742	10.897	7.2089	1	2	0.091	59.62	1.138
Ld02	257781	C	T	8304.58	1	54	1	46	1	30	0.972973	74	0.97619	42	0	0/0:33,0:33:84:0,84,1141	'0/0	33	0	0/0:29,0:31:75:0,75,1004	'0/0	31	0	0/0:65,0:65:99:0,172,2405	'0/0	65	0	0/0:35,0:35:90:0,90,1236	'0/0	35	0/0:246,1:247:99:0,632,8474	'0/0	247	0.989833	0.0132893	0	10	0.455	0.455	22	-4.602	748	0	5.401	1	10	0.455	59.7	0.702
Ld02	258239	G	A	2045.05	0	55	0	67	0	46	0	85	0	43	0.0454545	0/0:21,1:22:54:0,54,739	'0/0	22	0	0/0:38,0:38:87:0,87,1220	'0/0	38	0	0/0:58,0:58:99:0,147,2003	'0/0	58	0	0/0:38,0:38:96:0,96,1355	'0/0	38	0/0:246,1:249:99:0,599,8321	'0/0	249	-0.0113636	0.371093	0	2	0.091	0.091	22	-11.975	774	0.925	4.0496	1	2	0.091	59.86	-1.222
Ld02	260631	A	C	19019.6	1	45	1	66	1	36	0.985714	70	1	35	0	0/0:32,0:32:75:0,75,1044	'0/0	32	0	0/0:31,0:31:84:0,84,1132	'0/0	31	0.0138889	0/0:71,1:72:99:0,163,2515	'0/0	72	0	0/0:35,0:35:84:0,84,1095	'0/0	35	1/1:2,241:243:99:8421,575,0	'1/1	243	0.993671	0.0132893	0	14	0.636	0.636	22	-6.935	718	0.613	2.7573	1	14	0.636	59.63	0.393
Ld02	261661	A	G	2196.54	0.257576	66	0.183333	60	0.287879	66	0.293233	133	0.3375	80	0	0/0:16,0:16:33:0,33,456	'0/0	16	0	0/0:24,0:24:33:0,33,450	'0/0	24	0	0/0:44,0:44:90:0,90,1247	'0/0	44	0	0/0:13,0:13:30:0,30,404	'0/0	13	0/0:238,12:250:99:0,605,8125	'0/0	250	0.271904	0.0150785	0	5	0.227	0.227	22	-7.173	785	27.834	14.5549	-0.2943	5	0.227	40.35	4.546
Ld02	262267	G	A	2917.05	0	54	0	37	0	47	0	87	0	62	0	0/0:19,0:19:45:0,45,634	'0/0	19	0	0/0:25,0:25:57:0,57,762	'0/0	25	0.0178571	0/0:55,1:56:99:0,135,1861	'0/0	56	0.0588235	0/0:16,1:17:45:0,45,605	'0/0	17	0/0:249,0:250:99:0,647,8650	'0/0	250	-0.0191702	0.13121	0	2	0.091	0.091	22	-12.648	752	12.954	5.5603	1	2	0.091	59.52	0.814
Ld02	263699	C	T	7692.58	1	44	1	59	1	22	1	69	1	22	0	0/0:25,0:25:63:0,63,869	'0/0	25	0	0/0:27,0:27:66:0,66,922	'0/0	27	0	0/0:42,0:42:99:0,99,1349	'0/0	42	0	0/0:23,0:23:66:0,66,899	'0/0	23	0/0:249,1:250:99:0,608,8453	'0/0	250	1	0.00720957	0	10	0.455	0.455	22	-0.096	646	1.852	2.7709	1	10	0.455	59.69	-0.21
Ld02	263962	A	G	2160.05	0	46	0	60	0	39	0.0163934	61	0	50	0	0/0:24,0:24:57:0,57,782	'0/0	24	0	0/0:26,0:26:72:0,72,978	'0/0	26	0	0/0:62,0:62:99:0,141,1963	'0/0	62	0	0/0:26,0:26:66:0,66,885	'0/0	26	0/0:247,2:249:99:0,644,8265	'0/0	249	0.00327869	0.502335	0	2	0.091	0.091	22	-11.09	723	3.2	5.8136	1	2	0.091	59.55	0.766
Ld02	264759	A	G	6218.58	0.970588	34	1	22	1	26	1	48	1	43	0	0/0:18,0:18:51:0,51,681	'0/0	18	0	0/0:37,0:37:87:0,87,1202	'0/0	37	0	0/0:40,0:40:99:0,105,1435	'0/0	40	0	0/0:31,0:31:75:0,75,1028	'0/0	31	0/0:250,0:250:99:0,650,8605	'0/0	250	0.994118	0.0107996	0	10	0.455	0.455	22	1.393	634	0	3.2503	1	10	0.455	59.62	0.065
Ld02	265119	C	T	2819.05	0	43	0	40	0.0333333	30	0	58	0	52	0	0/0:29,0:29:78:0,78,1099	'0/0	29	0	0/0:22,0:22:54:0,54,735	'0/0	22	0	0/0:44,0:44:99:0,120,1674	'0/0	44	0	0/0:28,0:28:75:0,75,1024	'0/0	28	0/0:250,0:250:99:0,650,8636	'0/0	250	0.00666667	0.502335	0	2	0.091	0.091	22	-13.819	701	0.749	2.5402	1	2	0.091	59.41	0.779
Ld02	266588	A	G	2250.05	0	59	0	47	0	48	0	103	0	53	0.047619	0/0:20,1:21:42:0,42,598	'0/0	21	0	0/0:27,0:27:69:0,69,936	'0/0	27	0	0/0:55,0:55:99:0,150,1960	'0/0	55	0	0/0:35,0:35:84:0,84,1116	'0/0	35	0/0:249,0:249:99:0,683,9098	'0/0	249	-0.0119048	0.371093	0	2	0.091	0.091	22	-11.176	773	2.003	5.207	1	2	0.091	59.66	0.783
Ld02	267065	G	A	2122.05	0	57	0	65	0	46	0	99	0	41	0	0/0:26,0:26:72:0,72,981	'0/0	26	0.0294118	0/0:33,1:34:78:0,78,1068	'0/0	34	0	0/0:54,0:55:99:0,144,1975	'0/0	55	0	0/0:31,0:31:69:0,69,976	'0/0	31	0/0:249,0:250:99:0,641,8369	'0/0	250	-0.00735294	0.371093	0	2	0.091	0.091	22	-11.641	787	3.202	8.0531	1	2	0.091	59.59	-0.302
Ld02	267566	A	T	1837.05	0	50	0	57	0	46	0.0135135	74	0	44	0	0/0:33,0:33:75:0,75,1049	'0/0	33	0	0/0:34,0:34:90:0,90,1192	'0/0	34	0	0/0:69,0:69:99:0,184,2516	'0/0	69	0	0/0:23,0:23:60:0,60,835	'0/0	23	0/0:248,0:250:99:0,647,8514	'0/0	250	0.0027027	0.502335	0	2	0.091	0.091	22	-11.001	746	0.966	4.2151	1	2	0.091	59.53	-0.965
Ld02	269133	G	T	10721.6	1	65	1	73	1	43	1	92	1	33	0	0/0:47,0:47:99:0,105,1486	'0/0	47	0	0/0:30,0:30:72:0,72,1007	'0/0	30	0	0/0:53,0:54:99:0,147,2050	'0/0	54	0	0/0:35,0:35:84:0,84,1150	'0/0	35	0/0:246,0:246:99:0,617,8225	'0/0	246	1	0.00720957	0	10	0.455	0.455	22	-3.349	775	0	3.8847	1	10	0.455	59.49	0.69
Ld02	271980	T	C	20305.6	1	51	1	42	1	35	1	92	0.962963	27	0	0/0:24,0:24:54:0,54,773	'0/0	24	0.037037	0/0:26,1:27:72:0,72,967	'0/0	27	0	0/0:39,0:39:87:0,87,1221	'0/0	39	0	0/0:24,0:24:60:0,60,848	'0/0	24	1/1:0,245:245:99:8786,665,0	'1/1	245	0.983333	0.0132893	0	14	0.636	0.636	22	-10.179	695	2.495	5.787	1	14	0.636	59.65	0.723
Ld02	273992	G	C	19979.6	1	54	1	40	1	41	1	75	1	43	0	0/0:30,0:30:84:0,84,1166	'0/0	30	0	0/0:24,0:24:72:0,72,974	'0/0	24	0	0/0:57,0:58:99:0,156,2066	'0/0	58	0	0/0:29,0:29:84:0,84,1127	'0/0	29	1/1:0,244:244:99:9036,680,0	'1/1	244	1	0.00720957	0	14	0.636	0.636	22	-10.653	697	1.396	2.7939	1	14	0.636	59.6	2.606
Ld02	276388	T	C	4495.05	0	56	0	41	1	35	1	88	0	46	0	0/0:19,0:19:51:0,51,708	'0/0	19	0	0/0:24,0:24:63:0,63,847	'0/0	24	0	0/0:60,0:60:99:0,153,2062	'0/0	60	0	0/0:35,0:35:90:0,90,1231	'0/0	35	0/0:248,0:249:99:0,665,8856	'0/0	249	0.4	0.236724	0	4	0.182	0.182	22	-0.172	757	1.535	5.0785	1	4	0.182	59.62	-0.799
Ld02	276615	T	C	20408.6	1	37	1	44	1	45	1	81	1	39	0	0/0:34,0:34:81:0,81,1135	'0/0	34	0	0/0:24,0:24:66:0,66,886	'0/0	24	0	0/0:84,0:84:99:0,205,2836	'0/0	84	0	0/0:39,0:39:90:0,90,1270	'0/0	39	1/1:0,244:244:99:8979,674,0	'1/1	244	1	0.00720957	0	14	0.636	0.636	22	-12.174	752	1.317	3.2959	1	14	0.636	59.53	-1.672
Ld02	276797	T	G	11175	0.0222222	45	0	51	0	47	0	92	0	42	0	0/0:31,0:31:72:0,72,1002	'0/0	31	0	0/0:40,0:40:99:0,111,1526	'0/0	40	0	0/0:66,0:66:99:0,178,2441	'0/0	66	0	0/0:24,0:24:63:0,63,890	'0/0	24	1/1:0,243:243:99:8837,674,0	'1/1	243	0.00444444	0.502335	0	4	0.182	0.182	22	-9.653	770	6.012	2.9522	1	4	0.182	59.76	-0.46
Ld02	277943	C	G	9592.58	1	48	1	39	1	42	1	87	1	40	0	0/0:28,0:28:75:0,75,1044	'0/0	28	0	0/0:30,0:30:81:0,81,1143	'0/0	30	0	0/0:68,0:70:99:0,172,2361	'0/0	70	0	0/0:51,0:51:99:0,120,1665	'0/0	51	0/0:248,1:250:99:0,665,8900	'0/0	250	1	0.00720957	0	10	0.455	0.455	22	-1.503	799	1.183	2.6892	1	10	0.455	59.76	0.205
Ld02	278587	A	C	20006.6	1	45	1	31	1	38	1	90	0.979592	49	0	0/0:26,0:26:69:0,69,960	'0/0	26	0	0/0:31,0:31:81:0,81,1111	'0/0	31	0	0/0:53,0:53:99:0,132,1755	'0/0	53	0	0/0:20,0:20:51:0,51,686	'0/0	20	1/1:0,246:246:99:8890,668,0	'1/1	246	0.995918	0.0107996	0	14	0.636	0.636	22	-7.177	704	4.407	4.4929	1	14	0.636	59.7	-0.17
Ld02	279220	C	T	19778.6	1	42	1	41	0.972222	36	0.963855	83	1	28	0	0/0:24,0:24:63:0,63,863	'0/0	24	0	0/0:41,0:41:99:0,105,1428	'0/0	41	0	0/0:50,0:50:99:0,144,2011	'0/0	50	0	0/0:33,0:33:87:0,87,1215	'0/0	33	1/1:0,245:246:99:8715,665,0	'1/1	246	0.987216	0.0132893	0	14	0.636	0.636	22	-12.892	729	1.384	3.7693	1	14	0.636	59.65	-0.301
Ld02	280114	A	G	6169.58	1	36	1	38	0.972973	37	0.983051	59	1	31	0	0/0:27,0:27:60:0,60,816	'0/0	27	0	0/0:26,0:26:63:0,63,839	'0/0	26	0	0/0:67,0:67:99:0,166,2225	'0/0	67	0	0/0:28,0:28:60:0,60,849	'0/0	28	0/0:248,1:250:99:0,662,8655	'0/0	250	0.991205	0.0132893	0	10	0.455	0.455	22	-3.902	699	0.577	6.0521	1	10	0.455	59.83	0.374
Ld02	280155	C	T	17036.6	0.971429	35	1	41	0.925	40	1	59	0.9375	32	0	0/0:30,0:30:72:0,72,980	'0/0	30	0	0/0:28,0:28:66:0,66,893	'0/0	28	0	0/0:58,0:58:99:0,160,2155	'0/0	58	0	0/0:23,0:24:63:0,63,836	'0/0	24	1/1:2,241:244:99:8291,620,0	'1/1	244	0.966786	0.0146219	0	14	0.636	0.636	22	-8.29	680	0	5.1529	1	14	0.636	59.87	-0.73
Ld02	280298	C	A	3124.95	0.892857	28	0.92	25	0.851852	27	0.851064	47	0.923077	26	0	0/0:20,0:20:45:0,45,610	'0/0	20	0.0434783	0/0:22,1:23:48:0,48,636	'0/0	23	0	0/0:47,0:47:99:0,117,1535	'0/0	47	0	0/0:18,0:18:33:0,33,459	'0/0	18	0/0:222,0:223:99:0,530,6822	'0/0	223	0.8769	0.0179428	0	9	0.409	0.364	22	-4.568	534	1.321	30.8694	0.8167	8	0.364	59.25	0.783
Ld02	280317	A	T	11747	0.851852	27	0.846154	26	0.84	25	0.931818	44	0.925926	27	0	0/0:21,0:21:51:0,51,690	'0/0	21	0	0/0:22,0:22:54:0,54,723	'0/0	22	0	0/0:41,0:41:99:0,117,1561	'0/0	41	0	0/0:16,0:16:33:0,33,460	'0/0	16	1/1:4,204:209:99:6581,509,0	'1/1	209	0.87915	0.0150785	0	14	0.636	0.636	22	-5.066	512	8.363	22.2642	0.9883	14	0.636	59.59	-1.261
Ld02	280320	A	T	4175.58	1	25	0.96	25	0.92	25	0.909091	44	0.961538	26	0	0/0:23,0:23:60:0,60,797	'0/0	23	0	0/0:21,0:21:54:0,54,737	'0/0	21	0	0/0:38,0:39:99:0,105,1432	'0/0	39	0	0/0:15,0:15:42:0,42,565	'0/0	15	0/0:220,0:220:99:0,542,7127	'0/0	220	0.950126	0.0150785	0	10	0.455	0.455	22	-2.371	519	1.322	19.2379	0.9999	10	0.455	59.57	0.701
Ld02	280867	G	A	11787.6	1	42	1	53	1	38	0.967742	62	0.96875	32	0	0/0:25,0:25:48:0,48,623	'0/0	25	0	0/0:49,0:49:99:0,102,1393	'0/0	49	0	0/0:75,0:75:99:0,153,2069	'0/0	75	0	0/0:31,0:31:63:0,63,842	'0/0	31	1/1:0,192:192:99:4959,394,0	'1/1	192	0.987298	0.0132893	0	14	0.636	0.636	22	-10.767	642	0.573	5.0135	1	14	0.636	47.24	-0.119
Ld02	281381	A	G	20318.6	1	51	1	49	1	36	1	74	1	57	0	0/0:37,0:37:96:0,96,1311	'0/0	37	0	0/0:36,0:36:93:0,93,1241	'0/0	36	0	0/0:67,0:67:99:0,169,2308	'0/0	67	0	0/0:39,0:39:90:0,90,1194	'0/0	39	1/1:0,243:244:99:8626,638,0	'1/1	244	1	0.00720957	0	14	0.636	0.636	22	-8.884	775	1.322	4.3203	1	14	0.636	59.54	1.214
Ld02	281826	T	G	20427.6	1	38	0.979167	48	1	48	1	84	1	34	0	0/0:23,0:23:63:0,63,864	'0/0	23	0.0322581	0/0:29,1:31:75:0,75,1017	'0/0	31	0	0/0:54,0:54:99:0,141,1881	'0/0	54	0.04	0/0:24,1:25:60:0,60,826	'0/0	25	1/1:1,246:247:99:8415,638,0	'1/1	247	0.977769	0.0146219	0	14	0.636	0.636	22	-8.033	732	0	8.6177	1	14	0.636	59.66	-1.737
Ld02	281841	T	C	8014.05	0.0285714	35	0	46	0	44	0	86	0	33	0	0/0:22,0:22:60:0,60,832	'0/0	22	0	0/0:31,0:31:90:0,90,1213	'0/0	31	0	0/0:61,0:62:99:0,147,2017	'0/0	62	0	0/0:22,0:22:57:0,57,798	'0/0	22	1/1:0,239:243:99:8062,611,0	'1/1	243	0.00571429	0.502335	0	2	0.091	0.091	22	1.635	720	0	6.6834	1	2	0.091	59.7	1.591
Ld02	281923	T	C	8199.05	0	36	0	32	0	45	0	91	0	28	0	0/0:33,0:33:75:0,75,1071	'0/0	33	0	0/0:37,0:38:90:0,90,1225	'0/0	38	0.0142857	0/0:69,1:70:99:0,178,2424	'0/0	70	0	0/0:26,0:26:60:0,60,826	'0/0	26	1/1:0,240:241:99:8247,632,0	'1/1	241	-0.00357143	0.371093	0	2	0.091	0.091	22	-1.139	721	2.607	7.6678	1	2	0.091	59.56	-0.372
Ld02	282209	A	T	17544.6	1	47	1	45	0.962963	54	0.988095	84	0.946429	56	0	0/0:33,0:35:78:0,78,1035	'0/0	35	0	0/0:20,0:20:54:0,54,735	'0/0	20	0	0/0:43,0:47:93:0,93,1216	'0/0	47	0	0/0:17,0:17:33:0,33,448	'0/0	17	1/1:0,244:245:99:7974,614,0	'1/1	245	0.979497	0.0146219	0	12	0.545	0.545	22	2.543	714	1.293	16.3503	0.9999	12	0.545	59.68	0.136
Ld02	282214	T	G	1621.46	0.0208333	48	0.0222222	45	0.0178571	56	0.0224719	89	0.0172414	58	0.0606061	0/0:30,2:33:84:0,84,1116	'0/0	33	0.047619	0/0:19,1:21:51:0,51,709	'0/0	21	0.0217391	0/0:44,1:46:99:0,111,1449	'0/0	46	0.142857	0/1:12,2:14:6:6,0,340	'0/1	14	0/0:249,1:250:99:0,608,7666	'0/0	250	-0.0480801	0.0634921	0	3	0.136	0.136	22	-6.138	722	2.18	15.9333	0.6729	3	0.136	59.7	-0.055
Ld02	282240	G	A	17050.7	0.96	50	0.976744	43	0.952381	42	0.975309	81	1	44	0	0/0:31,0:31:81:0,81,1102	'0/0	31	0	0/0:21,0:21:57:0,57,786	'0/0	21	0	0/0:54,0:54:99:0,144,1891	'0/0	54	0	0/0:14,0:14:30:0,30,397	'0/0	14	1/1:2,240:242:99:7691,587,0	'1/1	242	0.972887	0.0150785	0	14	0.636	0.636	22	-6.817	683	0	10.0509	0.9998	14	0.636	59.71	1.459
Ld02	282356	G	A	6214.58	0.972973	37	1	36	1	32	0.910256	78	0.914286	35	0	0/0:28,0:28:66:0,66,899	'0/0	28	0	0/0:24,0:24:63:0,63,847	'0/0	24	0	0/0:55,0:56:99:0,123,1731	'0/0	56	0	0/0:19,0:19:45:0,45,633	'0/0	19	0/0:195,0:195:99:0,463,6105	'0/0	195	0.959503	0.0146219	0	10	0.455	0.455	22	-2.766	613	1.16	7.219	1	10	0.455	59.21	-0.193
Ld02	282519	T	C	8563.58	0.984848	66	1	34	1	57	0.966667	90	1	49	0	0/0:23,0:23:63:0,63,860	'0/0	23	0	0/0:22,0:23:51:0,51,720	'0/0	23	0	0/0:51,0:54:99:0,126,1715	'0/0	54	0.04	0/0:23,1:25:63:0,63,872	'0/0	25	0/0:245,0:249:99:0,587,7198	'0/0	249	0.980303	0.0160099	0	10	0.455	0.455	22	-1.725	715	1.144	16.3567	1	10	0.455	59.67	-0.823
Ld02	282668	T	C	10311	0	59	0	44	0.0238095	42	0	93	0	39	0	0/0:33,0:33:75:0,75,997	'0/0	33	0	0/0:24,0:24:57:0,57,774	'0/0	24	0	0/0:56,0:56:99:0,129,1686	'0/0	56	0	0/0:40,0:40:99:0,99,1337	'0/0	40	1/1:0,244:244:99:8526,644,0	'1/1	244	0.0047619	0.502335	0	4	0.182	0.182	22	-0.771	741	6.005	7.6649	1	4	0.182	59.42	-1.227
Ld02	282885	A	G	2066.05	0	64	0	37	0	56	0.0192308	104	0	55	0	0/0:40,0:40:84:0,84,1177	'0/0	40	0	0/0:33,0:33:78:0,78,1092	'0/0	33	0	0/0:62,0:62:99:0,159,2154	'0/0	62	0	0/0:38,0:38:99:0,99,1344	'0/0	38	0/0:250,0:250:99:0,683,9182	'0/0	250	0.00384615	0.502335	0	2	0.091	0.091	22	-11.225	812	0	7.9338	1	2	0.091	59.65	-0.518
Ld02	282941	A	C	1908.05	0	71	0	52	0	62	0.00833333	120	0.0172414	58	0	0/0:40,0:40:87:0,87,1190	'0/0	40	0	0/0:34,0:34:78:0,78,1094	'0/0	34	0	0/0:68,0:68:99:0,163,2179	'0/0	68	0	0/0:45,0:45:99:0,105,1451	'0/0	45	0/0:247,1:249:99:0,662,8691	'0/0	249	0.00511494	0.240421	0	2	0.091	0.091	22	-8.768	866	1.024	9.2378	1	2	0.091	59.7	0.863
Ld02	283349	A	G	17453.6	0.982456	57	0.985075	67	1	45	1	75	0.968254	63	0.037037	0/0:26,1:27:66:0,66,897	'0/0	27	0	0/0:29,0:29:66:0,66,904	'0/0	29	0.016129	0/0:61,1:62:99:0,127,2050	'0/0	62	0.0243902	0/0:39,1:41:99:0,99,1318	'0/0	41	1/1:0,227:227:99:6683,527,0	'1/1	227	0.967768	0.019451	0	14	0.636	0.636	22	-9.879	734	4.143	18.7419	1	14	0.636	59.15	-0.677
Ld02	283460	T	C	7474.58	1	38	1	37	0.974359	39	0.985714	70	1	36	0	0/0:19,0:20:51:0,51,686	'0/0	20	0	0/0:25,0:25:60:0,60,812	'0/0	25	0	0/0:70,0:72:99:0,181,2464	'0/0	72	0	0/0:39,0:41:96:0,96,1289	'0/0	41	0/0:122,0:124:99:0,307,4070	'0/0	124	0.992015	0.0132893	0	10	0.455	0.455	22	-0.629	549	4.125	6.293	1	10	0.455	58.24	-1.546
Ld02	283632	A	G	9107.58	1	58	1	50	1	41	0.985915	71	0.978723	47	0	0/0:35,0:35:87:0,87,1193	'0/0	35	0	0/0:26,0:26:66:0,66,921	'0/0	26	0	0/0:67,0:67:99:0,184,2514	'0/0	67	0	0/0:43,0:43:99:0,111,1549	'0/0	43	0/0:222,1:224:99:0,499,6975	'0/0	224	0.992928	0.0132893	0	10	0.455	0.455	22	-3.646	734	8.559	5.8735	1	10	0.455	59.45	1.328
Ld02	283689	A	G	11094.6	1	53	1	54	1	46	1	79	1	67	0	0/0:29,0:29:75:0,75,1038	'0/0	29	0	0/0:28,0:28:75:0,75,1021	'0/0	28	0	0/0:77,0:77:99:0,193,2638	'0/0	77	0	0/0:43,0:43:99:0,99,1369	'0/0	43	0/0:247,0:249:99:0,587,7408	'0/0	249	1	0.00720957	0	10	0.455	0.455	22	0.28	800	0.53	7.8617	1	10	0.455	59.58	2.135
Ld02	283952	C	T	10525.6	1	47	1	57	1	53	0.986486	74	1	42	0	0/0:23,0:23:60:0,60,791	'0/0	23	0	0/0:24,0:24:66:0,66,880	'0/0	24	0	0/0:49,0:49:99:0,126,1644	'0/0	49	0	0/0:50,0:50:99:0,120,1651	'0/0	50	0/0:249,0:249:99:0,668,8517	'0/0	249	0.997297	0.0107996	0	12	0.545	0.545	22	-3.281	711	8.344	8.3861	1	12	0.545	59.45	-1.116
Ld02	284675	C	T	15050.7	0.975	40	0.986111	72	1	49	0.975	80	1	28	0	0/0:11,0:11:24:0,24,333	'0/0	11	0	0/0:16,0:16:39:0,39,536	'0/0	16	0	0/0:23,0:23:60:0,60,831	'0/0	23	0	0/0:14,0:14:36:0,36,483	'0/0	14	1/1:2,161:165:99:5239,424,0	'1/1	165	0.987222	0.0141714	0	14	0.636	0.636	22	-7.674	524	0	2.7489	0.9991	14	0.636	59.74	1.276
Ld02	284802	A	G	6580.05	0.016129	62	0	60	0	39	0.0135135	74	0	29	0	0/0:17,0:17:36:0,36,488	'0/0	17	0	0/0:29,0:29:81:0,81,1066	'0/0	29	0	0/0:41,0:42:99:0,99,1298	'0/0	42	0	0/0:21,0:21:51:0,51,715	'0/0	21	1/1:0,202:202:99:6628,518,0	'1/1	202	0.00592851	0.240421	0	2	0.091	0.091	22	-0.063	615	14.368	6.118	0.9999	2	0.091	59.66	-0.25
Ld02	285129	T	C	6942.05	0	72	0	80	0	54	0	107	0	45	0	0/0:24,0:24:42:0,42,533	'0/0	24	0	0/0:24,0:24:54:0,54,698	'0/0	24	0	0/0:68,0:69:99:0,160,2185	'0/0	69	0.0294118	0/0:33,1:34:72:0,72,950	'0/0	34	1/1:0,207:208:99:6990,533,0	'1/1	208	-0.00735294	0.371093	0	2	0.091	0.091	22	1.158	768	1.243	5.9991	1	2	0.091	59.61	-1.7
Ld02	285247	C	T	1668.05	0	81	0	89	0.0111111	90	0	127	0	75	0	0/0:31,0:31:75:0,75,1023	'0/0	31	0	0/0:42,0:42:99:0,99,1379	'0/0	42	0.010101	0/0:98,1:99:99:0,259,3525	'0/0	99	0	0/0:38,0:39:96:0,96,1260	'0/0	39	0/0:248,0:248:99:0,629,8329	'0/0	248	-0.00030303	1	0	2	0.091	0.091	22	-9.936	987	0	8.0031	1	2	0.091	59.67	1.286
Ld02	285474	A	C	14637.6	0.987342	79	0.984615	65	0.986486	74	1	124	1	62	0	0/0:55,0:55:99:0,123,1725	'0/0	55	0	0/0:42,0:42:99:0,102,1344	'0/0	42	0	0/0:92,0:92:99:0,235,3193	'0/0	92	0	0/0:49,0:49:99:0,123,1670	'0/0	49	0/0:248,0:249:99:0,641,8283	'0/0	249	0.991689	0.0146219	0	10	0.455	0.455	22	2.245	946	2.464	5.6291	1	10	0.455	59.69	1.19
Ld02	285754	G	A	1600.05	0	94	0	68	0	99	0.0163934	122	0	76	0	0/0:40,0:40:99:0,105,1468	'0/0	40	0	0/0:49,0:49:99:0,120,1676	'0/0	49	0	0/0:84,0:84:99:0,223,3003	'0/0	84	0	0/0:51,0:52:99:0,123,1701	'0/0	52	0/0:247,0:248:99:0,641,8622	'0/0	248	0.00327869	0.502335	0	2	0.091	0.091	22	-10.938	988	0	4.2961	1	2	0.091	59.01	1.543
Ld02	285849	T	A	17957.6	1	103	0.970588	68	0.989474	95	0.993548	155	0.987179	78	0	0/0:47,0:47:99:0,111,1520	'0/0	47	0	0/0:39,0:39:99:0,102,1438	'0/0	39	0	0/0:62,0:62:99:0,159,2143	'0/0	62	0	0/0:55,0:55:99:0,111,1574	'0/0	55	0/0:245,0:247:99:0,659,8529	'0/0	247	0.988158	0.0150785	0	10	0.455	0.455	22	-0.878	1004	2.458	6.1331	1	10	0.455	58.63	-3.15
Ld02	286123	A	G	7224.05	0	109	0	71	0	91	0	154	0	75	0	0/0:45,0:45:99:0,114,1541	'0/0	45	0	0/0:40,0:40:99:0,99,1310	'0/0	40	0.0133333	0/0:74,1:75:99:0,193,2650	'0/0	75	0	0/0:22,0:22:51:0,51,695	'0/0	22	1/1:1,237:245:99:7272,578,0	'1/1	245	-0.00333333	0.371093	0	2	0.091	0.091	22	-4.871	995	0	5.473	1	2	0.091	56.95	10.791
Ld02	286148	T	C	25631.6	0.989796	98	1	65	1	89	1	142	1	75	0	0/0:46,0:46:99:0,111,1543	'0/0	46	0	0/0:39,0:39:99:0,102,1412	'0/0	39	0	0/0:84,0:84:99:0,211,2906	'0/0	84	0	0/0:25,0:26:60:0,60,823	'0/0	26	1/1:0,244:244:99:7236,581,0	'1/1	244	0.997959	0.0107996	0	14	0.636	0.636	22	-12.989	971	2.212	10.9845	1	14	0.636	56.85	-3.632
Ld02	286187	A	G	16054.6	0.988372	86	1	64	1	91	1	137	1	73	0	0/0:43,0:43:99:0,105,1438	'0/0	43	0	0/0:29,0:29:78:0,78,1076	'0/0	29	0	0/0:72,0:72:99:0,196,2657	'0/0	72	0.04	0/0:24,1:25:21:0,21,704	'0/0	25	0/0:248,0:249:99:0,641,8548	'0/0	249	0.987674	0.0132893	0	10	0.455	0.455	22	-2.16	947	5.891	9.9104	0.9986	10	0.455	55.63	-9.539
Ld02	286259	G	C	23946.8	0.988095	84	1	61	1	91	0.992701	137	0.983607	61	0	0/0:35,0:35:87:0,87,1161	'0/0	35	0	0/0:29,0:29:84:0,84,1124	'0/0	29	0	0/0:58,0:58:99:0,138,1919	'0/0	58	0.0434783	0/0:22,1:23:20:0,20,732	'0/0	23	1/1:1,224:225:99:7453,575,0	'1/1	225	0.982011	0.017451	0	14	0.636	0.636	22	-8.6	872	3.421	63.6374	0.9981	14	0.636	49.6	-0.798
Ld02	344707	T	C	2042.05	0	76	0	74	0	100	0.00729927	137	0	84	0	0/0:13,0:13:36:0,36,492	'0/0	13	0	0/0:24,0:24:57:0,57,784	'0/0	24	0	0/0:32,0:32:78:0,78,1025	'0/0	32	0	0/0:17,0:17:42:0,42,572	'0/0	17	0/0:248,0:249:99:0,647,8064	'0/0	249	0.00145985	0.502335	0	2	0.091	0.091	22	-7.776	879	2.188	10.718	0.9998	2	0.091	55.68	3.734
Ld02	344812	A	C	3998.96	0.919355	62	0.890625	64	0	83	0.016	125	0.903226	62	0	0/0:20,0:20:39:0,39,484	'0/0	20	0	0/0:26,0:26:60:0,60,734	'0/0	26	0	0/0:35,0:36:63:0,63,769	'0/0	36	0	0/0:17,0:18:30:0,30,363	'0/0	18	0/0:247,0:250:99:0,671,8671	'0/0	250	0.545841	0.0441713	0	6	0.273	0.273	22	-1.482	845	10.925	48.687	0.9997	6	0.273	57.03	-7.45
Ld02	344851	T	G	3670.05	0	59	0	60	0	87	0.008	125	0.0147059	68	0	0/0:26,0:26:66:0,66,842	'0/0	26	0	0/0:30,0:30:75:0,75,925	'0/0	30	0	0/0:53,0:53:99:0,117,1468	'0/0	53	0	0/0:15,0:15:42:0,42,498	'0/0	15	0/0:248,0:249:99:0,683,8968	'0/0	249	0.00454118	0.240421	0	2	0.091	0.091	22	-6.247	886	2.756	18.9988	1	2	0.091	57.25	10.05
Ld02	344873	A	T	3502.05	0.0153846	65	0	61	0	90	0	128	0	73	0	0/0:28,0:28:63:0,63,813	'0/0	28	0	0/0:29,0:29:72:0,72,919	'0/0	29	0.05	0/0:56,3:60:99:0,117,1568	'0/0	60	0	0/0:19,0:19:30:0,30,398	'0/0	19	0/0:249,0:249:99:0,692,9061	'0/0	249	-0.00942308	0.866815	0	2	0.091	0.091	22	-4.181	912	0.732	16.1398	0.9995	2	0.091	57.11	9.247
Ld02	344878	G	C	3623.05	0.015625	64	0.0163934	61	0	92	0	132	0	75	0	0/0:27,0:28:66:0,66,904	'0/0	28	0	0/0:30,0:30:72:0,72,986	'0/0	30	0	0/0:60,0:60:99:0,138,1858	'0/0	60	0	0/0:22,0:22:54:0,54,690	'0/0	22	0/0:249,0:249:99:0,710,9363	'0/0	249	0.00640369	0.240421	0	2	0.091	0.091	22	-9.468	928	2.936	17.7376	1	2	0.091	57.16	10.495
Ld02	344898	G	T	3674.05	0	63	0	66	0	90	0.0149254	134	0	68	0	0/0:30,0:30:72:0,72,966	'0/0	30	0	0/0:31,0:31:75:0,75,961	'0/0	31	0	0/0:55,0:55:99:0,129,1758	'0/0	55	0	0/0:26,0:26:69:0,69,925	'0/0	26	0/0:250,0:250:99:0,695,9157	'0/0	250	0.00298507	0.502335	0	2	0.091	0.091	22	-6.863	962	1.777	15.739	1	2	0.091	56.18	9.312
Ld02	344973	T	G	2375.05	0	67	0	45	0	66	0.00813008	123	0.0322581	62	0	0/0:25,0:25:63:0,63,848	'0/0	25	0	0/0:26,0:27:69:0,69,936	'0/0	27	0	0/0:69,0:69:99:0,181,2429	'0/0	69	0	0/0:31,0:31:78:0,78,1032	'0/0	31	0/0:250,0:250:99:0,650,8593	'0/0	250	0.00807763	0.240421	0	2	0.091	0.091	22	-9.268	848	1.943	14.4978	1	2	0.091	57.94	1.173
Ld02	345158	T	C	8797.58	0.95122	41	0.92	25	0.909091	44	0.913978	93	0.888889	54	0.0416667	0/0:21,1:24:54:0,54,708	'0/0	24	0	0/0:16,0:17:39:0,39,498	'0/0	17	0	0/0:60,0:65:99:0,135,1800	'0/0	65	0	0/0:27,0:28:72:0,72,966	'0/0	28	0/0:242,1:250:99:0,653,8315	'0/0	250	0.906219	0.0179428	0	12	0.545	0.545	22	-5.081	719	0.522	18.0634	1	12	0.545	59.06	-0.3
Ld02	345307	A	C	9073.58	0.938776	49	0.969697	33	0.982143	56	0.988636	88	0.948718	39	0	0/0:37,0:37:90:0,90,1227	'0/0	37	0	0/0:29,0:29:75:0,75,1028	'0/0	29	0	0/0:80,0:80:99:0,199,2708	'0/0	80	0	0/0:33,0:33:78:0,78,1081	'0/0	33	0/0:250,0:250:99:0,680,9020	'0/0	250	0.965594	0.0150785	0	10	0.455	0.455	22	-1.017	788	8.871	4.9615	1	10	0.455	59.65	-0.209
Ld02	345448	C	T	4657.96	0.979167	48	1	27	0	50	0	93	1	54	0	0/0:35,0:35:90:0,90,1221	'0/0	35	0	0/0:31,0:31:75:0,75,1034	'0/0	31	0.0138889	0/0:71,1:72:99:0,178,2384	'0/0	72	0.0384615	0/0:25,1:26:63:0,63,880	'0/0	26	0/0:249,0:250:99:0,659,8793	'0/0	250	0.582746	0.368364	0	6	0.273	0.273	22	-0.458	763	0	5.5658	1	6	0.273	59.77	0.145
Ld02	345941	G	A	14021.6	1	51	1	38	1	49	0.990099	101	1	52	0	0/0:52,0:52:99:0,129,1761	'0/0	52	0	0/0:46,0:46:99:0,111,1541	'0/0	46	0	0/0:77,0:77:99:0,187,2592	'0/0	77	0	0/0:40,0:40:93:0,93,1275	'0/0	40	0/0:249,0:250:99:0,680,9022	'0/0	250	0.99802	0.0107996	0	12	0.545	0.545	22	-12.044	857	0	3.1883	1	12	0.545	59.68	0.377
Ld02	348051	T	G	2559.05	0	70	0	56	0	68	0.00892857	112	0.0163934	61	0	0/0:26,0:26:69:0,69,951	'0/0	26	0	0/0:49,0:49:99:0,111,1557	'0/0	49	0	0/0:66,0:66:99:0,172,2367	'0/0	66	0	0/0:37,0:37:99:0,99,1349	'0/0	37	0/0:249,0:249:99:0,641,8605	'0/0	249	0.0050644	0.240421	0	2	0.091	0.091	22	-13.195	882	10.208	3.471	1	2	0.091	59.85	-0.544
Ld02	348831	G	C	2301.05	0	79	0	70	0	46	0	106	0	65	0	0/0:60,0:60:99:0,147,2078	'0/0	60	0.0217391	0/0:45,1:46:99:0,105,1450	'0/0	46	0	0/0:68,0:68:99:0,178,2454	'0/0	68	0	0/0:31,0:31:63:0,63,877	'0/0	31	0/0:250,0:250:99:0,680,9072	'0/0	250	-0.00543478	0.371093	0	2	0.091	0.091	22	-13.539	906	0	4.0273	1	2	0.091	59.81	1.806
Ld02	350265	G	A	1536.05	0	73	0	74	0	56	0.00813008	123	0	66	0	0/0:38,0:38:90:0,90,1246	'0/0	38	0	0/0:28,0:28:75:0,75,1035	'0/0	28	0	0/0:66,0:66:99:0,166,2316	'0/0	66	0	0/0:28,0:28:69:0,69,921	'0/0	28	0/0:249,0:250:99:0,671,8822	'0/0	250	0.00162602	0.502335	0	2	0.091	0.091	22	-10.622	858	1.188	4.7207	1	2	0.091	59.53	-0.103
Ld02	350737	G	A	20747.6	0.967213	61	1	74	1	49	1	94	1	63	0	0/0:45,0:45:99:0,114,1576	'0/0	45	0	0/0:45,0:45:99:0,120,1669	'0/0	45	0	0/0:75,0:75:99:0,196,2655	'0/0	75	0	0/0:38,0:38:90:0,90,1265	'0/0	38	1/1:0,234:236:99:7640,596,0	'1/1	236	0.993443	0.0107996	0	14	0.636	0.636	22	-15.085	830	1.276	4.5929	1	14	0.636	59.66	-1.583
Ld02	350769	C	T	7270.96	1	70	1	69	0	56	0	111	0.984375	64	0	0/0:46,0:46:99:0,126,1749	'0/0	46	0.0285714	0/0:34,1:35:84:0,84,1181	'0/0	35	0	0/0:65,0:65:99:0,172,2361	'0/0	65	0	0/0:39,0:39:84:0,84,1182	'0/0	39	0/0:247,1:248:99:0,602,7864	'0/0	248	0.589732	0.224916	0	6	0.273	0.273	22	-0.963	855	0.624	4.3898	1	6	0.273	59.65	0.138
Ld02	351318	G	C	1527.05	0	73	0	80	0.0196078	51	0.0119048	84	0.015873	63	0	0/0:39,0:39:84:0,84,1192	'0/0	39	0	0/0:38,0:38:99:0,102,1399	'0/0	38	0	0/0:84,0:84:99:0,226,3058	'0/0	84	0	0/0:41,0:41:99:0,117,1551	'0/0	41	0/0:242,0:244:99:0,593,7596	'0/0	244	0.00947712	0.109436	0	2	0.091	0.091	22	-11.17	861	0	5.896	1	2	0.091	59.68	-0.422
Ld02	351924	C	T	14150.6	1	71	1	89	0.983333	60	1	105	1	68	0	0/0:39,0:39:99:0,105,1455	'0/0	39	0	0/0:51,0:51:99:0,126,1747	'0/0	51	0	0/0:65,0:65:99:0,172,2397	'0/0	65	0	0/0:36,0:36:84:0,84,1123	'0/0	36	0/0:249,1:250:99:0,596,7656	'0/0	250	0.996667	0.0107996	0	10	0.455	0.455	22	-3.779	890	0.522	5.5017	1	10	0.455	59.84	-0.623
Ld02	353692	G	A	1629.05	0	74	0	81	0	44	0	105	0.016129	62	0	0/0:32,0:32:78:0,78,1098	'0/0	32	0	0/0:30,0:31:78:0,78,1099	'0/0	31	0	0/0:62,0:62:99:0,178,2462	'0/0	62	0	0/0:45,0:45:99:0,111,1551	'0/0	45	0/0:248,0:249:99:0,653,8590	'0/0	249	0.00322581	0.502335	0	2	0.091	0.091	22	-10.705	841	0	4.3204	1	2	0.091	59.82	0.592
Ld02	354669	G	C	1740.05	0	52	0	66	0	48	0.010989	91	0	63	0	0/0:32,0:32:81:0,81,1122	'0/0	32	0	0/0:46,0:46:99:0,102,1418	'0/0	46	0	0/0:59,0:59:99:0,163,2203	'0/0	59	0	0/0:30,0:30:72:0,72,983	'0/0	30	0/0:245,1:247:99:0,641,8531	'0/0	247	0.0021978	0.502335	0	2	0.091	0.091	22	-10.819	798	0	4.4556	1	2	0.091	59.77	-1.192
Ld02	354860	C	G	1925.05	0	69	0	64	0.0212766	47	0.0135135	74	0	58	0	0/0:32,0:32:84:0,84,1162	'0/0	32	0	0/0:37,0:37:87:0,87,1224	'0/0	37	0	0/0:86,0:86:99:0,226,3148	'0/0	86	0	0/0:31,0:31:84:0,84,1127	'0/0	31	0/0:248,0:250:99:0,602,8032	'0/0	250	0.00695802	0.240421	0	2	0.091	0.091	22	-11.691	812	0.993	4.1634	1	2	0.091	59.72	-1.542
Ld02	356892	T	C	22908.6	1	64	1	55	1	55	1	103	1	60	0	0/0:34,0:34:78:0,78,1073	'0/0	34	0	0/0:35,0:36:90:0,90,1229	'0/0	36	0	0/0:81,0:81:99:0,205,2778	'0/0	81	0	0/0:39,0:39:99:0,102,1395	'0/0	39	1/1:0,240:241:99:8258,617,0	'1/1	241	1	0.00720957	0	14	0.636	0.636	22	-11.218	834	1.339	4.381	1	14	0.636	59.75	0.788
Ld02	357367	G	A	10701.6	0.96	50	0.981818	55	1	42	0.989796	98	1	52	0	0/0:36,0:36:90:0,90,1215	'0/0	36	0	0/0:51,0:51:99:0,120,1624	'0/0	51	0	0/0:90,0:90:99:0,232,3177	'0/0	90	0	0/0:34,0:35:84:0,84,1151	'0/0	35	0/0:248,1:250:99:0,623,8344	'0/0	250	0.986323	0.0146219	0	10	0.455	0.455	22	-1.006	869	14.589	4.4502	1	10	0.455	59.53	0.094
Ld02	358501	T	C	22368.6	0.985915	71	0.981481	54	1	49	1	98	1	54	0	0/0:47,0:47:99:0,114,1604	'0/0	47	0	0/0:27,0:27:75:0,75,1031	'0/0	27	0	0/0:58,0:58:99:0,160,2200	'0/0	58	0.030303	0/0:32,1:33:84:0,84,1147	'0/0	33	1/1:0,244:244:99:8571,653,0	'1/1	244	0.985904	0.0160099	0	14	0.636	0.636	22	-13.428	812	2.183	3.5297	1	14	0.636	59.43	-0.115
Ld02	359807	A	C	1901.05	0.0196078	51	0	62	0.05	40	0	77	0.0175439	57	0	0/0:32,0:32:87:0,87,1167	'0/0	32	0	0/0:43,0:43:99:0,114,1576	'0/0	43	0	0/0:70,0:70:99:0,199,2704	'0/0	70	0	0/0:35,0:35:84:0,84,1164	'0/0	35	0/0:58,0:58:99:0,150,1999	'0/0	58	0.0174303	0.109436	0	2	0.091	0.091	22	-10.146	601	1.761	20.4704	1	2	0.091	59.29	1.483
Ld02	359815	C	T	1872.05	0	51	0	66	0	38	0.0126582	79	0	56	0	0/0:30,0:31:81:0,81,1095	'0/0	31	0	0/0:44,0:44:99:0,111,1515	'0/0	44	0	0/0:70,0:71:99:0,193,2564	'0/0	71	0	0/0:35,0:35:96:0,96,1250	'0/0	35	0/0:70,0:71:99:0,181,2403	'0/0	71	0.00253165	0.502335	0	2	0.091	0.091	22	-7.872	619	2.888	22.0078	1	2	0.091	59.23	0.745
Ld02	360859	A	C	23269.6	1	62	0.986486	74	1	52	1	96	1	61	0	0/0:50,0:50:99:0,120,1647	'0/0	50	0	0/0:34,0:34:84:0,84,1157	'0/0	34	0.0169492	0/0:58,1:59:99:0,157,2117	'0/0	59	0	0/0:44,0:44:99:0,114,1599	'0/0	44	1/1:0,244:244:99:8633,656,0	'1/1	244	0.99306	0.0132893	0	14	0.636	0.636	22	-11.905	849	0	3.2168	1	14	0.636	59.69	2.09
Ld02	361796	T	C	2768.07	1	36	0.8	20	0	35	0	54	0.756757	37	0	0/0:33,0:33:75:0,75,1006	'0/0	33	0.0263158	0/0:37,1:38:93:0,93,1262	'0/0	38	0	0/0:80,0:80:99:0,211,2852	'0/0	80	0	0/0:34,0:34:99:0,99,1296	'0/0	34	0/0:149,0:150:99:0,370,4670	'0/0	150	0.504772	0.227249	0	4	0.182	0.182	22	-0.933	560	3.76	4.9482	0.3889	4	0.182	52.52	4.008
Ld02	363764	C	T	2050.05	0	81	0	71	0	58	0	91	0	70	0	0/0:41,0:41:99:0,108,1480	'0/0	41	0.0263158	0/0:37,1:38:81:0,81,1148	'0/0	38	0	0/0:92,0:92:99:0,238,3318	'0/0	92	0	0/0:37,0:37:87:0,87,1240	'0/0	37	0/0:222,0:222:99:0,572,7639	'0/0	222	-0.00657895	0.371093	0	2	0.091	0.091	22	-12.326	874	0	5.4815	1	2	0.091	59.76	-0.155
Ld02	363938	G	C	4826.58	1	21	1	21	1	14	1	31	1	16	0	0/0:29,0:29:66:0,66,843	'0/0	29	0.0666667	0/0:14,1:15:36:0,36,468	'0/0	15	0.0185185	0/0:52,1:54:99:0,126,1651	'0/0	54	0.027027	0/0:36,1:37:78:0,78,1050	'0/0	37	0/0:67,0:67:99:0,181,2372	'0/0	67	0.971947	0.0107996	0	12	0.545	0.545	22	-4.707	347	22.054	6.7712	0.9999	12	0.545	58.85	2.052
Ld02	365730	A	G	21714.6	1	59	1	81	1	56	0.988235	85	1	64	0	0/0:28,0:28:75:0,75,1027	'0/0	28	0	0/0:33,0:33:81:0,81,1113	'0/0	33	0	0/0:78,0:78:99:0,214,2887	'0/0	78	0	0/0:40,0:40:99:0,102,1394	'0/0	40	1/1:1,222:224:99:7216,554,0	'1/1	224	0.997647	0.0107996	0	14	0.636	0.636	22	-9.916	800	5.161	7.4858	1	14	0.636	59.69	0.173
Ld02	365765	T	G	7420.05	0	66	0.0135135	74	0.0151515	66	0.010101	99	0	71	0	0/0:28,0:28:81:0,81,1088	'0/0	28	0	0/0:36,0:36:87:0,87,1185	'0/0	36	0.0235294	0/0:83,2:85:99:0,214,2846	'0/0	85	0	0/0:43,0:43:99:0,108,1485	'0/0	43	1/1:1,201:216:99:7468,563,0	'1/1	216	0.00187085	0.687322	0	2	0.091	0.091	22	5.426	848	18.904	5.7775	1	2	0.091	59.73	-1.341
Ld02	366453	G	A	14342.6	0.987179	78	0.988636	88	0.984375	64	1	108	1	56	0	0/0:36,0:36:87:0,87,1215	'0/0	36	0	0/0:42,0:42:90:0,90,1287	'0/0	42	0	0/0:72,0:72:99:0,184,2531	'0/0	72	0	0/0:34,0:34:81:0,81,1111	'0/0	34	0/0:247,0:247:99:0,635,8419	'0/0	247	0.992038	0.0146219	0	10	0.455	0.455	22	-1.693	909	2.453	5.7693	1	10	0.455	59.7	0.813
Ld02	366840	T	G	2066.05	0	67	0	81	0	60	0	100	0	62	0.0540541	0/0:35,2:37:81:0,81,1108	'0/0	37	0.0294118	0/0:32,1:34:72:0,72,1019	'0/0	34	0	0/0:71,0:71:99:0,181,2447	'0/0	71	0.05	0/0:19,1:20:48:0,48,675	'0/0	20	0/0:244,1:247:99:0,632,8387	'0/0	247	-0.0333665	0.0416201	0	2	0.091	0.091	22	-12.303	856	0.914	4.2125	1	2	0.091	59.59	0.425
Ld02	367140	T	G	12134.6	1	68	1	57	1	47	0.990099	101	0.982143	56	0.0263158	0/0:37,1:38:93:0,93,1298	'0/0	38	0	0/0:30,0:30:75:0,75,1020	'0/0	30	0	0/0:78,0:78:99:0,196,2630	'0/0	78	0	0/0:44,0:44:96:0,96,1348	'0/0	44	0/0:245,2:248:99:0,611,7571	'0/0	248	0.987869	0.0160099	0	10	0.455	0.455	22	2.697	821	15.573	3.9869	1	10	0.455	59.73	-1.296
Ld02	367248	C	A	8512.05	0	53	0	53	0	43	0	85	0	52	0	0/0:38,0:38:90:0,90,1238	'0/0	38	0.0384615	0/0:25,1:26:66:0,66,889	'0/0	26	0.0114943	0/0:86,1:87:99:0,232,3199	'0/0	87	0	0/0:33,0:33:96:0,96,1314	'0/0	33	1/1:0,245:246:99:8560,641,0	'1/1	246	-0.0124889	0.13121	0	2	0.091	0.091	22	-0.241	785	2.697	8.8509	1	2	0.091	59.56	0.395
Ld02	367269	T	C	1852.05	0	56	0.0196078	51	0	44	0.0235294	85	0	51	0	0/0:44,0:44:99:0,108,1485	'0/0	44	0	0/0:25,0:26:63:0,63,858	'0/0	26	0	0/0:87,0:87:99:0,220,3050	'0/0	87	0	0/0:31,0:31:87:0,87,1219	'0/0	31	0/0:248,0:248:99:0,641,8481	'0/0	248	0.00862745	0.240421	0	2	0.091	0.091	22	-11.685	791	7.243	5.9072	1	2	0.091	59.61	1.368
Ld02	367949	T	C	1770.05	0.0163934	61	0	75	0	45	0	90	0	43	0	0/0:41,0:41:99:0,105,1439	'0/0	41	0	0/0:34,0:34:87:0,87,1213	'0/0	34	0	0/0:77,0:77:99:0,208,2850	'0/0	77	0	0/0:33,0:33:90:0,90,1217	'0/0	33	0/0:246,2:250:99:0,644,8163	'0/0	250	0.00327869	0.502335	0	2	0.091	0.091	22	-10.324	814	3.757	3.5445	1	2	0.091	59.5	-0.323
Ld02	368677	G	A	1601.05	0	58	0	77	0	55	0	98	0	78	0	0/0:34,0:34:84:0,84,1166	'0/0	34	0	0/0:31,0:31:84:0,84,1137	'0/0	31	0.0121951	0/0:81,1:82:99:0,168,2800	'0/0	82	0	0/0:32,0:32:84:0,84,1180	'0/0	32	0/0:248,0:248:99:0,650,8571	'0/0	248	-0.00304878	0.371093	0	2	0.091	0.091	22	-10.096	852	2.567	4.5592	1	2	0.091	59.68	0.908
Ld02	369056	G	T	5202.05	0	63	0	84	1	58	1	91	0	60	0	0/0:26,0:26:69:0,69,955	'0/0	26	0	0/0:25,0:25:66:0,66,924	'0/0	25	0	0/0:84,0:84:99:0,208,2905	'0/0	84	0	0/0:37,0:38:90:0,90,1261	'0/0	38	0/0:247,1:249:99:0,656,8728	'0/0	249	0.4	0.236724	0	4	0.182	0.182	22	-2.801	870	3.471	4.301	1	4	0.182	59.76	0.447
Ld02	369911	T	C	1570.05	0	85	0	81	0.0196078	51	0.0103093	97	0	66	0	0/0:40,0:40:99:0,99,1362	'0/0	40	0	0/0:34,0:34:93:0,93,1285	'0/0	34	0	0/0:79,0:79:99:0,193,2600	'0/0	79	0	0/0:35,0:35:87:0,87,1217	'0/0	35	0/0:247,0:248:99:0,656,8656	'0/0	248	0.00598342	0.240421	0	2	0.091	0.091	22	-10.953	877	1.133	6.3969	1	2	0.091	59.68	0.506
Ld02	370165	T	C	1782.05	0	85	0.0131579	76	0	58	0	108	0	65	0	0/0:39,0:39:90:0,90,1227	'0/0	39	0	0/0:30,0:30:72:0,72,1002	'0/0	30	0	0/0:67,0:69:99:0,175,2368	'0/0	69	0	0/0:53,0:53:99:0,120,1653	'0/0	53	0/0:247,1:249:99:0,611,7695	'0/0	249	0.00263158	0.502335	0	2	0.091	0.091	22	-8.332	892	0	6.0722	1	2	0.091	59.62	0.312
Ld02	370385	T	C	1866.05	0	64	0	97	0	55	0	97	0	54	0	0/0:37,0:37:90:0,90,1243	'0/0	37	0	0/0:32,0:32:84:0,84,1133	'0/0	32	0.0135135	0/0:71,1:74:99:0,150,2437	'0/0	74	0	0/0:32,0:33:81:0,81,1085	'0/0	33	0/0:247,0:249:99:0,635,7839	'0/0	249	-0.00337838	0.371093	0	2	0.091	0.091	22	-9.979	865	0.975	4.6864	1	2	0.091	59.43	-0.892
Ld02	370545	C	T	8426.05	0.0123457	81	0	71	0	58	0	102	0	68	0	0/0:37,0:37:99:0,102,1401	'0/0	37	0	0/0:41,0:41:99:0,105,1456	'0/0	41	0	0/0:78,0:78:99:0,199,2736	'0/0	78	0	0/0:32,0:32:87:0,87,1169	'0/0	32	1/1:1,241:244:99:8474,635,0	'1/1	244	0.00246914	0.502335	0	2	0.091	0.091	22	-0.375	869	1.236	4.9071	1	2	0.091	59.59	0.674
Ld02	372142	A	G	1716.05	0	70	0	69	0	46	0	111	0	63	0	0/0:49,0:49:99:0,126,1722	'0/0	49	0	0/0:40,0:40:99:0,105,1480	'0/0	40	0.011236	0/0:88,1:89:99:0,241,3317	'0/0	89	0	0/0:30,0:30:72:0,72,970	'0/0	30	0/0:250,0:250:99:0,665,8810	'0/0	250	-0.00280899	0.371093	0	2	0.091	0.091	22	-10.568	874	4.031	4.941	1	2	0.091	59.91	-0.335
Ld02	372769	T	C	24082.6	1	72	1	66	1	63	1	115	1	62	0	0/0:43,0:43:99:0,105,1454	'0/0	43	0	0/0:31,0:31:87:0,87,1195	'0/0	31	0.0138889	0/0:71,1:72:99:0,147,2520	'0/0	72	0	0/0:47,0:47:99:0,120,1663	'0/0	47	1/1:0,244:244:99:8574,638,0	'1/1	244	0.996528	0.00927678	0	14	0.636	0.636	22	-12.449	859	2.129	3.9218	1	14	0.636	59.62	-0.05
Ld02	373419	G	A	20822.6	0.986486	74	1	71	1	50	1	97	1	45	0	0/0:41,0:41:99:0,105,1458	'0/0	41	0	0/0:48,0:48:99:0,114,1583	'0/0	48	0	0/0:78,0:78:99:0,199,2751	'0/0	78	0	0/0:38,0:38:99:0,99,1356	'0/0	38	1/1:2,234:236:99:8250,638,0	'1/1	236	0.997297	0.0107996	0	14	0.636	0.636	22	-15.221	826	0	4.0388	1	14	0.636	59.4	1.838
Ld02	374025	C	T	1888.05	0.0103093	97	0	76	0	57	0	107	0	70	0	0/0:44,0:44:99:0,105,1479	'0/0	44	0	0/0:33,0:33:93:0,93,1297	'0/0	33	0	0/0:77,0:77:99:0,202,2782	'0/0	77	0	0/0:50,0:50:99:0,135,1866	'0/0	50	0/0:250,0:250:99:0,671,8835	'0/0	250	0.00206186	0.502335	0	2	0.091	0.091	22	-11.579	927	0	2.8011	1	2	0.091	59.65	0.831
Ld02	374089	T	A	13974.6	0.987179	78	0.975309	81	1	51	1	98	0.986301	73	0	0/0:33,0:33:87:0,87,1220	'0/0	33	0	0/0:48,0:48:99:0,120,1657	'0/0	48	0	0/0:81,0:82:99:0,205,2811	'0/0	82	0	0/0:50,0:50:99:0,123,1708	'0/0	50	0/0:248,0:248:99:0,671,9048	'0/0	248	0.989758	0.0146219	0	10	0.455	0.455	22	-5.602	915	5.08	4.5862	1	10	0.455	59.76	-0.795
Ld02	375419	G	A	8336.05	0.0135135	74	0	66	0	73	0	102	0	66	0	0/0:37,0:37:99:0,99,1357	'0/0	37	0	0/0:37,0:37:90:0,90,1231	'0/0	37	0	0/0:62,0:62:99:0,163,2252	'0/0	62	0	0/0:45,0:45:99:0,117,1640	'0/0	45	1/1:1,241:243:99:8384,644,0	'1/1	243	0.0027027	0.502335	0	2	0.091	0.091	22	-3.077	873	0	3.4388	1	2	0.091	59.73	-1.245
Ld02	375483	C	G	12163.6	1	67	1	57	1	62	0.980769	104	0.982759	58	0	0/0:38,0:38:99:0,102,1389	'0/0	38	0	0/0:37,0:37:81:0,81,1143	'0/0	37	0	0/0:78,0:78:99:0,175,2417	'0/0	78	0	0/0:31,0:31:81:0,81,1122	'0/0	31	0/0:249,0:250:99:0,674,8546	'0/0	250	0.992706	0.0132893	0	10	0.455	0.455	22	-1.186	851	6.078	5.479	1	10	0.455	59.41	0.044
Ld02	376453	G	A	2248.05	0	62	0	78	0	48	0	84	0	59	0	0/0:49,0:49:99:0,126,1743	'0/0	49	0.0232558	0/0:42,1:43:99:0,105,1475	'0/0	43	0	0/0:65,0:65:99:0,160,2214	'0/0	65	0	0/0:41,0:41:99:0,114,1564	'0/0	41	0/0:248,0:249:99:0,638,8501	'0/0	249	-0.00581395	0.371093	0	2	0.091	0.091	22	-12.473	854	2.109	3.6304	1	2	0.091	59.55	-0.912
Ld02	376710	C	T	13155.6	1	64	1	80	0.977778	45	0.990991	111	1	71	0	0/0:58,0:58:99:0,123,1704	'0/0	58	0	0/0:30,0:30:66:0,66,942	'0/0	30	0	0/0:77,0:77:99:0,187,2573	'0/0	77	0	0/0:47,0:47:99:0,105,1476	'0/0	47	0/0:249,0:250:99:0,653,8459	'0/0	250	0.993754	0.0132893	0	10	0.455	0.455	22	-1.9	895	2.452	4.0877	1	10	0.455	59.67	1.867
Ld02	377154	G	T	8721.05	0	85	0	56	0	58	0.00970874	103	0	72	0	0/0:50,0:50:99:0,120,1681	'0/0	50	0	0/0:18,0:18:51:0,51,693	'0/0	18	0	0/0:93,0:93:99:0,250,3425	'0/0	93	0	0/0:38,0:38:99:0,99,1341	'0/0	38	1/1:0,245:246:99:8769,653,0	'1/1	246	0.00194175	0.502335	0	2	0.091	0.091	22	2.531	882	2.778	7.0097	1	2	0.091	59.65	-1.12
Ld02	377340	T	C	20934.6	1	58	1	53	0.983333	60	1	101	0.980392	51	0.025641	0/0:38,1:39:60:0,60,1351	'0/0	39	0	0/0:27,0:27:69:0,69,962	'0/0	27	0.0128205	0/0:77,1:78:99:0,159,2686	'0/0	78	0	0/0:40,0:40:96:0,96,1345	'0/0	40	1/1:0,245:245:99:8225,623,0	'1/1	245	0.98313	0.017451	0	14	0.636	0.636	22	-13.3	799	0.629	5.0118	1	14	0.636	59.64	-0.09
Ld02	378954	A	T	2105.05	0	107	0	127	0	76	0	134	0.0125	80	0	0/0:33,0:33:90:0,90,1223	'0/0	33	0	0/0:28,0:28:69:0,69,945	'0/0	28	0	0/0:69,0:69:99:0,184,2512	'0/0	69	0	0/0:27,0:27:75:0,75,993	'0/0	27	0/0:249,0:249:99:0,674,8978	'0/0	249	0.0025	0.502335	0	2	0.091	0.091	22	-11.998	1004	0	4.8058	1	2	0.091	59.69	-0.443
Ld02	379190	A	G	1709.05	0	107	0	98	0	63	0	106	0.01	100	0	0/0:28,0:28:69:0,69,912	'0/0	28	0	0/0:37,0:37:81:0,81,1105	'0/0	37	0	0/0:80,0:80:99:0,208,2824	'0/0	80	0	0/0:40,0:40:87:0,87,1217	'0/0	40	0/0:250,0:250:99:0,653,8482	'0/0	250	0.002	0.502335	0	2	0.091	0.091	22	-11.15	972	1.131	4.1884	1	2	0.091	59.85	-0.014
Ld02	379954	C	A	4399.05	0	62	1	67	0	51	0	110	1	55	0	0/0:45,0:45:99:0,105,1477	'0/0	45	0	0/0:34,0:34:87:0,87,1182	'0/0	34	0	0/0:62,0:62:99:0,160,2190	'0/0	62	0	0/0:53,0:53:99:0,138,1866	'0/0	53	0/0:250,0:250:99:0,674,8828	'0/0	250	0.4	0.236724	0	4	0.182	0.182	22	-0.83	858	0.776	3.7437	1	4	0.182	59.66	-0.16
Ld02	380102	A	G	1668.05	0.0128205	78	0	65	0	70	0.00970874	103	0	58	0	0/0:47,0:47:99:0,117,1610	'0/0	47	0	0/0:51,0:51:99:0,105,1461	'0/0	51	0	0/0:92,0:92:99:0,214,2956	'0/0	92	0	0/0:53,0:53:99:0,120,1647	'0/0	53	0/0:247,1:249:99:0,647,8646	'0/0	249	0.00450585	0.240421	0	2	0.091	0.091	22	-11.097	928	0	5.8878	1	2	0.091	59.72	0.315
Ld02	380122	T	C	1553.05	0.0131579	76	0	69	0	73	0	107	0	55	0	0/0:40,0:40:96:0,96,1314	'0/0	40	0	0/0:42,0:43:99:0,99,1366	'0/0	43	0	0/0:79,0:80:99:0,193,2660	'0/0	80	0	0/0:47,0:49:99:0,126,1680	'0/0	49	0/0:247,0:250:99:0,644,8559	'0/0	250	0.00263158	0.502335	0	2	0.091	0.091	22	-10.64	901	0	7.4274	1	2	0.091	59.78	1.444
Ld02	382958	C	T	10220.6	0.967742	62	1	43	0.978261	46	0.975904	83	0.95082	61	0	0/0:40,0:40:99:0,117,1592	'0/0	40	0	0/0:39,0:39:99:0,105,1446	'0/0	39	0	0/0:61,0:61:99:0,163,2208	'0/0	61	0	0/0:38,0:38:87:0,87,1189	'0/0	38	0/0:247,1:248:99:0,613,8144	'0/0	248	0.974545	0.0150785	0	10	0.455	0.455	22	-3.666	791	1.137	4.8802	1	10	0.455	59.43	2.411
Ld02	383049	T	C	1575.05	0	56	0	59	0	52	0.0114943	87	0	59	0	0/0:50,0:50:99:0,117,1588	'0/0	50	0	0/0:41,0:41:99:0,111,1495	'0/0	41	0	0/0:79,0:80:99:0,202,2796	'0/0	80	0	0/0:33,0:33:84:0,84,1160	'0/0	33	0/0:247,0:249:99:0,647,8038	'0/0	249	0.00229885	0.502335	0	2	0.091	0.091	22	-9.26	836	0	6.4198	1	2	0.091	59.56	1.204
Ld02	383334	T	G	22424.6	0.982143	56	0.977778	45	0.982456	57	1	93	1	63	0	0/0:24,0:24:54:0,54,753	'0/0	24	0	0/0:33,0:33:78:0,78,1073	'0/0	33	0	0/0:76,0:76:99:0,181,2480	'0/0	76	0	0/0:41,0:41:99:0,99,1332	'0/0	41	1/1:0,243:243:99:8313,623,0	'1/1	243	0.988475	0.0146219	0	14	0.636	0.636	22	-9.47	824	0	4.589	1	14	0.636	59.72	-1.292
Ld02	383907	G	A	22141.6	1	71	1	82	0.979167	48	0.988636	88	1	56	0	0/0:37,0:37:93:0,93,1301	'0/0	37	0	0/0:33,0:33:87:0,87,1187	'0/0	33	0	0/0:122,0:122:99:0,292,4057	'0/0	122	0	0/0:38,0:38:99:0,102,1392	'0/0	38	1/1:0,240:241:99:8341,638,0	'1/1	241	0.993561	0.0132893	0	14	0.636	0.636	22	-15.327	891	2.837	5.0496	1	14	0.636	59.71	-0.587
Ld02	383991	A	G	2358.05	0.0175439	57	0	64	0	54	0.010989	91	0	50	0	0/0:34,0:34:93:0,93,1267	'0/0	34	0	0/0:33,0:33:84:0,84,1168	'0/0	33	0	0/0:94,0:94:99:0,238,3286	'0/0	94	0	0/0:30,0:30:81:0,81,1089	'0/0	30	0/0:247,0:247:99:0,656,8520	'0/0	247	0.00570657	0.240421	0	2	0.091	0.091	22	-12.155	836	2	4.999	1	2	0.091	59.67	-0.831
Ld02	384897	G	T	6866.58	0.985507	69	1	52	1	38	1	82	1	53	0	0/0:38,0:38:84:0,84,1138	'0/0	38	0	0/0:40,0:40:99:0,111,1399	'0/0	40	0	0/0:81,0:81:99:0,205,2685	'0/0	81	0	0/0:48,0:48:99:0,114,1571	'0/0	48	0/0:245,3:250:99:0,631,7402	'0/0	250	0.997101	0.0107996	0	10	0.455	0.455	22	-3.571	801	3.332	3.6078	1	10	0.455	46.35	-1.592
Ld02	395209	T	G	3890.53	0.434343	99	0.463415	82	0.421053	95	0.447761	134	0.482353	85	0.0238095	0/0:41,1:42:99:0,105,1414	'0/0	42	0.0147059	0/0:67,1:68:99:0,159,2123	'0/0	68	0.0120482	0/0:82,1:83:99:0,211,2750	'0/0	83	0	0/0:43,0:43:99:0,108,1440	'0/0	43	0/0:209,0:209:99:0,259,3357	'0/0	209	0.437144	0.015873	0	5	0.227	0.227	22	-3.622	1020	5.246	8.4044	-0.2941	5	0.227	40.28	0.209
Ld02	395690	C	T	7537.53	0.411215	107	0.412281	114	0.484848	99	0.463415	164	0.45977	87	0	0/0:79,0:79:99:0,202,2779	'0/0	79	0	0/0:53,0:53:99:0,147,1977	'0/0	53	0.0106383	0/0:92,1:94:99:0,250,3433	'0/0	94	0	0/0:74,0:74:99:0,184,2555	'0/0	74	0/0:249,0:249:99:0,692,9142	'0/0	249	0.443646	0.0179428	0	5	0.227	0.227	22	-2.467	1272	1.427	6.3106	-0.2941	5	0.227	59.23	2.195
Ld02	395714	G	A	18769.4	0.574074	108	0.513761	109	0.514851	101	0.563218	174	0.48913	92	0	0/0:73,0:73:99:0,187,2607	'0/0	73	0	0/0:56,0:56:99:0,160,2184	'0/0	56	0	0/0:82,0:82:99:0,223,3039	'0/0	82	0	0/0:74,0:74:99:0,184,2555	'0/0	74	1/1:0,239:242:99:8911,686,0	'1/1	242	0.531007	0.0150785	0	7	0.318	0.318	22	-1.453	1258	0	5.5708	-0.0476	7	0.318	59.32	-0.094
Ld02	395812	G	T	7227.84	0.633929	112	0	134	0.504425	113	0.582278	158	0	119	0	0/0:88,0:88:99:0,235,3191	'0/0	88	0	0/0:85,0:85:99:0,205,2788	'0/0	85	0	0/0:115,0:116:99:0,286,3937	'0/0	116	0	0/0:68,0:68:99:0,181,2455	'0/0	68	0/0:248,0:248:99:0,677,8954	'0/0	248	0.344126	0.109436	0	3	0.136	0.136	22	0.003	1384	0	6.7631	-0.1579	3	0.136	59.56	-0.496
Ld02	395999	G	A	8764.53	0.357798	109	0.446043	139	0.451923	104	0.438503	187	0.512821	117	0	0/0:112,0:112:99:0,277,3853	'0/0	112	0	0/0:97,0:97:99:0,253,3512	'0/0	97	0	0/0:144,0:144:99:0,349,4803	'0/0	144	0.016129	0/0:61,1:62:99:0,160,2248	'0/0	62	0/0:247,0:248:99:0,674,8811	'0/0	248	0.437385	0.0179428	0	5	0.227	0.227	22	-1.778	1428	0.656	7.5596	-0.2941	5	0.227	59.69	1.147
Ld02	396080	C	T	11572.4	0.584071	113	0.504762	105	0.480392	102	0.411392	158	0.46729	107	0	0/0:96,0:96:99:0,253,3487	'0/0	96	0	0/0:95,0:95:99:0,247,3414	'0/0	95	0	0/0:128,0:128:99:0,343,4689	'0/0	128	0	0/0:69,0:69:99:0,181,2490	'0/0	69	0/0:250,0:250:99:0,692,9069	'0/0	250	0.489581	0.0150785	0	7	0.318	0.318	22	-9.779	1328	0	6.7925	-0.0476	7	0.318	59.81	-1.495
Ld02	396295	T	C	25723.6	1	118	1	126	1	98	0.982659	173	0.983051	118	0	0/0:59,0:59:99:0,166,2256	'0/0	59	0	0/0:71,0:71:99:0,181,2483	'0/0	71	0.0357143	0/0:80,3:84:99:0,168,2668	'0/0	84	0	0/0:59,0:59:99:0,153,2067	'0/0	59	0/0:247,1:249:99:0,604,8394	'0/0	249	0.984213	0.0160099	0	12	0.545	0.545	22	-12.302	1270	0.531	14.5799	1	12	0.545	59.7	1.469
Ld02	396485	T	G	2819.05	0	109	0.0155039	129	0	94	0	181	0	109	0	0/0:76,0:76:99:0,202,2676	'0/0	76	0.012987	0/0:76,1:77:99:0,205,2748	'0/0	77	0.00961538	0/0:102,1:104:99:0,259,3425	'0/0	104	0	0/0:58,0:58:99:0,138,1880	'0/0	58	0/0:247,1:249:99:0,683,8826	'0/0	249	-0.00254982	0.662427	0	2	0.091	0.091	22	-12.661	1287	0	11.4304	1	2	0.091	59.63	-0.304
Ld02	396504	C	A	31085	1	112	0.992188	128	0.988235	85	0.983696	184	0.990741	108	0.466667	0/1:48,42:90:99:1074,0,1463	'0/1	90	0.5	0/1:40,40:80:99:1172,0,1226	'0/1	80	0.673684	0/1:31,64:95:99:2033,0,838	'0/1	95	0.5	0/1:32,32:64:99:836,0,886	'0/1	64	0/0:247,1:249:99:0,644,8887	'0/0	249	0.455884	0.019451	0	16	0.727	0.727	22	-5.852	1316	0	7.8801	0.0833	16	0.727	59.62	1.571
Ld02	396947	A	G	8601.53	0.553398	103	0.561224	98	0.481928	83	0.459893	187	0.555556	99	0	0/0:63,0:63:99:0,156,2091	'0/0	63	0	0/0:85,0:86:99:0,217,2967	'0/0	86	0	0/0:109,0:109:99:0,280,3766	'0/0	109	0	0/0:81,0:81:99:0,205,2785	'0/0	81	0/0:249,0:249:99:0,704,9052	'0/0	249	0.5224	0.0150785	0	5	0.227	0.227	22	-2.588	1294	0.626	6.565	-0.2941	5	0.227	59.64	-2.288
Ld02	396965	T	C	8740.53	0.429907	107	0.462963	108	0.505376	93	0.508108	185	0.375	112	0	0/0:67,0:67:99:0,178,2397	'0/0	67	0.0123457	0/0:80,1:81:99:0,214,2904	'0/0	81	0	0/0:123,0:124:99:0,319,4373	'0/0	124	0.0131579	0/0:75,1:76:99:0,202,2766	'0/0	76	0/0:247,0:248:99:0,683,8880	'0/0	248	0.449895	0.019451	0	5	0.227	0.227	22	-2.304	1333	0.645	6.3471	-0.2941	5	0.227	59.63	0.557
Ld02	397346	C	T	4147.07	0	136	0.455357	112	0	106	0	197	0.602941	136	0	0/0:55,0:55:99:0,135,1859	'0/0	55	0	0/0:74,0:74:99:0,190,2632	'0/0	74	0	0/0:133,0:133:99:0,325,4521	'0/0	133	0	0/0:64,0:64:99:0,160,2199	'0/0	64	0/0:249,1:250:99:0,641,8854	'0/0	250	0.21166	0.240421	0	2	0.091	0.091	22	1.18	1399	2.064	7.171	-0.1	2	0.091	59.75	0.543
Ld02	397417	A	G	11923	0	128	0	117	0	115	0	195	0.00671141	149	0.318182	0/1:45,21:66:99:503,0,1358	'0/1	66	0.534247	0/1:34,39:73:99:1161,0,1042	'0/1	73	0.258929	0/1:83,29:112:99:663,0,2706	'0/1	112	0.4	0/1:36,24:60:99:717,0,1189	'0/1	60	1/1:2,243:245:99:8940,638,0	'1/1	245	-0.376497	0.0150785	0	6	0.273	0.273	22	6.591	1393	2.872	8.6361	0.0833	6	0.273	59.84	0.36
Ld02	397594	C	T	7660.53	0.280899	89	0.447154	123	0.515464	97	0.463855	166	0.453608	97	0	0/0:69,0:69:99:0,184,2516	'0/0	69	0.0114943	0/0:86,1:87:99:0,229,3162	'0/0	87	0	0/0:121,0:121:99:0,307,4268	'0/0	121	0	0/0:70,0:70:99:0,162,2207	'0/0	70	0/0:249,0:249:99:0,674,8944	'0/0	249	0.429323	0.0179428	0	5	0.227	0.227	22	-1.65	1318	0	21.8363	-0.2941	5	0.227	59.71	0.791
Ld02	397598	A	C	3910.05	0.0106383	94	0.008	125	0	100	0	167	0	95	0	0/0:69,0:69:99:0,184,2527	'0/0	69	0	0/0:89,0:89:99:0,229,3112	'0/0	89	0	0/0:117,0:117:99:0,313,4210	'0/0	117	0	0/0:68,0:69:99:0,165,2181	'0/0	69	0/0:248,0:249:99:0,674,8898	'0/0	249	0.00372766	0.240421	0	2	0.091	0.091	22	-15.125	1308	0	22.0589	1	2	0.091	59.71	0.855
Ld02	397631	C	T	17133.6	1	82	0.98	100	0.988235	85	1	147	0.97619	84	0	0/0:73,0:73:99:0,190,2567	'0/0	73	0	0/0:92,0:92:99:0,247,3378	'0/0	92	0	0/0:121,0:122:99:0,316,4351	'0/0	122	0	0/0:73,0:73:99:0,187,2519	'0/0	73	0/0:250,0:250:99:0,695,9150	'0/0	250	0.988885	0.0146219	0	10	0.455	0.455	22	-6.702	1257	2.487	19.0412	1	10	0.455	59.7	0.849
Ld02	397640	A	G	3898.05	0	92	0	111	0	88	0	157	0.011236	89	0	0/0:71,0:71:99:0,187,2509	'0/0	71	0	0/0:97,0:97:99:0,262,3594	'0/0	97	0	0/0:124,0:124:99:0,313,4322	'0/0	124	0	0/0:72,0:73:99:0,175,2427	'0/0	73	0/0:250,0:250:99:0,698,9110	'0/0	250	0.00224719	0.502335	0	2	0.091	0.091	22	-14.659	1284	1.951	20.3834	1	2	0.091	59.65	-0.104
Ld02	397728	C	T	16889.7	1	105	1	112	0.494624	93	0.497268	183	1	117	0	0/0:61,0:61:99:0,150,2054	'0/0	61	0	0/0:84,0:84:99:0,202,2752	'0/0	84	0	0/0:111,0:111:99:0,292,3959	'0/0	111	0	0/0:65,0:65:99:0,166,2257	'0/0	65	0/0:248,0:248:99:0,674,8751	'0/0	248	0.798378	0.0132893	0	8	0.364	0.364	22	-0.591	1300	0	9.3895	0.6071	8	0.364	59.54	-0.145
Ld02	397823	C	T	17223.7	0.991228	114	0.992126	127	0.553398	103	0.394872	195	0.992366	131	0	0/0:58,0:58:99:0,141,1925	'0/0	58	0	0/0:83,0:83:99:0,229,3089	'0/0	83	0	0/0:129,0:130:99:0,307,4229	'0/0	130	0	0/0:82,0:82:99:0,187,2569	'0/0	82	0/0:247,2:250:99:0,646,8936	'0/0	250	0.784798	0.0150785	0	8	0.364	0.364	22	-5.63	1390	1.813	39.8082	0.6071	8	0.364	59.48	1.491
Ld02	397829	G	A	33646	1	116	1	128	0.53271	107	0.404255	188	0.984375	128	0.527273	0/1:25,29:55:99:837,0,803	'0/1	55	0.583333	0/1:35,49:84:99:1421,0,1143	'0/1	84	0.302326	0/1:89,39:129:99:1073,0,2716	'0/1	129	0.433735	0/1:47,36:83:99:946,0,1317	'0/1	83	1/1:1,242:243:99:8827,671,0	'1/1	243	0.322601	0.176098	0	16	0.727	0.727	22	-5.375	1362	1.256	41.2243	-0.375	16	0.727	59.46	0.103
Ld02	397921	G	T	1975.27	0.0165289	121	0	125	0.00892857	112	0	204	0	124	0.0172414	0/0:57,1:58:99:0,135,1872	'0/0	58	0	0/0:78,0:78:99:0,193,2682	'0/0	78	0	0/0:114,0:115:99:0,292,3935	'0/0	115	0	0/0:84,0:84:99:0,205,2797	'0/0	84	0/1:163,85:249:99:2010,0,4672	'0/1	249	0.000781155	1	0	1	0.045	0.045	22	-6.844	1411	1.179	7.2599	-0.0476	1	0.045	59.84	-1.125
Ld02	398162	A	T	18118.6	0.98	100	1	114	0.470085	117	0.447853	163	0.990291	103	0	0/0:72,0:72:99:0,166,2296	'0/0	72	0	0/0:71,0:71:99:0,190,2575	'0/0	71	0	0/0:117,0:119:99:0,301,3955	'0/0	119	0	0/0:77,0:77:99:0,190,2568	'0/0	77	0/0:248,0:248:99:0,695,9080	'0/0	248	0.777646	0.0150785	0	10	0.455	0.455	22	-9.26	1297	0.529	7.6122	0.6333	10	0.455	59.64	0.815
Ld02	398163	T	C	19124.6	1	100	1	114	0.478632	117	0.447853	163	1	103	0	0/0:75,0:75:99:0,181,2488	'0/0	75	0	0/0:72,0:72:99:0,196,2698	'0/0	72	0	0/0:119,0:119:99:0,301,3976	'0/0	119	0	0/0:77,0:77:99:0,178,2465	'0/0	77	0/0:248,0:248:99:0,686,8939	'0/0	248	0.785297	0.0132893	0	10	0.455	0.455	22	-10.031	1301	0.522	7.789	0.6333	10	0.455	59.64	-1.552
Ld02	398601	T	C	11125.5	0.61157	121	0.532051	156	0.470588	102	0.492147	191	0.428571	133	0	0/0:84,0:84:99:0,202,2818	'0/0	84	0	0/0:66,0:66:99:0,178,2428	'0/0	66	0	0/0:117,0:117:99:0,271,3773	'0/0	117	0	0/0:65,0:65:99:0,163,2221	'0/0	65	0/0:248,0:249:99:0,686,8950	'0/0	249	0.506986	0.0150785	0	5	0.227	0.227	22	0.751	1419	2.915	12.7788	-0.2941	5	0.227	59.87	0.453
Ld02	398860	C	A	3202.73	0	127	0	166	0	113	0	186	0.00869565	115	0	0/0:86,0:86:99:0,232,3211	'0/0	86	0	0/0:68,0:68:99:0,178,2403	'0/0	68	0	0/0:117,0:117:99:0,316,4354	'0/0	117	0	0/0:80,0:80:99:0,193,2662	'0/0	80	0/0:248,0:248:99:0,683,8975	'0/0	248	0.00173913	0.502335	0	2	0.091	0.091	22	-14.716	1418	2.329	5.8548	1	2	0.091	59.66	0.08
Ld02	398958	G	A	10323.5	0.642276	123	0.503817	131	0.479592	98	0.526667	150	0.539823	113	0	0/0:71,0:71:99:0,181,2504	'0/0	71	0.0253165	0/0:77,2:79:99:0,157,2695	'0/0	79	0	0/0:124,0:124:99:0,319,4432	'0/0	124	0	0/0:98,0:98:99:0,247,3447	'0/0	98	0/0:248,0:248:99:0,698,9325	'0/0	248	0.532106	0.0179428	0	5	0.227	0.227	22	-4.383	1365	0.617	5.5975	-0.2941	5	0.227	59.66	-0.549
Ld02	399035	A	G	8085.53	0.324786	117	0.432	125	0.509804	102	0.492537	134	0.463636	110	0.0123457	0/0:80,1:81:99:0,199,2719	'0/0	81	0	0/0:91,0:91:99:0,247,3316	'0/0	91	0	0/0:110,0:110:99:0,295,4051	'0/0	110	0	0/0:80,0:80:99:0,187,2617	'0/0	80	0/0:249,0:249:99:0,659,8265	'0/0	249	0.441466	0.0179428	0	5	0.227	0.227	22	0.185	1320	2.264	7.5464	-0.2941	5	0.227	59.62	-0.902
Ld02	399102	C	T	8704.02	0.330508	118	0.496552	145	0.463158	95	0.496732	153	0.480769	104	0	0/0:88,0:88:99:0,211,2906	'0/0	88	0	0/0:104,0:104:99:0,250,3371	'0/0	104	0	0/0:107,0:107:99:0,280,3875	'0/0	107	0	0/0:75,0:75:99:0,196,2666	'0/0	75	0/0:250,0:250:99:0,644,8242	'0/0	250	0.453544	0.0150785	0	6	0.273	0.273	22	-6.069	1345	5.019	9.5963	-0.375	6	0.273	59.53	-0.066
Ld02	399296	G	C	41895.1	1	133	1	132	0.990826	109	0.989305	187	0.991667	120	0.628571	0/1:26,44:70:99:1297,0,741	'0/1	70	0.470588	0/1:36,32:68:99:1011,0,1182	'0/1	68	0.579832	0/1:50,69:119:99:2091,0,1442	'0/1	119	0.432836	0/1:38,29:67:99:923,0,1106	'0/1	67	1/1:1,242:243:99:8468,653,0	'1/1	243	0.466403	0.019451	0	18	0.818	0.818	22	-8.744	1358	0.853	7.5428	-0.2222	18	0.818	59.59	1
Ld02	399564	T	C	24539.6	0.992537	134	0.992	125	1	110	1	154	1	89	0	0/0:65,0:65:99:0,157,2155	'0/0	65	0	0/0:102,0:102:99:0,265,3625	'0/0	102	0	0/0:124,0:124:99:0,334,4562	'0/0	124	0	0/0:83,0:85:99:0,208,2847	'0/0	85	0/0:247,0:248:99:0,662,8768	'0/0	248	0.996907	0.0132893	0	12	0.545	0.545	22	-13.943	1323	1.101	5.0958	1	12	0.545	59.66	-0.322
Ld02	399769	G	T	7820.53	0.365217	115	0.443548	124	0.40367	109	0.505263	190	0.42268	97	0	0/0:73,0:73:99:0,190,2603	'0/0	73	0	0/0:91,0:91:99:0,232,3148	'0/0	91	0	0/0:122,0:122:99:0,310,4308	'0/0	122	0	0/0:93,0:93:99:0,253,3502	'0/0	93	0/0:249,0:249:99:0,671,8653	'0/0	249	0.428076	0.0150785	0	5	0.227	0.227	22	-4.049	1391	1.427	7.0181	-0.2941	5	0.227	59.58	1.293
Ld02	399786	T	G	8447.53	0.392857	112	0.430894	123	0.39823	113	0.510526	190	0.441176	102	0	0/0:68,0:68:99:0,172,2368	'0/0	68	0	0/0:77,0:77:99:0,202,2745	'0/0	77	0	0/0:117,0:118:99:0,307,4207	'0/0	118	0	0/0:97,0:97:99:0,250,3389	'0/0	97	0/0:247,0:249:99:0,656,8473	'0/0	249	0.434737	0.0150785	0	5	0.227	0.227	22	-1.592	1375	0	5.9343	-0.2941	5	0.227	59.6	1.274
Ld02	399902	G	C	9341.53	0.448598	107	0.585586	111	0.381818	110	0.535519	183	0.472727	110	0	0/0:75,0:75:99:0,178,2491	'0/0	75	0	0/0:58,0:58:99:0,141,1951	'0/0	58	0	0/0:87,0:87:99:0,232,3209	'0/0	87	0	0/0:86,0:86:99:0,220,3022	'0/0	86	0/0:249,0:249:99:0,680,8942	'0/0	249	0.48485	0.0150785	0	5	0.227	0.227	22	-2.149	1328	0	5.8722	-0.2941	5	0.227	59.86	-0.605
Ld02	400359	G	A	2770.05	0.0103093	97	0.00961538	104	0	104	0	177	0	98	0	0/0:64,0:66:99:0,150,2027	'0/0	66	0	0/0:75,0:76:99:0,178,2395	'0/0	76	0	0/0:100,0:101:99:0,235,3057	'0/0	101	0	0/0:87,0:87:99:0,190,2561	'0/0	87	0/0:250,0:250:99:0,668,8722	'0/0	250	0.00398493	0.240421	0	2	0.091	0.091	22	-11.036	1280	0.953	23.2504	1	2	0.091	59.65	-0.096
Ld02	400413	C	T	2888.05	0	99	0	120	0	110	0	195	0	113	0.016129	0/0:61,1:62:99:0,153,1990	'0/0	62	0	0/0:70,0:70:99:0,166,2200	'0/0	70	0.0102041	0/0:97,1:98:99:0,223,3075	'0/0	98	0.0121951	0/0:81,1:82:99:0,196,2654	'0/0	82	0/0:249,0:250:99:0,686,9062	'0/0	250	-0.00963206	0.0416201	0	2	0.091	0.091	22	-13.002	1306	0	14.7459	1	2	0.091	59.76	0.183
Ld02	400559	G	T	9550.42	0.409639	83	0.454545	99	0.471264	87	0.503185	157	0.410526	95	0	0/0:57,0:57:99:0,150,2068	'0/0	57	0	0/0:76,0:76:99:0,196,2617	'0/0	76	0	0/0:86,0:86:99:0,238,3151	'0/0	86	0	0/0:74,0:74:99:0,184,2491	'0/0	74	0/0:250,0:250:99:0,695,8967	'0/0	250	0.449832	0.0150785	0	7	0.318	0.318	22	-8.875	1164	0	7.6967	-0.0476	7	0.318	59.44	1.082
Ld02	401206	G	A	26409.6	0.991935	124	0.992481	133	1	104	1	152	0.990909	110	0	0/0:65,0:65:99:0,154,2150	'0/0	65	0	0/0:75,0:75:99:0,196,2689	'0/0	75	0	0/0:141,0:141:99:0,343,4671	'0/0	141	0	0/0:92,0:93:99:0,217,2969	'0/0	93	0/0:250,0:250:99:0,674,8841	'0/0	250	0.995065	0.0146219	0	12	0.545	0.545	22	-13.099	1373	0	6.2538	1	12	0.545	59.64	-0.322
Ld02	401698	G	T	8804.53	0.394495	109	0.42069	145	0.517241	116	0.533784	148	0.417476	103	0	0/0:65,0:65:99:0,172,2360	'0/0	65	0	0/0:96,0:96:99:0,253,3532	'0/0	96	0	0/0:126,0:126:99:0,331,4502	'0/0	126	0	0/0:93,0:93:99:0,223,3075	'0/0	93	0/0:249,0:249:99:0,674,8998	'0/0	249	0.456737	0.0150785	0	5	0.227	0.227	22	-2.35	1371	0	4.4464	-0.2941	5	0.227	59.5	-0.473
Ld02	401744	A	G	11389.5	0.612403	129	0.540541	148	0.454545	121	0.470238	168	0.519084	131	0	0/0:59,0:59:99:0,150,2059	'0/0	59	0	0/0:86,0:86:99:0,238,3257	'0/0	86	0	0/0:120,0:120:99:0,313,4302	'0/0	120	0	0/0:76,0:76:99:0,211,2844	'0/0	76	0/0:247,0:249:99:0,674,8674	'0/0	249	0.519362	0.0150785	0	5	0.227	0.227	22	-0.338	1401	0	9.0666	-0.2941	5	0.227	57.46	0.137
Ld02	402202	A	G	9827.53	0.330579	121	0.524476	143	0.446281	121	0.477157	197	0.47541	122	0	0/0:68,0:68:99:0,163,2233	'0/0	68	0	0/0:86,0:86:99:0,211,2880	'0/0	86	0	0/0:107,0:108:99:0,274,3723	'0/0	108	0	0/0:91,0:91:99:0,238,3305	'0/0	91	0/0:249,0:249:99:0,668,8823	'0/0	249	0.45078	0.0150785	0	5	0.227	0.227	22	-0.99	1445	0	17.7405	-0.2941	5	0.227	59.75	-0.421
Ld02	402440	C	T	1557.27	0	106	0	107	0	123	0	176	0.00806452	124	0	0/0:84,0:84:99:0,199,2765	'0/0	84	0	0/0:83,0:83:99:0,205,2806	'0/0	83	0.00925926	0/0:107,1:108:99:0,253,3457	'0/0	108	0	0/0:90,0:90:99:0,226,3088	'0/0	90	0/0:248,1:249:99:0,641,8425	'0/0	249	-0.000701912	0.866815	0	1	0.045	0.045	22	-11.496	1398	1.308	7.5718	-0.0476	1	0.045	59.15	-1.04
Ld02	403099	T	C	9107.53	0.418182	110	0.488189	127	0.43956	91	0.511765	170	0.521739	115	0	0/0:76,0:77:99:0,181,2521	'0/0	77	0	0/0:40,0:40:93:0,93,1264	'0/0	40	0	0/0:127,0:127:99:0,295,4010	'0/0	127	0	0/0:69,0:69:99:0,175,2391	'0/0	69	0/0:247,1:249:99:0,674,8556	'0/0	249	0.475887	0.0150785	0	5	0.227	0.227	22	3.006	1294	0	7.0554	-0.2941	5	0.227	59.71	-0.188
Ld02	403173	G	A	8928.53	0.561404	114	0.473118	93	0.65	100	0.497207	179	0.408163	98	0	0/0:81,0:81:99:0,196,2695	'0/0	81	0	0/0:41,0:41:99:0,111,1527	'0/0	41	0	0/0:118,0:118:99:0,298,4108	'0/0	118	0	0/0:82,0:82:99:0,214,2919	'0/0	82	0/0:250,0:250:99:0,680,8956	'0/0	250	0.517978	0.0150785	0	5	0.227	0.227	22	-4.054	1268	3.022	8.8576	-0.2941	5	0.227	59.79	1.181
Ld02	403195	G	T	9849.53	0.603306	121	0.461538	91	0.587629	97	0.482412	199	0.505263	95	0	0/0:78,0:78:99:0,187,2568	'0/0	78	0	0/0:41,0:41:99:0,111,1477	'0/0	41	0	0/0:116,0:116:99:0,313,4333	'0/0	116	0	0/0:85,0:85:99:0,217,3019	'0/0	85	0/0:249,0:249:99:0,677,8842	'0/0	249	0.52803	0.0150785	0	5	0.227	0.227	22	-2.948	1292	4.876	7.8747	-0.2941	5	0.227	59.81	0.44
Ld02	403335	C	A	8989.53	0.556522	115	0.484211	95	0.444444	90	0.493827	162	0.612245	98	0	0/0:72,0:72:99:0,178,2481	'0/0	72	0	0/0:82,0:82:99:0,193,2648	'0/0	82	0	0/0:120,0:120:99:0,304,4161	'0/0	120	0	0/0:80,0:80:99:0,199,2747	'0/0	80	0/0:249,1:250:99:0,662,8571	'0/0	250	0.51825	0.0150785	0	5	0.227	0.227	22	-1.599	1295	1.328	6.1334	-0.2941	5	0.227	59.57	0.93
Ld02	403646	T	C	6053.53	0.3	90	0.404762	84	0.512195	82	0.465839	161	0.444444	90	0	0/0:66,0:66:99:0,172,2323	'0/0	66	0	0/0:65,0:65:99:0,163,2217	'0/0	65	0	0/0:80,0:80:99:0,208,2849	'0/0	80	0	0/0:68,0:68:99:0,175,2390	'0/0	68	0/0:250,0:250:99:0,704,9210	'0/0	250	0.425448	0.0150785	0	5	0.227	0.227	22	-1.095	1239	9.04	24.9429	-0.2941	5	0.227	59.49	-1.328
Ld02	403648	T	C	5946.05	0.0113636	88	0	82	0	85	0	163	0	89	0	0/0:67,0:67:99:0,169,2289	'0/0	67	0	0/0:67,0:67:99:0,172,2318	'0/0	67	0	0/0:80,0:80:99:0,208,2857	'0/0	80	0	0/0:70,0:70:99:0,175,2417	'0/0	70	0/0:250,0:250:99:0,698,9110	'0/0	250	0.00227273	0.502335	0	2	0.091	0.091	22	-17.603	1232	0	23.9948	1	2	0.091	59.49	1.547
Ld02	403830	T	C	3660.53	0.192771	83	0.307692	65	0.5	46	0.454545	121	0.26087	69	0	0/0:55,0:55:99:0,144,1975	'0/0	55	0.0163934	0/0:60,1:61:99:0,153,2117	'0/0	61	0	0/0:84,0:84:99:0,205,2820	'0/0	84	0	0/0:88,0:88:99:0,187,2600	'0/0	88	0/0:248,1:249:99:0,674,8682	'0/0	249	0.339077	0.0179428	0	5	0.227	0.227	22	-0.056	1072	11.09	4.5246	-0.2941	5	0.227	59.51	-0.295
Ld02	403887	T	C	4253.53	0.236842	76	0.34375	64	0.457627	59	0.453782	119	0.323944	71	0	0/0:53,0:53:99:0,114,1613	'0/0	53	0	0/0:63,0:64:99:0,162,2144	'0/0	64	0	0/0:78,0:78:99:0,190,2606	'0/0	78	0	0/0:76,0:77:99:0,184,2426	'0/0	77	0/0:249,0:249:99:0,692,8894	'0/0	249	0.363189	0.0150785	0	5	0.227	0.227	22	1.576	1048	17.139	5.4094	-0.2941	5	0.227	59.45	0.703
Ld02	404089	G	A	3280.79	0	15	0	16	0	1	0	2	0	10	0.638889	0/1:12,23:36:99:679,0,304	'0/1	36	0.4	0/1:31,22:55:99:717,0,910	'0/1	55	0.771429	0/1:15,54:70:99:1487,0,362	'0/1	70	0.4375	0/1:18,14:32:99:447,0,448	'0/1	32	0/0:243,0:245:99:0,644,8372	'0/0	245	-0.561954	0.0107996	0	4	0.182	0.182	22	3.47	543	0.649	12.0724	-0.2607	4	0.182	59.2	0.24
Ld02	404146	C	A	2661.01	0.047619	21	0.0909091	33	0.333333	15	0.272727	22	0.192308	26	0.0508475	0/0:56,3:59:99:0,141,1922	'0/0	59	0	0/0:58,0:58:99:0,157,2183	'0/0	58	0	0/0:91,0:91:99:0,241,3278	'0/0	91	0	0/0:57,0:57:99:0,153,2087	'0/0	57	0/0:239,9:249:99:0,422,7786	'0/0	249	0.174667	0.0342039	0	5	0.227	0.227	22	-11.952	743	6.026	14.0002	0.2019	5	0.227	54.13	-1.389
Ld02	404438	G	C	3459.27	0.972222	36	0.971429	35					1	35	0	0/0:59,0:59:99:0,144,1996	'0/0	59	0.0243902	0/0:80,2:82:99:0,214,2815	'0/0	82	0	0/0:106,0:106:99:0,274,3694	'0/0	106	0	0/0:66,0:66:99:0,163,2263	'0/0	66	0/0:247,0:248:99:0,689,8863	'0/0	248	0.975119	0.0435966	0	6	0.375	0.375	16	-5.874	669	2.645	4.4373		6	0.375	54.33	-3.696
Ld02	404471	T	G	2168.41	1	25	1	22			0	1	0.956522	23	0	0/0:58,0:58:99:0,144,2009	'0/0	58	0	0/0:79,0:79:99:0,217,2915	'0/0	79	0	0/0:112,0:113:99:0,274,3732	'0/0	113	0	0/0:80,0:80:99:0,208,2820	'0/0	80	0/0:247,0:247:99:0,695,9108	'0/0	247	0.73913	0.066753	0	6	0.333	0.333	18	-5.133	651	0	4.929		6	0.333	55.87	-10.372
Ld02	404798	C	G	23178.1	0.964286	56	0.986842	76	0.965517	29	0.981481	54	1	74	0.55	0/1:27,33:60:99:899,0,785	'0/1	60	0.507937	0/1:31,32:63:99:903,0,829	'0/1	63	0.682243	0/1:34,73:107:99:2231,0,1005	'0/1	107	0.586667	0/1:30,44:75:99:1116,0,975	'0/1	75	1/1:0,240:243:99:8689,671,0	'1/1	243	0.397914	0.015873	0	18	0.818	0.818	22	-7.406	864	6.322	6.2308	-0.2222	18	0.818	56.17	-0.926
[truncated: 79,376 more rows]
[truncated: 161 more columns]

## Sheet: INDELs
chromosome	position	reference	alternative	quality	BPK406	BPK604	BPK519	BPK612	BPK026	BHU568	BHU573	BPK275	BPK282	DP	DP	DP	DP	DP	DP	DP	DP	AverageDiff ISC1-CG	DP	AC	AF	AN	BaseQRankSum	ClippingRankSum	DP	ExcessHet	InbreedingCoefficient	MLEAC	MLEAF	MQ	MQRankSum	QD	ReadPosRankSum	SOR	Pval	ANN	effect	impact	Gene Name	Annotation	Gene Id	Feature Type	Feature ID	Transcript biotype	Rank / total
[truncated: 30,639 more rows]
[truncated: 332 more columns]

[truncated: 2 more sheets: Sheet1, High impact]
