# Supplementary material for: Integrated genomic and metabolomic profiling of ISC1, an emerging Leishmania donovani population in the Indian subcontinent
Source: Infect Genet Evol. 2018 Aug;62:170–8. doi: 10.1016/j.meegid.2018.04.021 (PMC6261844; doi:10.1016/j.meegid.2018.04.021)
Supplement: Supplementary file 4 — Supplementary Table S4 [file mmc4.xlsx]

## Sheet: Somy
	Core Group				ISC1
Chromosome	BHU568	BHU573	BPK275	BPK282	BPK519	BPK026	BPK406	BPK604	BPK612	Average Diff ISC1-CG	Pval
Ld8	3.2728	3.2728	4.0606	2.0588	2.174	2.72	2.1428	2.5714	2.045	-0.83561	0.0709459
Ld23	2.7272	2.7878	2.7272	3	1.9566	2.36	1.9524	2.3214	2.2022	-0.65203	0.000725202
Ld9	2.8484	2.7878	3.0304	3.0588	2.913	2.12	2.0476	2.2858	2.427	-0.57267	0.0168764
Ld16	2.1212	2.1212	3.0304	3.0588	2.087	1.96	2.0476	2.0714	2	-0.5497	0.0524344
Ld14	2.4242	2.606	2.8484	1.9412	2	1.84	1.9048	2	2	-0.50599	0.0220471
Ld33	2.0606	2.8484	3.5758	2.353	2.0434	2.44	2.762	1.75	2.1348	-0.48341	0.211161
Ld26	3.2728	3.0304	1.9394	3	2.6086	2.6	2.0952	2.0714	2.2696	-0.48169	0.143861
Ld11	2.3636	2.303	2.8484	1.9412	1.913	1.84	1.8572	1.8928	2	-0.46345	0.0273562
Ld13	2.0606	2.9696	2.8484	2.647	2.5652	2.36	2	2.0714	1.9326	-0.44556	0.0858641
Ld20	3.0304	3.8788	1.8788	2	2.6086	2.16	2.1904	2.3572	2.2248	-0.3888	0.389811
Ld31	3.8788	4	3.6364	3.9412	3.7392	3.6	3.8096	3.3214	3.7528	-0.2195	0.114549
Ld2	2	2.0606	4.0606	2.0588	2.1304	2.24	3.1904	2.2858	2.045	-0.16668	0.749732
Ld6	2.909	2.0606	2.0606	2.1176	2.174	2.08	2.238	2.25	2.0674	-0.12507	0.52632
Ld5	2.4848	2.606	2.0606	3.1176	2.826	2.52	2.5238	2.1786	2.2022	-0.11713	0.632605
Ld29	1.8788	2	1.7576	1.8824	1.8696	1.76	1.8096	1.75	1.7978	-0.0823	0.141584
Ld17	1.9394	2.0606	2	2.0588	2	1.92	2	1.8572	1.9326	-0.07274	0.109058
Ld28	1.7576	2	1.8182	2	1.8696	1.8	1.8096	1.7858	1.8426	-0.07243	0.248288
Ld18	1.7576	2	1.8182	1.9412	1.8696	1.8	1.8572	1.8214	1.8426	-0.04109	0.444718
Ld30	1.697	1.9394	1.7576	1.8824	1.8696	1.76	1.8096	1.6786	1.7978	-0.03598	0.571038
Ld10	1.8182	2	1.8788	2	1.913	1.88	1.9048	1.8928	1.8652	-0.03309	0.447038
Ld12	1.8788	2	1.9394	2	2	1.88	1.9524	1.9286	1.8876	-0.02483	0.508893
Ld25	1.8182	2	1.8788	2	1.9566	1.84	1.9048	1.9286	1.8876	-0.02073	0.664015
Ld27	1.7576	1.9394	1.8182	1.9412	1.913	1.8	1.8572	1.8214	1.8426	-0.01726	0.716526
Ld19	1.7576	1.9394	1.8182	1.9412	1.913	1.84	1.8572	1.7858	1.8652	-0.01186	0.805666
Ld24	1.8788	2	1.9394	2	1.9566	1.88	1.9524	1.8928	2.045	-0.00919	0.832433
Ld22	2.303	1.9394	1.8182	1.8824	1.9566	1.96	1.9048	2.1786	1.8876	-0.00823	0.943618
Ld21	1.8182	2	1.9394	2	2	1.88	1.9524	2	1.9102	0.00912	0.849813
Ld1	2.4848	2.5454	2.0606	2	2.174	2.56	2.3334	2.3572	2.0898	0.03018	0.850556
Ld7	1.9394	2	2	2.0588	2.087	2	2.0476	2.1072	2.0224	0.05329	0.12982
Ld35	1.1212	2	2.5454	2.2942	1.8696	2.28	2.5714	1.7142	1.8876	0.07436	0.825992
Ld15	2.5454	2.1818	2	2.0588	2.0434	2.08	3	2.25	2.0674	0.09166	0.704941
Ld36	0.8182	1.9394	1.697	1.8236	1.7826	1.72	1.762	1.6428	1.7752	0.16697	0.484297
Ld32	1.697	1.9394	1.8182	1.9412	1.913	2.48	2.0476	1.8214	1.8202	0.16749	0.29706
Ld34	0.8485	1.9394	1.7576	1.8824	1.826	1.76	1.8096	1.7142	1.7978	0.174545	0.464613
Ld3	2	2	2.1212	2.1176	2.3478	2.28	2.238	2.4286	2.1348	0.22614	0.00951902
Ld4	1.8788	2	2.0606	2.0588	2.2174	2.8	2.5238	2.25	2.382	0.43509	0.0106821
Ld37 (Maxicircle)	4.5455	7.8182	6.2424	7.647	10.3044	8.96	6.0476	5.25	6.7416	0.897445	0.499042

## Sheet: CNV
												-0.00135891
												0.397356
			CM1				YM1
	name	annotation	BHU568	BHU573	BPK275	BPK282	BPK026	BPK406	BPK519	BPK604	BPK612	Average Difference ISC1-CG			Adjusted p-Val
1	LdBPK_360076800:Ld36:2563153:2564229:mitogen-activatedproteinkinase	Chr36_ISC1_Down	17.259	18.719	17.75	15.354	0.907	0.973	0.878	1.065	1	-16.3059	3.01649e-08	8	3.24122e-05
2	LdBPK_220009200:Ld22:166477:169272:hypotheticalprotein,conserved	Chr22_ISC1_Down_Tandem	0.184	0.062	0.067	0.062	11.082	10.925	14.666	13.574	11.405	12.2367	1.95206e-06	36	0.000466108
3	LdBPK_360076900:Ld36:2570161:2573652:histidinesecretoryacidphosphatase,putative	Chr36_ISC1_Down	11.704	12.281	11.214	10.483	0.605	0.595	0.537	0.826	0.595	-10.7889	7.89075e-09	4	1.69572e-05
4	LdBPK_360077000:Ld36:2574661:2576070:hypotheticalprotein,conserved	Chr36_ISC1_Down	9.852	10.125	9.821	8.354	0.465	0.432	0.488	0.674	0.532	-9.0198	3.73849e-08	10	3.21361e-05
5	LdBPK_360076700:Ld36:2560097:2561506:hypotheticalprotein,conserved	Chr36_ISC1_Down	9.296	9.437	10.143	8.225	0.535	0.513	0.439	0.587	0.506	-8.75925	4.06301e-08	12	2.91047e-05
6	LdBPK_220009300:Ld22:169406:175843:hypotheticalprotein,conserved	Chr22_ISC1_Down_Tandem	0.184	0.125	0.1	0.062	8.02	7.675	10.622	9.754	7.929	8.68225	3.58791e-06	43	0.000717247
7	LdBPK_290031100:Ld29:1061856:1063628:kinesin,putative	Chr29_ISC1_Up_Tandem	0.839	1.091	0.931	0.969	8	11.447	8.395	6.347	8.625	7.6053	8.21717e-05	113	0.00625086
8	LdBPK_220009100:Ld22:163641:166343:hypotheticalprotein,conserved	Chr22_ISC1_Down_Tandem	0.263	0.187	0.167	0.125	6.224	6.2	8.222	8.131	6.393	6.8485	3.9171e-06	45	0.000748254
9	LdBPK_360076600:Ld36:2558141:2559004:tartrate-sensitiveacidphosphataseacp-3.2,putative	Chr36_ISC1_Down	6.778	6.687	6.75	5.258	0.86	0.946	1	1.348	0.937	-5.35005	1.00533e-06	25	0.000345672
10	LdBPK_120012600:Ld12:385519:386865:surfaceantigenprotein2,putative	Chr12_ISC1_Down_Tandem_Scat	7.677	5.758	8.437	6.382	1.34	1.415	1.478	1.648	1.476	-5.5921	1.63394e-05	76	0.00184807
11	LdBPK_340051400:Ld34:1835117:1835806:quinonoiddihydropteridinereductase	Chr34_ISC1_Up _Tandem	1.071	1.094	1.069	1.219	6.568	6.552	6.858	7.271	6.562	5.64895	4.03673e-09	2	1.73498e-05
12	LdBPK_340051300:Ld34:1834196:1834534:NADH-ubiquinoneoxidoreductasecomplexIsubunit,putative	Chr34_ISC1_Up _Tandem	1	1.062	1.138	1	6.341	6.421	6.024	6.938	5.8	5.2548	5.98506e-08	13	3.95751e-05
13	LdBPK_290031200:Ld29:1065348:1067117:kinesin,putative	Chr29_ISC1_Up_Tandem	0.935	1.091	1.034	1	4.25	5.868	4.395	4.184	4.275	3.5794	2.39942e-05	88	0.0023438
14	LdBPK_120013500:Ld12:520316:521476:surfaceantigenprotein2,putative	Chr12_ISC1_Down_Tandem_Scat	4.097	3.152	4.406	3.588	0.553	0.537	0.587	0.63	0.619	-3.22555	3.31552e-06	41	0.000695128
15	LdBPK_280025800:Ld28:752382:753776:Zinctransporter3,putative	Isolated_ISC1_Up	0.931	1.061	1.267	1.059	4.467	4.526	4.302	2.74	4.293	2.9861	0.000109515	128	0.00735458
16	LdBPK_350010400:Ld35:178378:188808:proteophosphoglycan5	Chr35_ISC1_Up	1.622	0.848	1.476	1.179	4.439	4.87	4.186	5.438	3.381	3.18155	0.000124886	136	0.00789352
17	LdBPK_220009400:Ld22:175946:178363:hypotheticalprotein,conserved	Chr22_ISC1_Down_Tandem	0.184	0.187	0.167	0.125	2.98	3.225	3.644	3.836	3.214	3.21405	3.91737e-07	22	0.000153062
18	LdBPK_340051500:Ld34:1836335:1836997:20sproteasomebeta7subunit,_putative_	Chr34_ISC1_Up _Tandem	1.321	0.937	0.966	0.969	3.909	3.868	4.262	4.917	3.4	3.02295	1.8928e-05	82	0.00198421
19	LdBPK_270030100:Ld27:1048095:1050297:		2.759	2.531	2.467	2.697	5.022	4.231	6.477	4.078	7.037	2.7555	0.00478059	401	0.102479
20	LdBPK_340051200:Ld34:1832827:1833489:20sproteasomebeta7subunit,_putative_	Chr34_ISC1_Up _Tandem	1.071	1.406	1.172	0.937	3.182	3.342	3.453	4.209	3.425	2.3757	1.27978e-05	73	0.00150699
21	LdBPK_270030300:Ld27:1059702:1061904:		2.69	2.719	2.4	2.636	4.956	4.231	6.637	4.157	7.074	2.79975	0.00498868	413	0.103832
22	LdBPK_080015800:Ld08:475326:476657:cysteinepeptidaseB_CPB_	Chr8_ISC1_Up_Tandem_Cysteinepeptidase	1.019	1.018	1.075	1.057	2.632	3.422	3.28	3.792	3.044	2.19175	2.16304e-05	85	0.00218747
23	LdBPK_230007600:Ld23:91876:92433:hypotheticalprotein,conserved	Chr23_ISC1_Down	2.645	3.022	3.422	3.451	0.983	1.024	1.022	0.985	1.102	-2.1118	4.84683e-06	48	0.000867987
24	LdBPK_270030400:Ld27:1062139:1062306:		2.103	1.75	1.867	1.606	4	2.743	4.682	2.373	6.647	2.2575	0.0357948	1133	0.271573
26	LdBPK_080015700:Ld08:472731:473915:cysteinepeptidaseB_CPB_		1.037	1	0.925	1	2.176	3.578	2.64	5.153	3.066	2.3321	0.00514277	419	0.105506
27	LdBPK_230007700:Ld23:93470:94039:terbinafineresistancelocusprotein_yip1_	Chr23_ISC1_Down	3.045	2.696	3	2.961	0.915	0.976	0.933	0.862	0.908	-2.0067	1.96201e-08	5	3.37309e-05
28	LdBPK_120015100:Ld12:600496:602589:promastigotesurfaceantigenproteinPSA	Chr12_ISC1_Down_Tandem_Scat	2.29	1.485	2.5	1.824	0	0	0	0	0.012	-2.02235	2.0494e-05	83	0.00212248
29	LdBPK_230007900:Ld23:101372:102628:argininosuccinatesynthase,putative	Chr23_ISC1_Down	3	2.891	3.222	3.039	0.983	1.146	1.044	1.154	0.959	-1.9808	3.08804e-08	9	2.94943e-05
30	LdBPK_100009200:Ld10:180940:183054:pteridinetransporter,putative	Isolated_ISC1_Down_Tandem_pteridine_transporter	1	1.121	0.935	1.059	4.106	4.7	2.932	2.264	2.916	2.35485	0.00227898	311	0.0629906
31	LdBPK_230007800:Ld23:95718:100427:pentamidineresistanceprotein1	Chr23_ISC1_Down	3.089	2.87	3.156	3	1.085	1.171	1.178	1.292	1.092	-1.86515	2.41357e-08	6	3.45784e-05
32	LdBPK_080015900:Ld08:478067:479398:cysteinepeptidaseB_CPB_	Chr8_ISC1_Up_Tandem_Cysteinepeptidase	0.981	1.037	1.045	0.971	2.25	2.778	2.86	3.222	2.857	1.7849	2.08898e-05	84	0.00213773
33	LdBPK_080016000:Ld08:480794:482125:cysteinepeptidaseB_CPB_	Chr8_ISC1_Up_Tandem_Cysteinepeptidase	0.981	1.056	1	1.057	2.397	3	2.86	2.958	2.857	1.7909	1.78064e-06	33	0.00046383
34	LdBPK_140012500:Ld14:274018:274917:fattyacidelongase,putative	Isolated_ISC1_Up_Tandem	0.85	1.116	0.872	0.939	2.652	2.775	2.674	2.25	2.596	1.64515	1.89742e-06	34	0.000479712
35	LdBPK_120014800:Ld12:589213:590373:surfaceantigenprotein2,putative	Chr12_ISC1_Down_Tandem_Scat	2.903	1.848	2.625	2.118	0.638	0.659	0.63	0.741	0.607	-1.7185	8.24701e-05	114	0.00621853
36	LdBPK_120014300:Ld12:570433:571752:hypotheticalprotein,conserved	Chr12_ISC1_Down_Tandem_Scat	2.774	2.182	2.75	2.794	1.085	1.098	0.978	1.259	1.036	-1.5338	1.19235e-05	68	0.00150727
37	LdBPK_270021400:Ld27:661473:662774:hypotheticalprotein,conserved		1.172	0.844	0.933	0.909	2.556	2.179	2.886	4.667	2.329	1.9589	0.00676263	464	0.125284
38	LdBPK_270021700:Ld27:671546:672847:hypotheticalprotein,conserved		1.207	0.875	0.9	0.97	2.556	2.538	2.886	4.922	2.476	2.0876	0.0058173	440	0.113649
39	LdBPK_120013000:Ld12:421561:422604:hypotheticalprotein		2.806	2.152	2.781	1.824	0.723	1.122	0.891	1.796	0.798	-1.32475	0.00345673	354	0.0839379
40	LdBPK_060014100:Ld06:379246:390003:hypotheticalprotein,conserved	Chr6_ISC1_Up	1.146	0.971	1.118	1.056	2.423	2.681	2.64	3.048	2.457	1.57705	6.17145e-06	55	0.000964541
41	LdBPK_220022800:Ld22:737032:744183:hypotheticalprotein,conserved	Isolated_ISC1_Down	2.368	2.687	2.6	2.531	4.041	4.1	4.511	4.688	3.583	1.6381	0.000176877	145	0.0104857
42	LdBPK_120013700:Ld12:528151:529470:hypotheticalprotein,conserved	Chr12_ISC1_Down_Tandem_Scat	2.839	2.273	3.281	2.059	1.064	1	1.087	1.037	0.976	-1.5802	0.000343878	183	0.0161529
43	LdBPK_350010600:Ld35:266058:271028:proteophosphoglycanppg3,putative	Chr35_ISC1_Up	1.351	0.939	1.429	1.231	2.789	2.796	2.814	3	2.667	1.5757	2.20012e-06	37	0.000511141
44	LdBPK_270021600:Ld27:669290:670285:diacylglycerolacyltransferase,putative	Chr27_ISC1_Up_Tandem	1.172	0.906	1.333	1.03	2.578	2.051	2.636	2.863	2.476	1.41055	7.65649e-05	111	0.00592929
45	LdBPK_310009800:Ld31:157671:158264:amastin,putative	Chr31_ISC1_Up_Tandem	2.172	1.667	1.95	1.866	3.378	3.087	3.407	3.409	3.281	1.39865	5.79372e-06	53	0.000939676
46	LdBPK_270030200:Ld27:1050532:1050699:		2.621	2.375	2.1	2.121	3.644	3.102	4.682	2.765	5.781	1.69055	0.0323952	1069	0.260495
47	LdBPK_340024200:Ld34:775715:776293:Amastinsurfaceglycoprotein,putative	Chr34_ISC1_Down_Tandem	4.071	3.375	3.828	4.156	2.682	2.553	2.572	2.521	2.85	-1.2219	0.000168279	143	0.0101156
48	LdBPK_350010300:Ld35:172904:174085:Leucinerichrepeat/LeucineRichRepeat,putative		1.405	0.788	1.405	1.026	3.86	2.5	2.651	2.042	2.571	1.5688	0.00375243	364	0.088615
49	LdBPK_270021500:Ld27:663504:664949:aminoacidtransporter,putative	Chr27_ISC1_Up_Tandem	1.034	1.062	1.033	0.939	2.356	1.923	2.523	2.373	2.403	1.2986	1.16533e-05	66	0.00151776
50	LdBPK_310009900:Ld31:160360:160611:hypotheticalprotein	Chr31_ISC1_Up_Tandem	2.078	1.833	2.233	2.045	3.311	3.487	3.384	3.796	3.263	1.40095	1.27433e-05	72	0.0015214
51	LdBPK_060013900:Ld06:370741:374898:lipin,putative	Chr6_ISC1_Up	1.042	1	1.088	1	2.173	2.489	2.34	2.857	2.196	1.3785	2.72594e-05	89	0.00263283
52	LdBPK_220022900:Ld22:744421:744645:hypotheticalprotein		3.263	3.562	3.767	2.969	2.102	0.95	2.467	2.262	1.941	-1.44585	0.00353472	356	0.0853496
53	LdBPK_330032100:Ld33:1044426:1046867:hypotheticalprotein,conserved		0.5	0.596	0.305	0.325	1.361	1.828	1.681	2.898	1.463	1.4147	0.00298745	339	0.0757525
54	LdBPK_280035500:Ld28:1083114:1085078:heat-shockproteinhsp70,putative	Chr28_ISC1_Up_Tandem	1.241	1.182	1.633	1.294	2.578	2.842	2.535	2.22	2.232	1.1439	0.000181488	147	0.0106127
55	LdBPK_310009700:Ld31:153406:153999:amastin,putative	Chr31_ISC1_Up_Tandem	2.141	1.652	2.433	1.985	3.411	3.212	3.419	3.237	3.329	1.26885	6.62651e-05	108	0.00527421
56	LdBPK_340023000:Ld34:739993:740574:amastin-likesurfaceprotein,putative	Isolated_ISC1_Up_Tandem	0.929	0.875	1	1.281	2.227	1.947	2.572	1.875	2.712	1.24535	0.000486961	202	0.0207223
57	LdBPK_340024300:Ld34:778474:779052:Amastinsurfaceglycoprotein,putative	Chr34_ISC1_Down_Tandem	3.714	3.25	3.69	3.531	2.477	2.342	2.381	2.354	2.787	-1.07805	8.37406e-05	116	0.00620546
58	LdBPK_310010000:Ld31:161935:162528:amastin,putative	Chr31_ISC1_Up_Tandem	2.109	1.712	2.1	1.985	3.422	3.087	3.233	3.215	3.353	1.2855	5.43847e-06	51	0.000916648
59	LdBPK_340024100:Ld34:772468:773046:Amastinsurfaceglycoprotein,putative		3.679	3.406	4	4.031	5.159	4.5	5	3.625	5.15	0.9078	0.0376711	1175	0.275592
60	LdBPK_220017400:Ld22:520288:520977:ChaC-likeprotein,putative	Isolated_ISC1_Down_Tandem_DELETION	1.053	1	1.133	1.156	0	0	0	0	0.024	-1.0807	5.3141e-09	3	1.52267e-05
61	LdBPK_350014900:Ld35:447250:448383:aldose1-epimerase,putative	Chr35_ISC1_Down_Tandem	1	1.152	1.024	1.205	0	0	0	0	0	-1.09525	3.96947e-08	11	3.10196e-05
62	LdBPK_030007500:Ld03:70090:77166:ApolipoproteinA1/A4/Edomaincontainingprotein,putative	Isolated_ISC1_Up	0.424	0.303	0.257	0.278	1.281	1.362	1.556	1.676	1.295	1.1185	6.84016e-06	57	0.00103154
63	LdBPK_080012700:Ld08:339160:339768:amastin-likeprotein	Chr8_ISC1_Down_Tandem_Amastin	2.389	2.222	2.403	2.2	1.235	1.311	1.22	1.125	1.33	-1.0593	6.2741e-07	24	0.000224717
64	LdBPK_060014000:Ld06:376334:377032:hypotheticalprotein,conserved	Chr6_ISC1_Up	1	1.059	1	0.972	2.058	2	2.16	2.016	2.185	1.07605	6.24275e-08	14	3.83305e-05
65	LdBPK_060014200:Ld06:391095:392657:dihydrofolatereductase-thymidylatesynthase	Chr6_ISC1_Up	1.083	0.941	1.059	0.944	2.077	1.958	2.18	2.048	2.044	1.05465	1.80822e-07	15	0.000103623
66	LdBPK_060014300:Ld06:394387:395703:arginineN-methyltransferase,typeIII,putative	Chr6_ISC1_Up	1.083	1.176	1.059	1.056	2.115	1.979	2.16	2.429	2	1.0431	1.12799e-05	64	0.00151503
67	LdBPK_270021800:Ld27:673577:675022:aminoacidtransporter,putative	Chr27_ISC1_Up_Tandem	1.241	1.031	1.133	0.909	2.022	1.744	2.114	2.314	2.232	1.0067	0.000102425	124	0.00710039
68	LdBPK_330038900:Ld33:1351275:1351928:hypotheticalprotein,conserved	Chr33_ISC1_Up_Tandem	1	1.192	1.119	1	2	2.483	2.085	2.082	2.158	1.08385	1.6357e-05	77	0.00182603
69	LdBPK_220014900:Ld22:399177:401372:mitochondrialchaperone,putative	Chr22_ISC1_Up_Tandem	1.132	0.969	1.067	1.219	2.122	1.975	2.2	2.18	2	0.99865	1.93906e-06	35	0.000476233
70	LdBPK_270007300:Ld27:56691:60941:kinetoplast-associatedprotein-likeprotein	Isolated_ISC1_Up	0.69	0.594	0.6	0.515	1.133	1.974	1.705	1.608	1.342	0.95265	0.000761237	227	0.0288264
71	LdBPK_330038600:Ld33:1322749:1323426:hypotheticalprotein,conserved	Chr33_ISC1_Up_Tandem	1.059	1.085	1	0.975	1.918	2.431	2	2.449	2.032	1.13625	5.30133e-05	101	0.0045119
72	LdBPK_280035200:Ld28:1072364:1074328:heat-shockproteinhsp70,putative	Chr28_ISC1_Up_Tandem	1.586	1.242	1.633	1.294	2.467	2.842	2.442	2.16	2.354	1.01425	0.000301798	180	0.0144125
73	LdBPK_360021700:Ld36:595664:596026:hypotheticalprotein	Isolated_ISC1_Down	1	1.125	1.107	1.258	0.093	0.081	0.122	0.196	0.139	-0.9963	2.57404e-07	17	0.000130155
74	LdBPK_100011300:Ld10:270777:272546:GP63,leishmanolysin		2.4	1.606	2.355	2.118	1.255	1.125	1.295	1.509	1.217	-0.83955	0.00200348	300	0.0574063
75	LdBPK_220014800:Ld22:395328:397523:mitochondrialchaperone,putative	Chr22_ISC1_Up_Tandem	1.026	0.969	1.167	1.031	1.837	1.825	2.067	2.098	2	0.91715	5.38387e-06	50	0.000925596
76	LdBPK_280035600:Ld28:1086694:1088658:heat-shockproteinhsp70,putative	Chr28_ISC1_Up_Tandem	1.448	1.121	1.533	1.324	2.356	2.658	2.628	2.06	2.342	1.0523	0.000182218	148	0.0105834
77	LdBPK_340034300:Ld34:1281637:1282224:Amastinsurfaceglycoprotein,putative		2.929	2.937	2.862	3.375	3.841	3.342	4.643	3.875	4.212	0.95685	0.00869885	527	0.141889
78	LdBPK_280035300:Ld28:1075952:1077916:heat-shockproteinhsp70,putative	Chr28_ISC1_Up_Tandem	1.483	1.273	1.467	1.382	2.667	2.631	2.349	2.14	2.329	1.02195	6.19193e-05	105	0.00506912
79	LdBPK_280035400:Ld28:1079534:1081498:heat-shockproteinhsp70,putative	Chr28_ISC1_Up_Tandem	1.414	1.152	1.467	1.353	2.444	2.763	2.302	2.3	2.22	1.0593	6.25119e-05	106	0.00506936
80	LdBPK_300028500:Ld30:832413:833924:RNArecognitionmotif_a.k.a.RRM,RBD,orRNPdomain_/RNArecognitionmotif._a.k.a.RRM,RBD,orRNPdomain_,putative	Isolated_ISC1_Up	0.75	1	0.931	0.969	2.341	1.868	1.814	2.298	1.687	1.0891	0.000240914	165	0.0125509
81	LdBPK_030009100:Ld03:146972:147307:60SacidicribosomalproteinP2,putative	Isolated_ISC1_Up_Tandem	0.455	0.303	0.314	0.556	1.298	1.83	1.259	1.632	1.232	1.0432	0.000180961	146	0.0106544
82	LdBPK_080012600:Ld08:334526:335134:amastin-likeprotein	Chr8_ISC1_Down_Tandem_Amastin	2.074	2.13	2.269	2.057	1.191	1.022	1.2	1.111	1.275	-0.9727	1.37462e-06	28	0.000422009
83	LdBPK_170007200:Ld17:45547:46896:elongationfactor1-alpha	Chr17_Up_ISC1_Tandem_Scat	1.469	1.059	1.394	1.143	2.021	2.167	2.217	2.346	1.977	0.87935	0.000120593	133	0.00779414
84	LdBPK_280038300:Ld28:1163749:1166809:hypotheticalprotein,conserved	Isolated_ISC1_Up	0.621	0.667	0.433	0.588	1.4	1.5	1.651	2.06	1.403	1.02555	0.000211503	152	0.0119611
85	LdBPK_340023600:Ld34:759971:760555:amastin-likesurfaceprotein,putative	Chr34_ISC1_Down_Tandem	1.321	0.812	1.276	1.062	0.182	0.158	0.286	0.417	0.437	-0.82175	0.000261695	172	0.0130786
86	LdBPK_220015000:Ld22:403022:405217:mitochondrialchaperone,putative	Chr22_ISC1_Up_Tandem	1.079	1.062	1.067	1.125	1.918	1.825	2.044	2.246	1.952	0.91375	1.04166e-05	62	0.00144421
87	LdBPK_330038800:Ld33:1340681:1341358:hypotheticalprotein,conserved	Chr33_ISC1_Up_Tandem	1.265	1.128	1.068	1	1.787	2.5	1.894	2.531	1.968	1.02075	0.000903669	235	0.0330551
88	LdBPK_280035100:Ld28:1068782:1070746:heat-shockproteinhsp70,putative	Chr28_ISC1_Up_Tandem	1.345	1.061	1.4	1.382	2.289	2.237	2.233	1.98	2.22	0.8948	2.76669e-05	90	0.00264249
90	LdBPK_110018400:Ld11:508187:513598:ATP-bindingcassettesubfamilyA,member1,putative	Chr10_ISC1_Down_Tandem	2	1.895	2.021	2.061	1.174	1.154	1.227	1.245	1.112	-0.81185	2.27818e-07	16	0.000122395
91	LdBPK_080012500:Ld08:329893:330501:amastin-likeprotein	Chr8_ISC1_Down_Tandem_Amastin	2.556	1.926	2.239	1.914	1.25	1.067	1.26	1.194	1.308	-0.94295	0.000289946	176	0.0141612
92	LdBPK_090006800:Ld09:67847:68221:AutophagyproteinAtg8ubiquitinlike,putative	Isolated_ISC1_Up_Tandem	0.915	0.761	0.62	0.654	1.528	1.279	1.687	2.109	1.537	0.8905	0.00104149	250	0.0358105
93	LdBPK_310015100:Ld31:340604:341869:hypotheticalprotein,conserved		1.047	1.03	1.067	1.119	1.011	0.887	0.198	0.215	0.234	-0.55675	0.0303422	1031	0.252979
94	LdBPK_100010900:Ld10:255317:257116:GP63,leishmanolysin		4.067	3.152	4.161	4.029	3.936	3.125	3.227	5.528	2.843	-0.12045	0.843029	7753	0.934694
95	LdBPK_340034500:Ld34:1293385:1293963:Amastinsurfaceglycoprotein,putative		2.821	2.531	3.138	1.75	1.636	2.237	1.857	1.667	1.912	-0.6982	0.0458748	1314	0.300107
96	LdBPK_340034600:Ld34:1299319:1299897:Amastinsurfaceglycoprotein,putative		3	2.562	2.793	1.687	1.795	2	1.881	1.375	1.862	-0.7279	0.036006	1143	0.270785
97	LdBPK_340023800:Ld34:763460:764044:Amastinsurfaceglycoprotein,putative	Chr34_ISC1_Down_Tandem	1.143	0.844	1.276	1.25	0.477	0.368	0.381	0.375	0.5	-0.70805	0.000122043	135	0.00777099
98	LdBPK_110018300:Ld11:504373:506349:ATP-bindingcassettesubfamilyA,member1,putative	Chr10_ISC1_Down_Tandem	1.795	1.763	1.936	1.97	0.935	1.154	1.045	1.17	1.056	-0.794	6.15548e-06	54	0.000979862
99	LdBPK_100011200:Ld10:265039:266838:GP63,leishmanolysin	Isolated_ISC1_Down_Tandem	1.3	1.091	1.419	1.588	0.553	0.625	0.523	0.906	0.47	-0.7341	0.000662774	216	0.026376
100	LdBPK_100010300:Ld10:231593:233392:GP63,leishmanolysin	Isolated_ISC1_Down_Tandem	1.433	1.091	1.226	1.559	0.596	0.525	0.477	0.943	0.506	-0.71785	0.0010393	249	0.0358789
101	LdBPK_340023900:Ld34:766221:766805:amastin-likesurfaceprotein,putative	Chr34_ISC1_Down_Tandem	1.143	1.031	1.241	0.906	0.295	0.289	0.19	0.229	0.425	-0.79465	1.87914e-05	81	0.00199421
103	LdBPK_050008800:Ld05:112521:116237:microtubule-associatedprotein,putative		0.463	0.512	0.382	0.528	1.19	1.849	1.277	2.393	1.041	1.07875	0.00701731	476	0.126724
104	LdBPK_170008600:Ld17:102149:106138:receptor-typeadenylatecyclase,putative	Isolated_ISC1_Down_Tandem	1.406	1.353	1.424	1.429	0.583	0.667	0.63	1.135	0.535	-0.693	0.00082638	231	0.0307514
105	LdBPK_340035300:Ld34:1327213:1328472:ribosomalproteinL3,putative		1.714	1.656	1.69	1.312	0.295	0.263	0.929	1.313	0.9	-0.853	0.00994811	565	0.151352
106	LdBPK_300042700:Ld30:1341673:1342851:S-adenosylmethioninesynthetase	Chr30_ISC1_Down_Tandem2	1.071	0.875	1.345	1.031	0.159	0.289	0.279	0.362	0.25	-0.8127	5.39083e-05	102	0.0045431
107	LdBPK_300042500:Ld30:1336558:1337736:S-adenosylmethioninesynthetase	Chr30_ISC1_Down_Tandem2	1.036	1.187	1	1.031	0.25	0.237	0.279	0.34	0.262	-0.7899	3.0331e-07	18	0.000144847
108	LdBPK_310024600:Ld31:845514:846590:3-ketoacyl-CoAthiolase-likeprotein,putative	Chr31_ISC1_Up_Tandem	0.891	1.136	0.867	1.015	1.533	1.712	1.802	1.882	1.677	0.74395	5.67352e-05	103	0.00473491
109	LdBPK_360044200:Ld36:1394991:1397501:polyubiquitin,putative		0.741	0.812	0.643	0.839	1.535	2.054	1.512	2.478	1.494	1.05585	0.00226992	310	0.0629426
110	LdBPK_160010800:Ld16:200121:200513:CorehistoneH2A/H2B/H3/H4/Histone-liketranscriptionfactor_CBF/NF-Y_andarchaealhistone,putative	Chr16_ISC1_Down_Tandem	1	1	1.16	1.019	0.245	0.302	0.333	0.259	0.213	-0.77435	3.2125e-07	19	0.00014534
111	LdBPK_310022800:Ld31:756212:757123:surfacemembraneproteingp46-likeprotein	Chr31_ISC1_Down_Tandem	0.938	1.227	1.117	1.149	0.311	0.525	0.384	0.677	0.317	-0.66495	0.000224532	158	0.0122157
112	LdBPK_300042200:Ld30:1329640:1330752:lorienprotein	Chr30_ISC1_Down_Tandem2	1.036	0.906	1.103	1.125	0.25	0.368	0.326	0.319	0.362	-0.7175	1.7592e-06	31	0.00048781
113	LdBPK_120013300:Ld12:512413:513294:hypotheticalprotein,conserved		2.516	1.545	2.687	1.735	1.064	1.537	1.391	1.889	1.31	-0.68255	0.0522046	1407	0.318941
114	LdBPK_190021700:Ld19:664224:664877:hypotheticalprotein,conserved	Chr19_ISC1_Down_Tandem_2	1.172	1.094	1.167	1.121	0.413	0.436	0.386	0.42	0.386	-0.7303	2.86891e-09	1	2.46612e-05
115	LdBPK_100011000:Ld10:258368:260167:GP63,leishmanolysin		4.567	2.879	3.935	3.882	3.574	2.925	3.182	4.981	2.711	-0.34115	0.554923	5932	0.804133
116	LdBPK_030009000:Ld03:145733:146068:60SacidicribosomalproteinP2,putative		0.273	0.455	0.286	0.306	0.965	2.426	1.019	1.647	1	1.0814	0.0123873	626	0.170097
117	LdBPK_340035600:Ld34:1333600:1334859:ribosomalproteinL3,putative		1.5	1.562	1.655	1.656	0.227	0.237	1.024	1.354	0.887	-0.84745	0.012741	637	0.171933
118	LdBPK_340023500:Ld34:757215:757793:amastin-likesurfaceprotein,putative	Chr34_ISC1_Down_Tandem	1.286	1.156	1.034	1.156	1.841	1.842	1.881	1.938	1.875	0.7174	1.76027e-06	32	0.000472853
119	LdBPK_330038700:Ld33:1330716:1331369:hypotheticalprotein,conserved	Chr33_ISC1_Up_Tandem	1.147	1.149	1.017	1.1	1.787	2.19	1.787	1.898	1.842	0.79755	4.53267e-05	98	0.0039758
121	LdBPK_280020700:Ld28:559107:559886:Qa-SNAREprotein	Chr28_ISC1_Down_Tandem	1.138	0.909	1.267	0.971	0.356	0.342	0.326	0.34	0.317	-0.73505	1.82249e-05	80	0.00195827
122	LdBPK_340035500:Ld34:1331471:1332730:ribosomalproteinL3,putative		1.571	1.406	1.828	1.531	0.295	0.263	1.048	1.375	0.837	-0.8204	0.0151323	698	0.186357
123	LdBPK_280035000:Ld28:1065198:1067162:heat-shockproteinhsp70,putative	Chr28_ISC1_Up_Tandem	1.552	1.091	1.5	1.5	2.2	2.421	2.233	2.08	2.134	0.80285	0.000215628	156	0.0118817
124	LdBPK_340035700:Ld34:1335729:1336988:ribosomalproteinL3,putative		1.571	1.625	1.724	1.562	0.205	0.237	1.048	1.313	0.9	-0.8799	0.0105139	585	0.154491
125	LdBPK_060014400:Ld06:397252:398502:acyl-coenzymeadehydrogenase,putative	Chr6_ISC1_Up	0.958	1.147	0.912	1	1.519	1.915	1.62	2.206	1.674	0.78255	0.00108889	253	0.0369964
126	LdBPK_170006100:Ld17:27683:29032:elongationfactor1-alpha	Chr17_Up_ISC1_Tandem_Scat	1.375	1.235	1.455	1.143	2	2.167	2	2.25	2	0.7814	3.90496e-05	95	0.00353337
127	LdBPK_310016300:Ld31:392190:394055:sodiumstibogluconateresistanceprotein,putative		1.703	1.439	1.667	1.612	1.722	0.737	0.953	0.946	0.892	-0.55525	0.02865	999	0.246522
128	LdBPK_160011100:Ld16:212854:213246:CorehistoneH2A/H2B/H3/H4/Histone-liketranscriptionfactor_CBF/NF-Y_andarchaealhistone,putative	Chr16_ISC1_Down_Tandem	1.143	0.943	1.18	1.077	0.429	0.419	0.375	0.517	0.393	-0.65915	5.37388e-06	49	0.000942732
129	LdBPK_170006300:Ld17:32093:33442:elongationfactor1-alpha	Chr17_Up_ISC1_Tandem_Scat	1.25	1.118	1.606	1.457	2.042	2.095	2.043	2.308	2.023	0.74445	0.000297121	177	0.0144297
130	LdBPK_310015900:Ld31:375078:376943:sodiumstibogluconateresistanceprotein,putative	Isolated_ISC1_Down_Tandem	1.359	1.258	1.4	1.358	1.133	0.587	0.674	0.602	0.671	-0.61035	0.00129428	266	0.0418255
131	LdBPK_210016800:Ld21:388525:388923:histoneH2A,putative	Isolated_ISC1_Down_Tandem	1.367	1.455	1.156	0.971	0.574	0.61	0.652	0.571	0.565	-0.64285	0.000301491	179	0.0144783
132	LdBPK_300042600:Ld30:1339204:1340982:lorienprotein	Chr30_ISC1_Down_Tandem2	1.107	0.937	1.069	1.094	0.432	0.395	0.372	0.426	0.362	-0.65435	5.27282e-07	23	0.000197066
133	LdBPK_080012000:Ld08:304257:304481:Amastinsurfaceglycoprotein,putative	Isolated_ISC1_Down_Tandem_Amastin	0.926	0.759	0.776	1	0.162	0.156	0.18	0.167	0.22	-0.68825	3.74587e-06	44	0.000731807
134	LdBPK_160011200:Ld16:213790:214182:CorehistoneH2A/H2B/H3/H4/Histone-liketranscriptionfactor_CBF/NF-Y_andarchaealhistone,putative	Chr16_ISC1_Down_Tandem	1	0.971	1.1	1.25	0.367	0.326	0.417	0.466	0.303	-0.70445	1.22749e-05	71	0.00148613
135	LdBPK_300042400:Ld30:1334755:1335867:lorienprotein	Chr30_ISC1_Down_Tandem2	1.071	1.031	1.172	0.906	0.318	0.368	0.442	0.468	0.362	-0.6534	9.22936e-06	61	0.00130058
136	LdBPK_250031500:Ld25:885350:885652:histoneH4	Isolated_ISC1_Down	1.067	1.091	1.226	1.412	0.652	0.5	0.4	0.315	0.476	-0.7304	0.000111556	130	0.0073764
137	LdBPK_280020800:Ld28:562116:562895:Qa-SNAREprotein	Chr28_ISC1_Down_Tandem	1.034	0.909	1.233	0.853	0.356	0.289	0.326	0.3	0.293	-0.69445	3.64997e-05	94	0.00333778
138	LdBPK_340034400:Ld34:1287510:1288097:Amastinsurfaceglycoprotein,putative		2.893	2.656	3.517	4.156	3.932	3.658	3.976	3.479	3.875	0.4785	0.171642	2929	0.503733
139	LdBPK_100010100:Ld10:222800:224569:GP63,leishmanolysin		1.433	0.909	1.29	0.912	2.043	0.35	0.432	1.321	0.325	-0.2418	0.56912	6027	0.811706
140	LdBPK_170007100:Ld17:43341:44690:elongationfactor1-alpha	Chr17_Up_ISC1_Tandem_Scat	1.406	1.353	1.303	1.6	1.875	2.048	2.109	2.135	1.884	0.5947	0.000207989	151	0.0118402
141	LdBPK_190021800:Ld19:667335:667988:hypotheticalprotein,conserved	Chr19_ISC1_Down_Tandem_2	1.241	0.875	1.1	1.424	0.37	0.564	0.432	0.7	0.506	-0.6456	0.00105314	251	0.0360671
142	LdBPK_170007000:Ld17:41135:42484:elongationfactor1-alpha	Chr17_Up_ISC1_Tandem_Scat	1.406	1.265	1.364	1.257	1.813	1.976	2.065	2.327	1.953	0.7038	0.000230297	162	0.01222
143	LdBPK_190019700:Ld19:596354:598687:glyceroluptakeprotein,putative	Chr19_ISC1_Down_Tandem	0.897	1.094	1.1	1.091	0.413	0.538	0.432	0.52	0.373	-0.5903	1.59298e-05	75	0.00182577
144	LdBPK_310016400:Ld31:396510:397166:hypotheticalprotein,conserved		1.313	1.333	1.433	1.164	1.233	0.45	0.663	0.742	0.623	-0.56855	0.00851101	520	0.140694
145	LdBPK_310016800:Ld31:411785:412441:hypotheticalprotein,conserved		1.25	1.273	1.25	1.239	1.189	0.45	0.593	0.677	0.575	-0.5562	0.00654272	459	0.12253
146	LdBPK_300020700:Ld30:529130:530080:p1/s1nuclease		1.071	1.125	1.103	0.906	1.591	2.658	1.581	3.085	1.737	1.07915	0.0189826	797	0.204736
147	LdBPK_190019500:Ld19:589634:591967:glyceroluptakeprotein,putative	Chr19_ISC1_Down_Tandem	0.931	1.062	1.2	1.121	0.5	0.41	0.432	0.48	0.446	-0.6249	7.25259e-06	58	0.00107488
148	LdBPK_340023700:Ld34:762944:763255:hypotheticalprotein	Chr34_ISC1_Down_Tandem	1.286	1.187	1.483	1.031	0.591	0.658	0.548	0.813	0.562	-0.61235	0.000470284	200	0.0202128
149	LdBPK_340024000:Ld34:769707:770291:Amastinsurfaceglycoprotein,putative	Chr34_ISC1_Down_Tandem	1.036	1.187	1.207	1.094	0.523	0.5	0.548	0.479	0.425	-0.636	1.42492e-06	30	0.000408287
150	LdBPK_170008000:Ld17:61513:62862:elongationfactor1-alpha	Chr17_Up_ISC1_Tandem_Scat	1.281	1.441	1.485	1.371	2.021	2.119	2.043	2.385	1.884	0.6959	0.000244389	167	0.0125795
151	LdBPK_190019800:Ld19:599713:602046:glyceroluptakeprotein,putative	Chr19_ISC1_Down_Tandem	1.034	1.094	1.067	1.182	0.326	0.487	0.409	0.48	0.446	-0.66465	1.22469e-06	26	0.000404903
152	LdBPK_340035200:Ld34:1325084:1326343:ribosomalproteinL3,putative		1.714	1.5	1.345	1.531	0.409	0.395	0.881	1.292	0.9	-0.7471	0.00786356	501	0.134921
153	LdBPK_210005100:Ld21:11188:11490:histoneH4		1.133	1.303	1.5	0.853	0.617	0.585	0.652	0.339	0.576	-0.64345	0.0021092	305	0.0594448
154	LdBPK_170008100:Ld17:63713:65062:elongationfactor1-alpha	Chr17_Up_ISC1_Tandem_Scat	1.5	1.324	1.394	1.343	1.979	2.024	2	2.231	1.919	0.64035	3.62945e-05	93	0.0033547
155	LdBPK_340024500:Ld34:846301:846879:Amastinsurfaceglycoprotein,putative		3.821	3.469	3.69	4.062	3.25	2.605	3.572	2.646	3.125	-0.7209	0.0183213	779	0.202169
156	LdBPK_170005900:Ld17:23271:24620:elongationfactor1-alpha	Chr17_Up_ISC1_Tandem_Scat	1.375	1.265	1.636	1.371	1.708	2	2	2.173	1.93	0.55045	0.00154787	278	0.0478616
157	LdBPK_340024600:Ld34:849060:849638:Amastinsurfaceglycoprotein,putative		3.857	3.187	3.724	3.812	3.182	2.684	3.143	2.771	3.312	-0.6266	0.014726	691	0.18319
158	LdBPK_160009400:Ld16:149683:153243:fucosekinase,putative		1.057	0.943	1.02	0.981	1.367	1.744	1.625	2.224	1.382	0.66815	0.00726094	487	0.128162
159	LdBPK_330010500:Ld33:226310:228412:heatshockprotein83-17	Chr33_ISC1_Up_Tandem	0.676	0.638	0.695	0.775	1.131	1.31	1.34	1.429	1.189	0.5838	4.64437e-05	100	0.0039923
160	LdBPK_310016100:Ld31:383634:385499:sodiumstibogluconateresistanceprotein,putative		1.859	1.409	1.817	1.731	1.978	0.887	1.14	1.151	1.21	-0.4308	0.100489	2058	0.419728
161	LdBPK_310016200:Ld31:387954:388610:hypotheticalprotein,conserved		1.203	1.167	1.267	1.328	1.222	0.412	0.616	0.613	0.551	-0.55845	0.0105908	589	0.154565
162	LdBPK_170006200:Ld17:29889:31238:elongationfactor1-alpha	Chr17_Up_ISC1_Tandem_Scat	1.375	1.382	1.424	1.286	2	1.976	2.239	2.25	1.977	0.72165	3.22015e-05	91	0.00304181
164	LdBPK_270026500:Ld27:900684:901889:branched-chainaminoacidaminotransferase,putative	Chr27_ISC1_Down_Tandem	1	1.031	1.133	1.303	0.356	0.615	0.432	0.569	0.463	-0.62975	0.000101846	123	0.00711765
165	LdBPK_210022200:Ld21:580008:580247:hypotheticalprotein,conserved		1.667	1.03	1.281	0.912	0.489	0.537	0.565	0.607	0.506	-0.6817	0.00251826	319	0.0678589
166	LdBPK_080013700:Ld08:389246:389827:amastin-likeprotein	Isolated_ISC1_Down_Tandem_Amastin	1.111	0.981	1.119	1.229	0.471	0.556	0.5	0.444	0.527	-0.6104	5.58551e-06	52	0.000923327
167	LdBPK_170007400:Ld17:49957:51306:elongationfactor1-alpha	Chr17_Up_ISC1_Tandem_Scat	1.313	1.441	1.485	1.371	2.021	2.119	1.913	2.288	2	0.6657	6.99048e-05	109	0.00551286
168	LdBPK_100016900:Ld10:484806:485198:histoneH3,putative	Isolated_ISC1_Down_Tandem2genes	1.167	1.303	1.194	1.412	0.468	0.575	0.636	0.811	0.651	-0.6408	9.2086e-05	121	0.00654191
169	LdBPK_170007300:Ld17:47752:49101:elongationfactor1-alpha	Chr17_Up_ISC1_Tandem_Scat	1.438	1.265	1.697	1.343	1.938	2.071	2	2.308	1.779	0.58345	0.00266352	326	0.070232
170	LdBPK_190019600:Ld19:592994:595327:glyceroluptakeprotein,putative	Chr19_ISC1_Down_Tandem	1.103	1.062	1.033	1.061	0.435	0.513	0.455	0.5	0.434	-0.59735	2.85185e-08	7	3.50207e-05
171	LdBPK_340035800:Ld34:1337858:1339117:ribosomalproteinL3,putative		1.571	1.5	1.483	1.594	0.295	0.316	0.929	1.188	0.987	-0.794	0.00683129	471	0.124675
172	LdBPK_120012500:Ld12:381735:383054:hypotheticalprotein,conserved		3.097	2.212	2.937	2.529	1.979	2.317	2.13	2.556	2.012	-0.49495	0.0537182	1431	0.322684
173	LdBPK_360036900:Ld36:1197153:1197566:40SribosomalproteinS24e	Chr36_ISC1_Down_Tandem	1	1.281	1.143	1.29	0.605	0.676	0.61	0.63	0.506	-0.5731	6.41598e-05	107	0.00515437
174	LdBPK_340035400:Ld34:1329342:1330601:ribosomalproteinL3,putative		1.536	1.594	1.517	1.562	0.205	0.289	0.976	1.417	0.95	-0.78485	0.0192576	800	0.206922
175	LdBPK_340024700:Ld34:851820:852398:Amastinsurfaceglycoprotein,putative		3.929	3.344	3.828	3.406	3.023	2.737	3.214	2.563	3.237	-0.67195	0.0116778	610	0.164561
176	LdBPK_170006000:Ld17:25477:26826:elongationfactor1-alpha	Chr17_Up_ISC1_Tandem_Scat	1.5	1.235	1.364	1.371	1.792	2.119	1.957	2.404	1.779	0.6427	0.00253543	321	0.0678959
177	LdBPK_350005100:Ld35:12745:13047:histoneH4	Isolated_ISC1_Down	1.135	1.212	1.071	1.128	0.614	0.537	0.558	0.542	0.512	-0.5839	3.62778e-07	21	0.000148497
178	LdBPK_170006900:Ld17:38930:40279:elongationfactor1-alpha	Chr17_Up_ISC1_Tandem_Scat	1.594	1.294	1.515	1.314	1.792	2.238	1.978	2.173	2	0.60695	0.000912152	238	0.0329448
179	LdBPK_190019200:Ld19:580420:581895:glyceroluptakeprotein,putative	Chr19_ISC1_Down_Tandem	1.034	1	1	1.151	0.37	0.564	0.432	0.52	0.434	-0.58225	8.05233e-06	59	0.00117318
180	LdBPK_020007000:Ld02:98300:98536:hypotheticalprotein		1.849	2.529	1.224	1.171	2.411	0.955	0.898	0.891	1.066	-0.44905	0.335782	4359	0.662167
181	LdBPK_350024000:Ld35:788929:789846:60SribosomalproteinL5,putative	Chr35_ISC1_Down_Tandem2	1.108	1.273	1.119	1.308	0.561	0.648	0.628	0.792	0.512	-0.5738	8.13977e-05	112	0.00624727
182	LdBPK_300021200:Ld30:540560:541510:p1/s1nuclease	Chr30_ISC1_Down_Tandem	1.143	1.375	1.138	1	0.727	0.71	0.349	0.574	0.362	-0.6196	0.00102038	247	0.0355108
183	LdBPK_350023900:Ld35:787044:787961:60SribosomalproteinL5,putative	Chr35_ISC1_Down_Tandem2	1.297	1.182	1.167	1.205	0.526	0.648	0.628	0.729	0.583	-0.58995	4.13855e-06	46	0.000773369
184	LdBPK_120012900:Ld12:413546:414865:hypotheticalprotein,conserved		3.032	2.242	2.969	2.324	2.085	1.927	2.196	3.074	2.06	-0.37335	0.248399	3634	0.587573
185	LdBPK_330009200:Ld33:164872:166974:heatshockprotein83-17	Chr33_ISC1_Up_Tandem	0.618	0.638	0.661	0.675	1.049	1.207	1.213	1.327	1.147	0.5406	1.80859e-05	79	0.00196793
186	LdBPK_290019800:Ld29:573786:574403:Amastinsurfaceglycoprotein,putative		1.161	1.091	1.241	1	1.682	1.553	1.698	1.429	1.712	0.49155	0.000355056	186	0.0164089
187	LdBPK_310016900:Ld31:415103:416968:sodiumstibogluconateresistanceprotein,putative		1.422	1.121	1.35	1.373	1.4	0.637	0.837	0.806	0.76	-0.4285	0.0325993	1075	0.260673
188	LdBPK_330008800:Ld33:118368:120470:heatshockprotein83-17	Chr33_ISC1_Up_Tandem	0.706	0.638	0.695	0.75	1.115	1.259	1.255	1.449	1.179	0.55415	7.19951e-05	110	0.00562609
189	LdBPK_080013800:Ld08:394417:394944:amastin-likeprotein		1.148	0.907	1.284	1.2	0.574	0.622	0.72	0.569	0.692	-0.49935	0.000398808	193	0.0177625
190	LdBPK_340023100:Ld34:743774:744355:amastin-likesurfaceprotein,putative		1.179	0.937	1.172	1	1.636	1.605	1.691	1.375	1.95	0.5794	0.00168366	286	0.0506039
191	LdBPK_350005300:Ld35:16858:18381:pyruvatekinase	Isolated_ISC1_Down_Tandem	1.189	1.212	1.167	1	0.596	0.667	0.581	0.688	0.631	-0.5094	1.48643e-05	74	0.00172667
192	LdBPK_140016700:Ld14:453812:454063:hypotheticalprotein		0.65	0.977	1.021	0.939	0.522	0.5	0.413	0.411	0.337	-0.46015	0.000861424	232	0.0319173
193	LdBPK_300021000:Ld30:535516:536466:p1/s1nuclease	Chr30_ISC1_Down_Tandem	1.107	1.25	1.138	0.969	0.75	0.579	0.372	0.638	0.337	-0.5808	0.000778578	230	0.0290985
194	LdBPK_140017300:Ld14:487149:497255:kinesinK39,putative	Isolated_ISC1_Up_Tandem	1	0.767	0.936	0.939	1.478	1.425	1.522	1.643	1.405	0.5841	4.36514e-05	97	0.00386833
195	LdBPK_310016500:Ld31:399828:401693:sodiumstibogluconateresistanceprotein,putative		1.047	0.955	1.033	0.866	0.844	0.3	0.523	0.441	0.455	-0.46265	0.00379685	367	0.0889311
196	LdBPK_220014700:Ld22:391521:393677:mitochondrialchaperone,putative	Chr22_ISC1_Up_Tandem	1.105	1.031	1.133	1.125	1.653	1.6	1.667	1.918	1.488	0.5667	0.000240136	164	0.0125866
197	LdBPK_310016600:Ld31:404148:404804:hypotheticalprotein,conserved		1.203	0.985	1.367	1.269	1.167	0.4	0.698	0.699	0.593	-0.4946	0.01748	752	0.199811
198	LdBPK_160020700:Ld16:593547:601571:kinesin,putative		0.514	0.429	0.44	0.442	0.918	0.977	0.979	1.017	0.876	0.49715	1.39357e-06	29	0.000413074
199	LdBPK_160009800:Ld16:163654:167214:fucosekinase,putative		0.971	0.886	0.9	0.885	1.286	1.419	1.562	1.966	1.247	0.5855	0.00555365	434	0.109998
200	LdBPK_280020900:Ld28:565124:565915:Qa-SNAREprotein	Chr28_ISC1_Down_Tandem	1.241	1.03	1.1	1.206	0.667	0.553	0.628	0.64	0.61	-0.52465	1.14397e-05	65	0.00151286
201	LdBPK_110005600:Ld11:18775:22155:GRIPdomaincontainingprotein,putative	Isolated_ISC1_Up	0.949	1.026	0.83	0.758	1.413	1.667	1.477	1.377	1.382	0.57245	0.000194536	149	0.011223
202	LdBPK_290024300:Ld29:810624:812411:paraflagellarrodprotein1D,putative	Chr29_ISC1_Down	1.258	1.091	1.103	1.25	0.636	0.658	0.558	0.653	0.712	-0.5321	1.21353e-05	70	0.00149022
203	LdBPK_290019400:Ld29:561054:561635:Amastinsurfaceglycoprotein,putative	Isolated_ISC1_Down_Tandem	1.129	1	1.31	1.187	0.636	0.737	0.628	0.531	0.675	-0.5151	0.000131664	138	0.00820132
204	LdBPK_340034100:Ld34:1270557:1271135:Amastinsurfaceglycoprotein,putative		1.214	1	1.483	1.375	2.045	1.816	1.714	1.292	2.15	0.5354	0.0276423	977	0.243207
205	LdBPK_020007300:Ld02:112390:115170:phosphoglycanbeta1,3galactosyltransferase		1.091	1.029	0.836	1	0.661	0.493	0.49	0.609	0.473	-0.4438	0.000227414	160	0.0122178
206	LdBPK_260005900:Ld26:25296:26366:hypotheticalprotein,conserved		0.519	0.5	0.531	0.902	0.969	1.045	1.083	1.483	0.931	0.4892	0.0102783	575	0.153656
207	LdBPK_340013800:Ld34:368269:369174:serine/threonine-proteinphosphatasePP1,putative	Isolated_ISC1_Down_Tandem	1.286	1.125	1.379	1.25	0.795	0.71	0.762	0.625	0.75	-0.5316	3.31294e-05	92	0.00309543
208	LdBPK_310024500:Ld31:843872:844948:3-ketoacyl-CoAthiolase-likeprotein,putative	Chr31_ISC1_Up_Tandem	0.891	1	0.9	1.015	1.4	1.562	1.465	1.516	1.431	0.5233	6.37709e-06	56	0.000978883
209	LdBPK_350024100:Ld35:790815:791732:60SribosomalproteinL5,putative	Chr35_ISC1_Down_Tandem2	1.027	1.091	1.119	1.077	0.509	0.556	0.721	0.729	0.571	-0.4613	5.9605e-05	104	0.00492658
210	LdBPK_310010500:Ld31:178014:178628:Amastinsurfaceglycoprotein,putative	Isolated_ISC1_Down_Tandem	1.453	1.273	1.6	1.239	0.811	0.85	0.86	0.753	0.91	-0.55445	0.000216442	157	0.0118505
211	LdBPK_300020900:Ld30:532994:533944:p1/s1nuclease	Chr30_ISC1_Down_Tandem	1.107	1.031	0.897	0.937	0.523	0.474	0.302	0.596	0.3	-0.554	0.00021412	154	0.0119518
212	LdBPK_130008400:Ld13:109240:110595:alphatubulin		0.882	0.694	0.915	0.822	1.169	1.833	1.322	2.879	1.36	0.88435	0.0421264	1257	0.288081
213	LdBPK_350023800:Ld35:785159:786076:60SribosomalproteinL5,putative	Chr35_ISC1_Down_Tandem2	1.162	1.242	1.262	1.282	0.702	0.833	0.744	0.854	0.714	-0.4676	1.09111e-05	63	0.00148876
214	LdBPK_280020600:Ld28:555855:556877:Qa-SNAREprotein	Chr28_ISC1_Down_Tandem	1.069	1.152	1.367	0.941	0.556	0.605	0.674	0.62	0.524	-0.53645	0.000370448	188	0.0169381
215	LdBPK_190008700:Ld19:128034:129212:hypotheticalprotein		1.207	1.156	1.033	1	0.478	0.641	0.591	0.8	0.53	-0.491	0.000352092	184	0.0164488
216	LdBPK_120014700:Ld12:584938:586212:hypotheticalprotein,conserved	Chr12_ISC1_Down_Tandem_Scat	0.806	0.576	0.687	0.559	0.128	0.122	0.109	0.185	0.155	-0.5172	2.37377e-05	87	0.00234539
217	LdBPK_360055200:Ld36:1801252:1802259:myosinheavychainkinasea-likeprotein		1.037	0.844	1	0.968	0.465	0.486	0.439	0.5	0.481	-0.48805	4.49131e-06	47	0.000821432
218	LdBPK_330009400:Ld33:171994:174096:heatshockprotein83-17	Chr33_ISC1_Up_Tandem	0.676	0.617	0.78	0.675	1.131	1.172	1.234	1.429	1.168	0.5398	8.93786e-05	120	0.00640249
219	LdBPK_330009300:Ld33:168433:170535:heatshockprotein83-17		0.676	0.66	0.712	0.8	1.066	1.19	1.192	1.286	1.053	0.4454	0.000101001	122	0.00711646
220	LdBPK_110018700:Ld11:537623:539794:ATP-bindingcassettesubfamilyA,member1,putative	Chr10_ISC1_Down_Tandem	1.718	1.553	1.489	1.515	1.043	1.051	0.909	1.094	0.91	-0.56735	4.1796e-05	96	0.00374248
221	LdBPK_310027900:Ld31:1004076:1006649:mannosyltransferase-likeprotein		1.109	1.03	1.017	0.955	1.511	1.55	1.453	1.989	1.317	0.53625	0.00470113	398	0.101535
222	LdBPK_290032000:Ld29:1098601:1099263:60SribosomalproteinL13,putative		1.258	1.03	0.897	1.031	0.545	1	0.512	0.714	0.512	-0.3974	0.0154805	708	0.187952
223	LdBPK_020007100:Ld02:101028:103346:phosphoglycanbeta1,3galactosyltransferase		1.879	2.088	1.09	0.943	2.357	0.97	0.98	1.094	1	-0.2198	0.59521	6212	0.823636
224	LdBPK_330010200:Ld33:196265:198367:heatshockprotein83-17		0.735	0.638	0.61	0.7	1.148	1.121	1.149	1.265	1.158	0.49745	3.41474e-06	42	0.000698883
225	LdBPK_360006900:Ld36:61780:64317:elongationfactor2		1.333	1	0.964	1.064	1.488	1.595	1.512	1.609	1.456	0.44175	0.000942795	240	0.0337678
226	LdBPK_220013800:Ld22:355815:357125:hypotheticalprotein,conserved		0.711	0.656	0.7	0.812	1.184	1.625	1.022	1.902	1	0.62685	0.0182128	776	0.201749
227	LdBPK_260021500:Ld26:595084:595347:40SribosomalproteinS33,putative		1.13	1.28	1.156	0.961	0.754	0.545	0.667	0.621	0.752	-0.46395	0.000391987	192	0.0175496
228	LdBPK_190014600:Ld19:378092:378469:ATG8/AUT7/APG8/PAZ2,putative		1.172	0.781	0.933	0.818	1.348	1.41	1.341	1.52	1.277	0.4532	0.00153463	275	0.0479699
229	LdBPK_160015200:Ld16:360034:362526:StealthproteinCR2,conservedregion2/StealthproteinCR3,conservedregion3,putative		0.971	0.971	0.92	1.019	1.306	1.442	1.479	1.655	1.371	0.48035	0.000225852	159	0.0122102
230	LdBPK_270009800:Ld27:161481:170657:calpain-likecysteinepeptidase,putative		0.759	0.625	0.667	0.636	0.978	1.256	1.205	1.118	1.122	0.46405	0.000111393	129	0.00742275
231	LdBPK_310016000:Ld31:379398:380054:hypotheticalprotein,conserved		1.531	1.409	1.617	1.672	2.089	0.925	1.105	1.495	1.09	-0.21645	0.40163	4874	0.708333
232	LdBPK_360036800:Ld36:1195887:1196300:40SribosomalproteinS24e	Chr36_ISC1_Down_Tandem	1.037	1.531	1.143	1.097	0.535	0.676	0.707	0.652	0.532	-0.5816	0.000948479	242	0.0336906
233	LdBPK_360055300:Ld36:1804367:1805374:myosinheavychainkinasea-likeprotein		0.926	1.031	0.929	1.032	0.488	0.541	0.512	0.5	0.582	-0.4549	2.27644e-06	38	0.000514955
234	LdBPK_330008700:Ld33:114805:116907:heatshockprotein83-17		0.765	0.66	0.695	0.75	1.082	1.155	1.234	1.306	1.189	0.4757	2.17064e-05	86	0.00216963
235	LdBPK_210016900:Ld21:389553:389951:histoneH2A,putative		1.033	1.303	1.031	1.265	0.596	0.683	0.652	1.018	0.706	-0.427	0.0049489	410	0.103758
236	LdBPK_220014000:Ld22:363550:367629:StealthproteinCR2,conservedregion2,putative		1.053	0.812	1.067	0.969	1.265	1.475	1.578	1.902	1.274	0.52355	0.00791484	504	0.134992
237	LdBPK_360006800:Ld36:58152:60689:elongationfactor2		1.296	1.031	1.179	1.193	1.651	1.649	1.732	1.565	1.544	0.45345	0.000150378	141	0.00916772
238	LdBPK_190023100:Ld19:703804:703876:		0.552	0.625	1.067	1.091	1.304	1.205	1.432	1.3	1.181	0.45065	0.0123962	627	0.169949
239	LdBPK_310010400:Ld31:175486:176100:Amastinsurfaceglycoprotein,putative		1.563	1.152	1.533	1.433	1.122	0.975	1.058	0.774	1.03	-0.42845	0.00498858	412	0.104082
240	LdBPK_300042300:Ld30:1331443:1332621:S-adenosylmethioninesynthetase	Chr30_ISC1_Down_Tandem2	1.036	1.125	0.897	1.219	0.523	0.71	0.628	0.851	0.55	-0.41685	0.00243958	316	0.0663627
241	LdBPK_330010400:Ld33:222749:224851:heatshockprotein83-17		0.735	0.596	0.678	0.825	1.082	1.19	1.128	1.367	1.158	0.4765	0.000245243	168	0.0125483
242	LdBPK_190019400:Ld19:586276:588609:glyceroluptakeprotein,putative	Chr19_ISC1_Down_Tandem	1	1.062	1.133	1.091	0.543	0.692	0.545	0.66	0.626	-0.4583	1.21006e-05	69	0.00150749
243	LdBPK_300025500:Ld30:728595:730094:succinyl-coa:3-ketoacid-coenzymeatransferase-likeprotein		1.357	1.531	1.448	0.937	0.909	1.053	0.953	1.213	0.9	-0.31265	0.0517695	1402	0.317411
244	LdBPK_330026400:Ld33:826654:826995:macrophagemigrationinhibitoryfactor-likeprotein		1.588	1.192	1.322	1.15	0.738	0.931	0.809	0.776	0.853	-0.4916	0.00125479	261	0.0413263
245	LdBPK_110010100:Ld11:164368:164440:		0.821	0.763	0.915	0.606	1.239	1.282	1.477	1.226	1.135	0.49555	0.000680266	218	0.0268237
246	LdBPK_140017400:Ld14:499038:506579:kinesinK39,putative		0.675	0.581	0.702	0.727	1.152	1.025	1.109	1.179	1.135	0.44875	1.16715e-05	67	0.00149744
247	LdBPK_330009900:Ld33:185580:187682:heatshockprotein83-17		0.676	0.617	0.729	0.725	1.082	1.172	1.106	1.327	1.147	0.48005	4.56835e-05	99	0.00396662
248	LdBPK_300019900:Ld30:493993:494520:ama1protein,putative		1.214	1	1.448	1.25	0.773	0.789	0.814	0.851	0.75	-0.4326	0.00123466	258	0.0411362
249	LdBPK_090017100:Ld09:410198:410268:		0.638	0.804	0.46	0.481	1	0.721	1.06	0.906	1.046	0.35085	0.00977882	559	0.150373
250	LdBPK_090016700:Ld09:409604:409675:		0.617	0.913	0.9	0.788	0.925	1.442	1.284	1.5	1.157	0.4571	0.0104524	582	0.154379
251	LdBPK_350042100:Ld35:1484481:1485095:hypotheticalprotein,conserved		0.811	0.636	0.833	0.641	1.105	1.296	1.163	1.667	1.036	0.52315	0.00613189	450	0.117133
252	LdBPK_290024400:Ld29:814681:816468:paraflagellarrodprotein1D,putative	Chr29_ISC1_Down	1.161	1.061	1	1.281	0.614	0.763	0.674	0.714	0.65	-0.44275	0.000175772	144	0.0104926
253	LdBPK_270026600:Ld27:904431:905636:branched-chainaminoacidaminotransferase,putative	Chr27_ISC1_Down_Tandem	1.069	0.937	1.2	0.97	0.644	0.538	0.545	0.667	0.585	-0.4482	0.000135471	139	0.00837775
254	LdBPK_330010000:Ld33:189143:191245:heatshockprotein83-17		0.676	0.596	0.627	0.675	1.016	1.155	1.085	1.286	1.032	0.4713	8.59642e-05	118	0.00626227
255	LdBPK_100010200:Ld10:227974:229899:GP63,leishmanolysin		1.067	0.909	1.194	1.647	0.681	0.7	0.75	0.66	0.699	-0.50625	0.00866958	526	0.14168
256	LdBPK_300021100:Ld30:538038:538988:p1/s1nuclease	Chr30_ISC1_Down_Tandem	1.143	1.156	1.034	1.031	0.705	0.658	0.279	0.66	0.312	-0.5682	0.00129629	267	0.0417338
257	LdBPK_130007900:Ld13:97653:99008:alphatubulin		0.853	0.673	0.723	0.756	0.949	1.476	1.17	2.466	1.105	0.68195	0.0639092	1581	0.347479
258	LdBPK_100010800:Ld10:252267:254066:GP63,leishmanolysin		4.5	3.091	4	3.912	4.596	3.825	4.386	6.83	3.843	0.82025	0.266165	3791	0.603522
259	LdBPK_210013200:Ld21:236211:236531:ATPsynthasesubunitC,putative		1.3	1.091	1.156	0.971	0.723	0.732	0.609	0.661	0.694	-0.4457	0.000248883	169	0.0126592
260	LdBPK_190014400:Ld19:375894:376271:ATG8/AUT7/APG8/PAZ2,putative		0.897	0.969	1.4	0.515	1.283	1.179	1.364	1.46	1.361	0.38415	0.0560421	1470	0.327713
261	LdBPK_130008200:Ld13:104605:105960:alphatubulin		0.912	0.878	0.936	0.867	1.085	1.381	1.322	2.621	1.244	0.63235	0.0842816	1852	0.39119
262	LdBPK_080013500:Ld08:378887:379468:amastin-likeprotein		1.204	0.907	0.91	1.143	0.662	0.6	0.56	0.444	0.604	-0.467	0.00061887	211	0.0252124
263	LdBPK_240017900:Ld24:461319:461837:amastin-likesurfaceprotein-likeprotein		1.258	1.485	1.281	0.794	0.979	1.049	0.778	0.698	0.846	-0.3345	0.0576704	1499	0.33071
264	LdBPK_310022700:Ld31:751468:752376:surfacemembraneproteingp46-likeprotein	Chr31_ISC1_Down_Tandem	1.219	1.03	1.083	1.015	0.578	0.787	0.628	1.247	0.635	-0.31175	0.0692009	1658	0.358776
265	LdBPK_330010100:Ld33:192704:194806:heatshockprotein83-17		0.735	0.553	0.678	0.775	0.967	1.121	1.128	1.327	1.137	0.45075	0.000652175	214	0.0261967
266	LdBPK_050018100:Ld05:452653:452725:		1.244	0.744	1.147	1.019	0.651	1.283	0.662	0.885	0.582	-0.2259	0.234719	3538	0.570278
267	LdBPK_260006000:Ld26:27149:27817:hypotheticalprotein		0.426	0.66	0.437	0.98	0.969	1.114	1.033	0.966	0.951	0.38085	0.015102	697	0.186251
268	LdBPK_290016600:Ld29:421953:423074:ribosomalproteinL1a,putative		1.323	1	1.207	1.156	0.75	1.053	0.744	1.612	0.762	-0.1873	0.377437	4682	0.692963
269	LdBPK_190014500:Ld19:376993:377370:ATG8/AUT7/APG8/PAZ2,putative		0.966	1.031	0.867	0.879	1.217	1.41	1.295	1.5	1.337	0.41605	0.000353227	185	0.0164126
270	LdBPK_120013200:Ld12:509338:510117:hypotheticalprotein,conserved		0.774	0.303	0.531	0.441	0.043	0.073	0.109	0.074	0.083	-0.43585	0.00163191	284	0.049394
271	LdBPK_310036900:Ld31:1399248:1399329:		0.688	0.773	0.567	0.597	0.756	1.2	1.151	1.054	0.994	0.37475	0.00620921	453	0.117824
272	LdBPK_190014700:Ld19:379191:379568:ATG8/AUT7/APG8/PAZ2,putative		1	0.937	1.133	0.727	1.196	1.41	1.455	1.38	1.181	0.37515	0.00658381	460	0.123031
273	LdBPK_260006300:Ld26:33344:34051:hypotheticalprotein,conserved		0.519	0.56	0.5	1	0.923	1.045	0.95	1.103	0.852	0.32985	0.025058	922	0.233621
274	LdBPK_340042600:Ld34:1556194:1556267:		1.036	1.281	1.31	0.594	0.659	0.763	0.714	0.75	1.125	-0.25305	0.187014	3094	0.519576
275	LdBPK_080013600:Ld08:384069:384650:amastin-likeprotein		1	1.093	1.06	0.886	0.603	0.622	0.7	0.556	0.637	-0.38615	8.82533e-05	119	0.00637501
276	LdBPK_100010500:Ld10:243144:244913:GP63,leishmanolysin		3.3	2.394	3.452	2.559	3.085	1.975	2.523	3.717	2.349	-0.19645	0.651157	6552	0.854295
277	LdBPK_330010300:Ld33:218198:221290:heatshockprotein83-17		0.529	0.574	0.61	0.55	0.852	0.948	0.979	1.041	0.968	0.39185	1.72821e-05	78	0.00190457
278	LdBPK_340021100:Ld34:665109:666116:d-isomerspecific2-hydroxyaciddehydrogenase-protein		1.036	1.094	1.207	1.094	1.386	1.5	1.429	1.583	1.7	0.41185	0.000662222	215	0.0264766
279	LdBPK_240024200:Ld24:695221:695541:hypotheticalprotein,conserved		1.323	1.636	0.687	1.176	0.936	0.78	0.844	0.736	0.879	-0.3705	0.0761652	1754	0.37327
280	LdBPK_240010600:Ld24:208060:208338:hypotheticalprotein,conserved		0.968	1.121	0.844	0.941	0.596	0.39	0.556	0.698	0.538	-0.4129	0.000951973	243	0.0336756
281	LdBPK_150009100:Ld15:143685:144011:60Sacidicribosomalprotein,putative		0.786	0.694	0.545	0.543	1.038	1.016	0.979	1.444	0.957	0.4448	0.00617756	452	0.117483
282	LdBPK_100015500:Ld10:447710:448102:histoneH3,putative		0.833	0.909	0.968	0.941	1.319	1.3	1.182	1.396	1.422	0.41105	0.0001287	137	0.0080752
283	LdBPK_080018100:Ld08:554885:556216:betatubulin		1.981	2.148	2.06	1.8	2.412	2.4	2.42	2.75	2.407	0.48055	0.00206377	303	0.0585483
284	LdBPK_190020100:Ld19:614861:615127:hypotheticalprotein,conserved		1.034	1.187	0.833	1.303	0.783	0.744	0.659	0.72	0.675	-0.37305	0.00508102	416	0.104992
285	LdBPK_150009200:Ld15:144786:145112:60Sacidicribosomalprotein,putative		0.833	0.583	0.818	0.657	1.058	1.016	1.128	1.206	1.13	0.38485	0.00060886	208	0.0251623
286	LdBPK_080017700:Ld08:543422:543721:hypotheticalprotein,conserved		1.778	1.667	1.612	0.971	1.25	1.156	1.2	1.375	1.253	-0.2602	0.15914	2794	0.489609
287	LdBPK_110013300:Ld11:295385:295879:40SribosomalproteinS21,putative		1.256	1.289	0.979	0.788	0.674	0.923	0.727	1.283	0.73	-0.2106	0.241742	3584	0.579803
288	LdBPK_170007800:Ld17:57293:58462:elongationfactor1-alpha	Chr17_Up_ISC1_Tandem_Scat	1.156	1.088	1.242	1.2	1.604	1.476	1.565	1.961	1.453	0.4403	0.00466878	396	0.101346
289	LdBPK_340019400:Ld34:582685:582963:hypotheticalprotein,conserved		1.071	1.344	1.207	1.187	0.773	0.947	0.81	0.938	0.687	-0.37125	0.00163092	283	0.0495384
290	LdBPK_190014200:Ld19:372299:372664:ATG8/AUT7/APG8/PAZ2,putative		1.034	0.906	0.967	1	1.37	1.461	1.364	2.02	1.169	0.50005	0.0190602	798	0.205316
291	LdBPK_300025400:Ld30:724357:725853:succinyl-coa:3-ketoacid-coenzymeatransferase-likeprotein		1.429	1.781	1.483	1.125	0.886	1.079	1.07	1.213	0.962	-0.4125	0.0177805	759	0.201371
292	LdBPK_310024700:Ld31:847156:848478:3-ketoacyl-CoAthiolase-likeprotein,putative	Chr31_ISC1_Up_Tandem	0.969	1.136	1.217	1.03	1.344	1.437	1.465	1.634	1.479	0.3838	0.00107829	252	0.0367818
293	LdBPK_020013200:Ld02:405430:406800:hypotheticalprotein,conserved		2	2.294	1.672	2.657	2.768	2.09	2.633	2.375	2.527	0.32285	0.197639	3200	0.530907
294	LdBPK_190013900:Ld19:367310:367675:AutophagyproteinAtg8ubiquitinlike,putative		1.345	1.031	1.133	1.121	1.391	1.538	1.432	1.66	1.506	0.3479	0.00309485	347	0.0766666
295	LdBPK_020012600:Ld02:385891:387255:hypotheticalprotein,conserved		1.121	1.029	1.06	1.257	1.482	1.403	1.469	1.781	1.319	0.37405	0.00692359	475	0.125295
296	LdBPK_020010800:Ld02:246850:246941:		0.939	0.824	1.209	1	1.107	1.597	1.347	1.891	1.341	0.4636	0.0275001	973	0.24295
297	LdBPK_150016800:Ld15:479764:480336:tryparedoxinperoxidase		1.238	1	0.818	1.029	0.654	0.587	0.638	0.651	0.565	-0.40225	0.00134209	270	0.0427282
298	LdBPK_270031300:Ld27:1083267:1084109:Tatbindingprotein1_TBP-1_-interactingprotein_TBPIP_,putative		1.172	1	1.167	1.182	0.756	0.769	0.818	0.902	0.793	-0.32265	0.000278565	174	0.0137618
299	LdBPK_320038700:Ld32:1231763:1233022:ribosomalproteinL3,putative		1.286	1.344	1.167	1.273	0.984	1.093	1.977	2.745	1.654	0.4231	0.283909	3946	0.61847
300	LdBPK_020009300:Ld02:193258:193410:hypotheticalprotein		1.424	1.147	0.836	1.314	1.018	0.821	0.857	0.703	0.978	-0.30485	0.0507591	1389	0.314129
301	LdBPK_330015700:Ld33:403872:405203:betatubulin		1.765	1.575	1.559	1.775	1.984	2.103	2.043	2.531	2.021	0.4679	0.00726324	488	0.12794
302	LdBPK_290031900:Ld29:1096567:1097229:60SribosomalproteinL13,putative		1.258	1.03	1.034	1.219	0.659	0.974	0.814	0.755	0.637	-0.36745	0.00387007	373	0.0891881
303	LdBPK_150013300:Ld15:346469:346587:		0.786	0.417	0.545	0.629	0.808	0.778	1.149	0.968	0.957	0.33775	0.0125724	632	0.171
304	LdBPK_260022000:Ld26:607610:608584:sphingolipiddelta4desaturase,putative		0.87	1	0.844	0.98	1.308	1.295	1.217	1	1.356	0.3117	0.00560173	435	0.110695
305	LdBPK_360007200:Ld36:72663:75200:elongationfactor2		1.37	0.937	1.107	1.032	1.349	1.513	1.439	1.587	1.367	0.3395	0.00954602	552	0.148655
306	LdBPK_300012200:Ld30:227850:228050:40SribosomalproteinS30,putative		0.964	1.687	1.172	1.25	0.818	0.842	0.907	0.787	0.85	-0.42745	0.0160232	718	0.191832
307	LdBPK_210013000:Ld21:234939:235256:60SribosomalproteinL36,putative		1.133	1.121	1.094	0.706	0.574	0.805	0.739	0.536	0.741	-0.3345	0.0174372	750	0.199853
308	LdBPK_240009300:Ld24:156852:160979:StealthproteinCR2,conservedregion2,putative		0.968	0.97	1.031	1.029	1.277	1.366	1.378	1.849	1.275	0.4295	0.00991944	564	0.151184
309	LdBPK_070016100:Ld07:519286:519642:RNAbindingprotein,putative		1.375	1.364	1.364	1.086	1.12	0.884	0.979	1.034	1	-0.29385	0.00601154	446	0.115864
310	LdBPK_360007000:Ld36:65408:67945:elongationfactor2		1.259	1.031	1.071	1.226	1.535	1.486	1.512	1.587	1.481	0.37345	0.000229827	161	0.0122708
311	LdBPK_130015200:Ld13:355324:356043:Dpy-30motifcontainingprotein,putative		1.206	1.143	1.362	1.311	0.898	0.857	0.898	0.776	0.895	-0.3907	0.000121314	134	0.00778223
312	LdBPK_350024200:Ld35:792700:793617:60SribosomalproteinL5,putative	Chr35_ISC1_Down_Tandem2	1.216	1.091	1.262	1.103	0.754	0.796	0.907	0.896	0.655	-0.3664	0.000763565	228	0.0287878
313	LdBPK_020006600:Ld02:74024:74323:hypotheticalprotein,conserved		1.03	1	0.91	1.057	0.875	0.612	0.653	0.625	0.78	-0.29025	0.00276692	331	0.0718564
314	LdBPK_190015300:Ld19:398072:398410:dyneinlightchain,putative		1.379	1.062	1.367	1.061	1	0.82	0.682	1.08	0.855	-0.32985	0.0214484	842	0.218968
315	LdBPK_100011100:Ld10:261419:263344:GP63,leishmanolysin		1.133	0.97	1.032	1.588	0.723	0.65	0.841	0.698	0.723	-0.45375	0.00937342	543	0.148387
316	LdBPK_170013400:Ld17:325970:326431:hypotheticalprotein,conserved		0.969	1.324	1.061	1.343	0.854	0.833	0.826	0.962	0.721	-0.33505	0.00883287	531	0.142989
317	LdBPK_350005400:Ld35:20203:21702:pyruvatekinase		1.027	1.242	1.19	0.897	0.719	0.815	0.86	0.75	0.69	-0.3222	0.00429841	387	0.0954758
318	LdBPK_110009700:Ld11:158401:158519:		1.282	1.132	1.192	1	0.804	0.667	0.909	0.774	0.989	-0.3229	0.00552468	433	0.109677
319	LdBPK_270017700:Ld27:542371:542691:hypotheticalprotein		0.759	1	1.033	1.061	0.733	0.538	0.659	0.745	0.61	-0.30625	0.00465393	395	0.101279
320	LdBPK_180016900:Ld18:484445:484774:hypotheticalprotein,conserved		1.379	1.485	1.233	1	0.978	0.949	0.93	0.824	0.976	-0.34285	0.00984281	561	0.150818
321	LdBPK_170008400:Ld17:90548:94747:receptor-typeadenylatecyclase,putative		1.313	1.206	1.152	1.314	0.833	0.905	0.935	1.212	0.849	-0.29945	0.010079	569	0.152265
322	LdBPK_050020800:Ld05:465820:465892:		1.049	0.791	0.971	0.981	0.73	0.981	0.615	0.623	0.602	-0.2378	0.039836	1211	0.282767
323	LdBPK_330009100:Ld33:160749:163418:heatshockprotein83-17		0.588	0.574	0.525	0.55	0.869	0.914	0.915	0.959	0.821	0.33635	8.46278e-06	60	0.00121243
324	LdBPK_110017200:Ld11:453394:453837:60SribosomalproteinL28,putative		1	0.868	0.936	0.879	1.087	1.333	1.136	1.604	1.258	0.36285	0.0114517	606	0.16244
325	LdBPK_360037000:Ld36:1198419:1198832:40SribosomalproteinS24e	Chr36_ISC1_Down	0.889	1.187	1.214	1	0.744	0.676	0.732	0.804	0.76	-0.3293	0.00256673	325	0.067888
326	LdBPK_330039700:Ld33:1438199:1438492:hypotheticalprotein,conserved		1.5	1.255	0.847	1.2	0.918	0.879	0.787	0.796	0.926	-0.3393	0.0281058	987	0.24478
327	LdBPK_180017500:Ld18:506566:508737:prolyl-tRNAsynthetase,putative		0.931	1.03	1.2	1	0.667	0.667	0.605	0.902	0.646	-0.34285	0.00312331	349	0.0769284
328	LdBPK_200017200:Ld20:557327:557728:Domainofunknownfunction_DUF1935_,putative		1.1	1.234	1.161	1.029	0.778	0.783	0.783	0.955	0.919	-0.2874	0.00167214	285	0.0504342
329	LdBPK_290024600:Ld29:822792:824579:paraflagellarrodprotein1D,putative	Chr29_ISC1_Down	1.097	0.939	0.966	1.219	0.614	0.684	0.744	0.735	0.675	-0.36485	0.000646425	213	0.0260876
330	LdBPK_020006900:Ld02:92570:94534:phosphoglycanbeta1,3galactosyltransferase		1.273	1.441	0.866	0.971	1.196	0.731	0.776	0.922	0.725	-0.26775	0.126156	2379	0.455837
331	LdBPK_020005100:Ld02:9324:9626:histoneH4		0.848	1.5	0.687	1.057	0.607	0.567	0.673	0.437	0.615	-0.4432	0.0284188	994	0.245763
332	LdBPK_360018000:Ld36:469420:470184:hypotheticalprotein,conserved		1.222	1.437	1.143	1.129	0.837	0.838	0.829	0.978	0.861	-0.36415	0.00124818	259	0.041426
333	LdBPK_060006000:Ld06:45315:46586:ATP-bindingcassetteproteinsubfamilyG,member1,putative		0.896	1	1.088	0.917	0.615	0.723	0.54	0.651	0.576	-0.35425	0.00026654	173	0.0132438
334	LdBPK_350010100:Ld35:164052:169829:proteophosphoglycanppg3,putative		1.27	0.939	1.31	1.026	1.491	1.352	1.535	1.083	1.583	0.27255	0.0736608	1723	0.367492
335	LdBPK_160020600:Ld16:593126:593530:hypotheticalprotein		1.229	1	0.98	0.981	1.408	1.116	1.333	0.897	1.382	0.1797	0.185819	3074	0.519617
336	LdBPK_290016400:Ld29:417267:418388:ribosomalproteinL1a,putative		1.226	1.273	1.276	1.031	0.841	1.079	0.907	1.735	0.812	-0.1267	0.548372	5899	0.799085
337	LdBPK_120014600:Ld12:581324:582643:hypotheticalprotein,conserved		2.677	2.03	3.156	2.265	1.872	2.171	2.13	2.352	1.917	-0.4436	0.105722	2133	0.426059
338	LdBPK_240022500:Ld24:647260:647334:		1.194	0.758	0.687	0.912	1.191	1.171	1.4	1	1.176	0.29985	0.0438486	1286	0.293097
339	LdBPK_090006700:Ld09:66387:66791:ATG8/AUT7/APG8/PAZ2,putative		0.957	0.761	1	0.808	1.189	0.674	1.284	1.625	1.222	0.3173	0.121501	2322	0.449795
340	LdBPK_280022800:Ld28:620303:620626:hypotheticalprotein		1	1.152	1	1.235	0.644	0.737	0.698	0.86	0.805	-0.34795	0.00127704	263	0.0417394
341	LdBPK_140012900:Ld14:294149:295276:fattyacidelongase,putative		1.05	1.093	0.872	1.061	0.674	1.45	0.717	0.679	0.876	-0.1398	0.444955	5195	0.736252
342	LdBPK_360020800:Ld36:558384:558851:hypotheticalprotein,conserved		1.407	1	1.321	1.064	0.953	0.973	0.854	0.761	0.81	-0.3278	0.0123006	623	0.16972
343	LdBPK_260005800:Ld26:24568:24801:hypotheticalprotein,conserved		0.481	0.64	0.344	1.137	0.846	0.795	0.917	0.897	0.99	0.2385	0.171443	2927	0.503493
344	LdBPK_270027100:Ld27:919992:920240:hypotheticalprotein,conserved		1.276	1.344	0.867	1	0.867	0.769	0.795	0.804	1.049	-0.26495	0.0540202	1437	0.323144
345	LdBPK_250012000:Ld25:221561:221848:hypotheticalprotein,conserved		1.3	1.03	1.097	1.265	0.848	0.75	0.978	0.63	0.917	-0.3484	0.00622899	455	0.11768
346	LdBPK_360019500:Ld36:502519:502590:		1.444	1.094	0.929	1.484	0.767	1.054	1.073	0.783	0.937	-0.31495	0.0586084	1515	0.33254
347	LdBPK_040006900:Ld04:58372:59949:hypotheticalprotein,conserved		1.032	1.091	1.059	1.143	0.743	0.736	0.784	0.984	0.726	-0.28665	0.00178838	292	0.0526469
348	LdBPK_260006200:Ld26:31492:32562:hypotheticalprotein,conserved		0.463	0.56	0.5	1.118	0.862	0.955	0.85	1.276	0.782	0.28475	0.132886	2447	0.466812
349	LdBPK_350029800:Ld35:1016081:1017334:Autophagy-relatedprotein24		1	1.121	1.262	1.308	0.86	0.944	0.86	1.021	0.821	-0.27155	0.00787962	502	0.134927
350	LdBPK_040006700:Ld04:53148:54725:hypotheticalprotein,conserved		1.065	1.03	1.029	0.943	0.7	0.811	0.667	1.095	0.623	-0.23755	0.0473002	1333	0.305021
351	LdBPK_240022400:Ld24:647092:647173:		0.839	0.697	0.844	0.971	1.17	1.171	1.244	0.717	1.231	0.26885	0.0635573	1575	0.346882
352	LdBPK_350016500:Ld35:529881:532235:oligosaccharyltransferasesubunit,putative		1.135	1	1.071	1.179	0.719	0.796	0.767	0.958	0.774	-0.29345	0.0014008	272	0.0442695
353	LdBPK_350005200:Ld35:13513:15036:pyruvatekinase		1.054	1.121	1.167	1.026	0.825	0.759	0.744	0.917	0.738	-0.2954	0.000440365	197	0.0192151
354	LdBPK_100006800:Ld10:78083:78394:hypotheticalprotein,conserved		0.933	1	0.774	0.765	1.255	1.1	1.295	0.868	1.181	0.2718	0.0298718	1023	0.251005
355	LdBPK_320024600:Ld32:727744:728220:hypotheticalprotein,conserved		1.036	1.437	1.2	1.091	0.79	0.907	0.818	1.176	0.679	-0.317	0.0365588	1154	0.272322
356	LdBPK_180017600:Ld18:510999:513170:prolyl-tRNAsynthetase,putative		1.034	1.03	1.167	1.061	0.733	0.641	0.698	0.961	0.72	-0.3224	0.00216307	308	0.0603693
357	LdBPK_280028900:Ld28:862817:862990:ribosomalproteinS29,putative		1.414	0.606	1.3	1.029	0.822	1.053	0.837	0.6	1.073	-0.21025	0.295394	4052	0.626656
358	LdBPK_150018400:Ld15:538858:544467:hypotheticalprotein,conserved		1.048	1	1.152	1.171	1.288	1.429	1.426	1.667	1.261	0.32145	0.00871905	528	0.141949
359	LdBPK_340009700:Ld34:159067:166110:hypotheticalprotein,conserved		1.25	1.094	1.241	1.156	1.455	1.632	1.524	2	1.375	0.41195	0.0146908	690	0.183018
360	LdBPK_050009200:Ld05:135407:135742:dynein-lightchain-protein,putative		0.902	1.07	1.029	0.943	0.651	0.679	0.662	0.541	0.755	-0.3284	0.00037986	189	0.0172766
361	LdBPK_330027400:Ld33:856752:857522:hypotheticalprotein,conserved		1.265	1.234	0.983	1.15	0.869	0.948	0.851	0.939	0.832	-0.2702	0.00320293	350	0.078664
362	LdBPK_340024400:Ld34:781232:781810:Amastinsurfaceglycoprotein,putative		3.893	3.187	3.69	3.406	3.455	2.684	3.334	2.792	3.225	-0.446	0.0824109	1830	0.387106
363	LdBPK_240021800:Ld24:631082:631441:ring-boxprotein,putative		1.161	0.818	1.187	1.059	0.787	0.854	0.667	0.698	0.813	-0.29245	0.0102171	574	0.153008
364	LdBPK_320029000:Ld32:893548:895551:membraneassociatedprotein-likeprotein		0.893	0.906	0.833	0.788	1.113	1.395	1.455	1.137	1.185	0.402	0.00189113	298	0.0545509
365	LdBPK_180011100:Ld18:247696:247956:40SribosomalproteinS27-1,putative		1.034	1.636	1.133	1.151	0.822	0.82	0.744	0.588	0.976	-0.4485	0.0142511	681	0.179886
366	LdBPK_240027400:Ld24:793014:793940:hypotheticalprotein,conserved		1.258	1.273	1.187	1.029	0.936	0.902	0.822	0.962	0.879	-0.28655	0.00139646	271	0.044295
367	LdBPK_360026000:Ld36:777136:777414:60SribosomalproteinL37a		1.222	1.656	1.321	1.129	0.953	0.811	0.951	1.087	0.911	-0.3894	0.0106388	590	0.155001
368	LdBPK_310017000:Ld31:422626:422865:hypotheticalprotein		1.359	0.939	1.317	1.149	0.967	1.05	0.872	0.914	0.91	-0.2484	0.0291497	1011	0.247844
369	LdBPK_170007900:Ld17:59313:60662:elongationfactor1-alpha	Chr17_Up_ISC1_Tandem_Scat	1.5	1.324	1.667	1.514	1.688	1.905	1.826	2.019	1.674	0.32115	0.0125804	633	0.17084
370	LdBPK_310016700:Ld31:407561:409330:sodiumstibogluconateresistanceprotein,putative		0.734	0.682	0.883	0.761	0.756	0.287	0.488	0.43	0.377	-0.2974	0.0185075	784	0.202922
371	LdBPK_130011600:Ld13:224413:228681:kinesin,putative		1.118	1.061	1.17	1.044	1.186	1.476	1.407	1.707	1.244	0.30575	0.02496	916	0.234232
372	LdBPK_140011300:Ld14:223660:224040:hypotheticalprotein,conserved		1.25	1.07	1.362	1.636	1	0.95	0.978	1.018	0.989	-0.3425	0.0137813	667	0.177608
373	LdBPK_360005100:Ld36:12424:12726:histoneH4		0.741	1.312	1.179	1.226	1.07	1.135	0.878	0.848	0.886	-0.1511	0.282884	3938	0.61749
374	LdBPK_340045700:Ld34:1653617:1654210:hypotheticalprotein,conserved		1.357	1.125	1.276	1.281	1	1.105	0.952	0.958	0.962	-0.26435	0.00169819	287	0.0508629
375	LdBPK_020007200:Ld02:105744:108251:phosphoglycanbeta1,3galactosyltransferase		1.212	1.353	0.881	0.943	1.268	0.761	0.694	0.859	0.703	-0.24025	0.166952	2885	0.497443
376	LdBPK_350014800:Ld35:442864:443979:aldose1-epimerase,putative	Chr35_ISC1_Down_Tandem	1.324	1.273	1.024	1	0.667	0.833	0.837	1.146	0.667	-0.32525	0.0335902	1092	0.264415
377	LdBPK_050013700:Ld05:316823:317290:hypotheticalprotein,conserved		1	1.116	1.088	1	0.73	0.849	0.585	0.869	0.653	-0.3138	0.00235379	313	0.0646428
378	LdBPK_360073400:Ld36:2453371:2455074:glucosetransporter2		0.926	0.969	1	1	0.698	0.703	0.659	0.63	0.671	-0.30155	2.28304e-06	39	0.000503206
379	LdBPK_060012800:Ld06:295004:300292:YEATSfamily,putative		1.125	0.971	1	1.056	1.154	1.34	1.34	1.746	1.196	0.3172	0.035805	1134	0.27141
380	LdBPK_220005100:Ld22:9889:10260:Cytochromeb5-likeHeme/Steroidbindingdomaincontainingprotein,putative		1.105	1.156	1.233	1.156	0.776	1.075	0.844	0.869	0.774	-0.2949	0.00306238	345	0.0763021
381	LdBPK_300022900:Ld30:617505:617957:Proteinofunknownfunction_DUF1077_,putative		1.286	1.25	1.172	1.125	0.932	0.579	1.163	0.574	0.9	-0.37865	0.0239909	897	0.229906
382	LdBPK_190014300:Ld19:374795:375172:ATG8/AUT7/APG8/PAZ2,putative		0.724	1.094	0.867	0.879	1.283	1.026	1.182	2.06	0.952	0.4096	0.124635	2362	0.453583
383	LdBPK_230024700:Ld23:726495:726920:hypotheticalprotein		1.156	1.065	1.156	1.157	0.847	0.707	0.911	0.862	0.847	-0.2987	0.000238346	163	0.0125695
384	LdBPK_260006100:Ld26:30764:30997:hypotheticalprotein,conserved		0.556	0.56	0.719	0.863	0.908	1.068	0.8	0.948	1	0.2703	0.0133665	657	0.174883
385	LdBPK_130013100:Ld13:285886:288576:hypotheticalprotein,conserved		1.059	1.041	1.064	0.978	1.203	1.357	1.458	1.535	1.244	0.3239	0.00303299	344	0.0757895
386	LdBPK_050015300:Ld05:376218:376529:hypotheticalprotein,conserved		1.122	1.116	1.382	1.132	0.746	0.83	0.877	0.82	0.816	-0.3702	0.00053981	205	0.0226352
387	LdBPK_310010600:Ld31:180538:181152:Amastinsurfaceglycoprotein,putative		1.516	1.258	1.567	1.298	1.1	1.075	1.326	0.935	1.144	-0.29375	0.0205047	830	0.21236
388	LdBPK_340013900:Ld34:375553:375930:TranscriptionfactorPcc1,putative		1.25	1.406	1.586	1.25	0.909	0.974	1.143	1.021	1.062	-0.3512	0.00396463	374	0.0911228
389	LdBPK_340034900:Ld34:1317485:1319521:selenocysteine-specificelongationfactor,putative		1.286	1.156	1.31	1.281	0.977	1.026	0.976	1.229	0.95	-0.22665	0.010327	578	0.153583
390	LdBPK_280015000:Ld28:349692:350072:Tctex-1family,putative		1.276	1.03	1.2	1.294	0.933	0.842	0.977	1.04	0.854	-0.2708	0.0051994	423	0.10566
391	LdBPK_310020600:Ld31:572756:577369:pentamidineresistanceprotein1		1.063	0.97	1.05	1.015	1.167	1.337	1.337	2.882	1.222	0.5645	0.169806	2912	0.501255
392	LdBPK_110010200:Ld11:164514:164595:		0.795	0.711	0.979	0.667	1	1.077	1.068	1.038	1.056	0.2598	0.00426692	384	0.0955169
393	LdBPK_030014700:Ld03:386726:387040:hypotheticalprotein,conserved		0.606	1.242	1.086	1.222	0.93	0.851	0.796	0.662	0.905	-0.2102	0.179995	3016	0.513008
394	LdBPK_320028000:Ld32:849551:850252:CSN8/PSMD8/EIF3Kfamily,putative		1.429	1.375	1.1	1	0.935	0.93	0.864	0.961	0.988	-0.2904	0.01799	764	0.202411
395	LdBPK_170019300:Ld17:561007:561363:hypotheticalprotein,conserved		1.031	1.088	1.273	1.143	0.896	0.762	0.543	0.885	0.814	-0.35375	0.00441722	391	0.0971111
396	LdBPK_140008900:Ld14:137873:138805:hypotheticalprotein,conserved		1.025	0.93	1.149	1.061	0.87	0.55	0.761	0.714	0.742	-0.31385	0.00303289	343	0.076008
397	LdBPK_050020700:Ld05:464771:465056:		1.317	0.814	0.794	1.132	0.73	0.887	0.631	0.623	0.673	-0.30545	0.0438604	1287	0.292948
398	LdBPK_190005200:Ld19:10044:10367:histoneH2B		0.414	0.656	0.5	0.576	0.239	0.205	0.227	0.26	0.241	-0.3021	0.000340757	182	0.0160942
399	LdBPK_360010300:Ld36:153888:154937:zinc-fingerofaC2HC-type,putative		1.259	1.187	1.321	0.871	0.837	0.838	1	0.957	0.924	-0.2483	0.0350058	1118	0.26915
400	LdBPK_360013600:Ld36:297514:297726:hypotheticalprotein		1.222	1.281	1.357	0.935	0.953	0.811	1.098	0.935	1.089	-0.22155	0.0645437	1592	0.348504
401	LdBPK_300037300:Ld30:1139956:1140243:hypotheticalprotein,conserved		1.321	1.156	1.034	1.125	0.841	0.842	0.93	0.83	0.875	-0.2954	0.00121622	256	0.0408385
402	LdBPK_080018300:Ld08:563574:565103:hypotheticalprotein,conserved		1.019	1.093	1.134	0.8	1.353	1.444	1.22	1.75	1.22	0.3859	0.0200174	820	0.209841
403	LdBPK_050021000:Ld05:466234:466519:		0.976	1.093	0.971	1.075	0.73	1.415	0.692	1.148	0.725	-0.08675	0.619159	6362	0.836576
404	LdBPK_360042100:Ld36:1342356:1343582:hypotheticalprotein,conserved		1.222	1.125	1.321	1.323	0.93	1.081	0.976	1.326	0.975	-0.19015	0.0752814	1746	0.370629
405	LdBPK_280015600:Ld28:370574:370924:ribosomalproteinS20,putative		1.207	0.939	0.767	1.029	1.089	1.289	1.279	1.34	0.927	0.1993	0.137911	2517	0.470991
406	LdBPK_010011700:Ld01:193055:197551:hypotheticalprotein,conserved		1.171	0.976	1.176	1.118	1.438	1.469	1.4	1.606	1.301	0.33255	0.00201882	301	0.0576539
407	LdBPK_280012000:Ld28:259884:261311:BTB/POZdomaincontainingprotein,putative		1.172	1.182	1.033	1.294	0.822	1.079	0.884	1.04	0.866	-0.23205	0.0168804	738	0.196618
408	LdBPK_240009400:Ld24:164034:168155:StealthproteinCR2,conservedregion2,putative		1	0.879	1	1.029	1.191	1.293	1.378	1.698	1.242	0.3834	0.00855914	522	0.140947
409	LdBPK_200015600:Ld20:456722:457549:hypotheticalprotein,conserved		0.9	1	0.839	1.088	1.111	1.261	1.25	1.242	1.03	0.22205	0.0168205	736	0.196453
410	LdBPK_360019400:Ld36:502353:502437:		1.259	1.125	1.214	0.871	0.907	0.892	0.878	0.848	0.848	-0.24265	0.0163939	726	0.194108
411	LdBPK_310010200:Ld31:170450:171049:amastin,putative		1.188	1.045	1.217	1.119	1.444	0.425	1.953	0.344	1.641	0.01915	0.960492	8431	0.97929
412	LdBPK_330007200:Ld33:68495:68917:hypotheticalprotein,conserved		1.206	1.383	0.814	1.375	1.066	0.897	0.915	1	1.032	-0.2125	0.127195	2394	0.456713
413	LdBPK_060005900:Ld06:41914:43905:ATP-bindingcassetteproteinsubfamilyG,member1,putative		1.021	1.059	1.059	1	0.75	0.894	0.72	0.778	0.75	-0.25635	0.000214658	155	0.0119045
414	LdBPK_080013000:Ld08:360139:360750:Amastinsurfaceglycoprotein,putative		0.981	0.981	1.149	0.943	0.691	0.644	0.68	0.694	0.714	-0.3289	0.000112711	132	0.00733987
415	LdBPK_050020100:Ld05:461845:462130:		0.902	0.977	1.147	1.094	0.746	1.075	0.723	0.934	0.643	-0.2058	0.0828707	1835	0.388205
416	LdBPK_150009900:Ld15:160119:160532:hypotheticalprotein		0.952	0.917	0.939	1.229	1.25	1.143	1.234	1.127	1.261	0.19375	0.0312542	1045	0.257092
417	LdBPK_300034400:Ld30:1066084:1066413:hypotheticalprotein,conserved		1.357	1.031	0.793	1.219	0.977	0.816	0.837	0.787	1.037	-0.2092	0.127125	2392	0.456842
418	LdBPK_280021000:Ld28:566807:567223:Proteinofunknownfunction_DUF423_,putative		1.172	1.364	1.167	1.206	0.844	0.974	0.907	0.84	0.902	-0.33385	0.000261368	171	0.0131387
419	LdBPK_200020800:Ld20:692361:692786:40SribosomalproteinS11,putative		0.94	1.172	0.968	0.853	0.722	0.674	0.583	0.636	0.667	-0.32685	0.00148375	273	0.046719
420	LdBPK_010006500:Ld01:39922:40164:LSMdomaincontainingprotein,putative		1.024	0.81	1.206	0.912	0.75	0.633	0.58	0.682	0.688	-0.3214	0.00547403	431	0.109176
421	LdBPK_180018200:Ld18:532418:533344:Mitochondrialcarrierprotein,putative		1	1.182	1	1.061	0.711	0.923	0.814	0.745	0.732	-0.27575	0.00202141	302	0.0575366
422	LdBPK_280013500:Ld28:294023:294781:hypotheticalprotein,conserved		1.103	1.394	1.033	1.147	0.733	0.974	0.837	0.84	0.939	-0.30465	0.00850612	519	0.140884
423	LdBPK_340022700:Ld34:728837:729346:Amastinsurfaceglycoprotein,putative		1.321	1.094	1.276	0.906	0.909	0.895	1	0.729	0.9	-0.26265	0.0302471	1027	0.253168
424	LdBPK_320016400:Ld32:424279:424524:smallnuclearribonucleoprotein,putative		1.214	1.219	0.967	0.909	0.806	0.791	0.864	0.804	0.852	-0.25385	0.0104653	583	0.154305
425	LdBPK_040015600:Ld04:387025:387693:Domainofunknownfunction_DUF947_,putative		1.258	1.273	1.294	1.057	0.971	1.057	0.902	1.206	0.981	-0.1971	0.0359175	1138	0.271307
426	LdBPK_220017700:Ld22:530919:531410:hypotheticalprotein,conserved		0.921	0.937	1.267	0.844	1.388	1.2	1.333	1.213	1.191	0.27275	0.0230387	874	0.226591
427	LdBPK_170013600:Ld17:328753:329214:hypotheticalprotein,conserved		1.094	0.882	1.091	1	0.729	0.762	0.696	1.038	0.884	-0.19495	0.0523202	1410	0.318968
428	LdBPK_230012200:Ld23:230538:230611:		0.933	0.891	1.133	0.804	1.102	1.195	1.489	1.4	1.133	0.32355	0.0186811	793	0.2025
429	LdBPK_340033900:Ld34:1266084:1266485:hypotheticalprotein		1.036	0.875	1.172	0.687	1.159	1.263	1.238	1.646	1.1	0.3387	0.0486798	1351	0.309735
430	LdBPK_290024700:Ld29:826847:828634:paraflagellarrodprotein1D,putative	Chr29_ISC1_Down	1	1.03	1.034	1.219	0.75	0.763	0.721	0.755	0.725	-0.32795	0.000162776	142	0.0098537
431	LdBPK_340040700:Ld34:1502198:1502650:hypotheticalprotein,conserved		0.929	1.125	0.655	0.969	0.818	0.474	0.643	0.667	0.8	-0.2391	0.0684804	1650	0.356762
432	LdBPK_070006600:Ld07:62392:64938:proteinkinase,putative		1.219	1.091	1.091	0.971	1.22	1.372	1.458	1.559	1.267	0.2822	0.0114545	607	0.162212
433	LdBPK_360016800:Ld36:439081:439542:hypotheticalprotein,conserved		1.037	1.187	1.107	0.968	0.791	0.865	0.707	0.717	0.823	-0.29415	0.000933983	239	0.0335921
434	LdBPK_250008600:Ld25:103368:103850:hypotheticalprotein		1.2	1.212	1	1.382	0.935	0.925	1.067	0.833	0.893	-0.2679	0.0132183	654	0.173738
435	LdBPK_100005100:Ld10:6285:8264:pteridinetransporter,putative		1	1.061	0.903	0.971	0.766	0.6	0.705	0.698	0.795	-0.27095	0.000757522	226	0.0288126
436	LdBPK_290024200:Ld29:806581:808356:paraflagellarrodprotein1D,putative	Chr29_ISC1_Down	1.032	0.909	1.138	1.062	0.75	0.789	0.767	0.796	0.7	-0.27485	0.000565731	206	0.0236069
437	LdBPK_340023200:Ld34:747554:748135:Amastinsurfaceglycoprotein,putative		1.179	0.875	1.379	1.281	1.045	0.921	1.095	0.792	0.95	-0.2179	0.0948062	1974	0.412844
438	LdBPK_340028700:Ld34:1022150:1022770:hypotheticalprotein,conserved		1.107	1.125	1.379	0.969	0.909	1	0.81	0.833	0.837	-0.2672	0.016096	720	0.192168
439	LdBPK_050014000:Ld05:326691:332645:Mono-functionalDNA-alkylatingmethylmethanesulfonateN-term/CPSFAsubunitregioncontainingprotein,putative		1.098	0.954	1.059	1	1.238	1.491	1.308	1.639	1.255	0.35845	0.00600056	445	0.115912
440	LdBPK_360066200:Ld36:2193784:2194191:hypotheticalprotein		1.37	0.937	1.25	1.129	0.837	1.162	0.878	1.065	0.911	-0.2009	0.102362	2085	0.422016
441	LdBPK_310019500:Ld31:518030:518422:Cytochromeb5-likeHeme/Steroidbindingdomaincontainingprotein,putative		0.969	1.015	1.167	1.164	0.811	0.912	0.744	0.774	0.82	-0.26655	0.00189086	297	0.0547267
442	LdBPK_290032100:Ld29:1100634:1101296:60SribosomalproteinL13,putative		1.032	1.152	1	1.281	0.705	1.21	0.814	0.98	0.712	-0.23205	0.0986211	2032	0.417198
443	LdBPK_160011600:Ld16:224731:225048:RING-H2zincfinger/Ringfingerdomain/Anaphase-promotingcomplexsubunit11RING-H2fingercontainingprotein,putative		0.914	1.286	1.16	1.154	0.939	1	0.729	0.879	0.843	-0.2505	0.0223439	854	0.224904
444	LdBPK_350034400:Ld35:1195540:1195965:Sybindin-likefamily,putative		1.081	1.182	0.714	1.179	0.807	0.852	0.907	0.771	0.988	-0.174	0.146577	2643	0.476721
445	LdBPK_190017400:Ld19:508602:516632:hypotheticalprotein,conserved		1.172	1.031	1.3	1.091	1.304	1.461	1.409	1.78	1.325	0.3073	0.0267308	956	0.240353
446	LdBPK_310027800:Ld31:999608:1002508:mannosyltransferase-likeprotein		1.016	0.97	1.133	1.104	1.589	1.3	1.337	2.28	1.275	0.50045	0.0547998	1451	0.324645
447	LdBPK_360012400:Ld36:215327:216718:UAAtransporterfamily,putative		1.259	1.25	1.071	1.193	0.977	0.946	0.902	0.935	0.949	-0.25145	0.000436968	195	0.0192625
448	LdBPK_080012100:Ld08:308503:309084:Amastinsurfaceglycoprotein,putative		0.704	0.611	0.806	0.657	0.956	0.956	1.04	0.806	1.066	0.2703	0.00367514	361	0.0875112
449	LdBPK_160018900:Ld16:519059:519400:cytochromec,putative		0.971	1	1.28	1.288	0.755	0.884	0.812	0.897	0.865	-0.29215	0.00892377	533	0.143919
450	LdBPK_030006200:Ld03:39203:39622:hypotheticalprotein,conserved		1.152	1.333	0.943	1.25	1.088	0.936	0.907	0.912	0.926	-0.2157	0.0359238	1139	0.271116
451	LdBPK_350043800:Ld35:1533652:1534095:hypotheticalprotein,conserved		1.216	1.061	1.31	1.538	0.982	1.111	1.046	0.917	0.988	-0.27245	0.0242518	902	0.231118
452	LdBPK_330008900:Ld33:122058:122849:Hsp90protein,putative		0.412	0.383	0.356	0.45	0.672	0.69	0.596	0.898	0.663	0.30355	0.00154509	277	0.0479479
453	LdBPK_190009800:Ld19:185269:185643:ProteasomematurationfactorUMP1,putative		1.31	1.187	1.333	0.848	0.978	0.974	0.977	0.9	0.916	-0.2205	0.0634778	1573	0.346888
454	LdBPK_010011500:Ld01:185925:189254:HSP70-likeprotein		1.073	1.024	1.147	1.059	1.266	1.367	1.34	1.515	1.269	0.27565	0.00175674	290	0.0520721
455	LdBPK_250006700:Ld25:42671:43318:hypotheticalprotein,conserved		0.833	1.061	1.097	0.941	1.261	1.275	1.289	1.296	0.988	0.2388	0.0261708	946	0.237806
456	LdBPK_350052900:Ld35:1881422:1882366:PACRGB		1.108	1.212	1.19	0.974	0.842	0.926	0.86	0.875	0.893	-0.2418	0.00189747	299	0.0545507
457	LdBPK_360045100:Ld36:1427475:1427786:EF-handdomainpair,putative		0.852	1.344	1.036	1	0.744	0.811	0.659	0.696	0.772	-0.3216	0.0121009	620	0.167774
458	LdBPK_300030500:Ld30:924807:925709:hypotheticalprotein,conserved		1.214	1.125	1.379	1.281	1.114	0.816	0.837	1.213	0.975	-0.25875	0.0351944	1123	0.269396
459	LdBPK_360030100:Ld36:923450:924937:Bardet-Biedlsyndrome4protein,putative		1.185	1.156	1.036	1.161	0.884	1	0.854	1.217	0.886	-0.1663	0.0805297	1809	0.382661
460	LdBPK_120014400:Ld12:574040:575974:surfaceantigenprotein2,putative		1.355	0.97	1.312	1.059	0.83	0.951	0.913	0.907	1.024	-0.249	0.0280989	986	0.244968
461	LdBPK_220012500:Ld22:292095:295028:50Sribosome-bindingGTPase/Dynaminfamily,putative		1.105	1.031	1.1	1.125	1.265	1.375	1.489	1.934	1.191	0.36055	0.0466724	1325	0.302789
462	LdBPK_340043000:Ld34:1566824:1567849:Ankyrinrepeats_3copies_/Ankyrinrepeats_manycopies_/Ankyrinrepeat,putative		0.929	1.125	1.276	1.156	0.841	0.868	0.905	0.979	0.812	-0.2405	0.0117874	611	0.165833
463	LdBPK_030007300:Ld03:65915:66166:ribosomalproteinL38,putative		1.667	1.212	1.257	0.944	0.947	0.957	0.963	1.015	1.063	-0.281	0.0732594	1717	0.366766
464	LdBPK_270021200:Ld27:652304:652708:DNA-directedRNApolymeraseII-likeprotein		1.31	1.031	1.133	1.182	0.978	0.82	0.886	0.667	0.976	-0.2986	0.00874577	529	0.142115
465	LdBPK_300023400:Ld30:634147:634854:smallGTP-bindingproteinRab28,putative		1	1.219	1.345	1.281	1.045	0.974	0.93	0.979	1.05	-0.21565	0.0186453	789	0.203137
466	LdBPK_190019300:Ld19:582919:585252:glyceroluptakeprotein,putative	Chr19_ISC1_Down_Tandem	1.034	1.125	1.233	1.151	0.935	1.103	0.818	0.76	0.867	-0.23915	0.0162657	723	0.193389
467	LdBPK_140007800:Ld14:85029:87920:hypotheticalprotein,conserved		1	0.93	1.128	1.061	1.152	1.3	1.304	1.554	1.045	0.24125	0.0536732	1429	0.322865
468	LdBPK_340031300:Ld34:1159857:1165571:hypotheticalprotein,conserved		0.821	0.75	0.759	0.75	1.432	1.71	1.024	0.771	0.837	0.3848	0.10267	2091	0.422071
469	LdBPK_060017600:Ld06:495188:496600:Thioredoxin,putative		0.917	1	0.941	0.861	0.596	0.638	0.66	0.667	0.728	-0.27195	0.000112042	131	0.00735203
470	LdBPK_210014000:Ld21:272276:272530:hypotheticalprotein		0.833	1.121	1.094	1.176	0.83	0.927	0.826	0.839	0.941	-0.1834	0.0399526	1214	0.282893
471	LdBPK_310010300:Ld31:172959:173573:Amastinsurfaceglycoprotein,putative		1.281	1.182	1.5	1.328	1.111	1.012	1.07	0.914	1.036	-0.29415	0.0038536	370	0.0895286
472	LdBPK_220012300:Ld22:284071:288915:5'a2rel-relatedprotein		0.895	0.781	0.833	0.75	1	1.075	1.089	1.197	0.976	0.25265	0.00186975	296	0.0542984
473	LdBPK_300027600:Ld30:795859:795930:		1	1.125	0.862	1.156	0.795	0.684	0.837	0.702	1	-0.23215	0.0323604	1068	0.260459
474	LdBPK_330035300:Ld33:1179644:1179943:hypotheticalprotein,conserved		1.059	1.149	1.441	0.775	0.869	0.845	0.787	0.837	0.8	-0.2784	0.0559926	1469	0.327646
475	LdBPK_260025200:Ld26:764766:765446:hypotheticalprotein,conserved		1.037	1.2	0.844	1.216	0.892	0.75	0.85	1.103	0.852	-0.18485	0.10958	2188	0.430509
476	LdBPK_360054300:Ld36:1763102:1763929:chaperoneproteinDNAj,putative		1.185	1.25	1.321	1.032	0.814	1.108	0.951	1	0.937	-0.235	0.0179891	763	0.202666
477	LdBPK_360075400:Ld36:2530722:2530794:		1.222	0.937	1.036	1.193	0.86	0.784	0.78	0.848	0.886	-0.2654	0.00420894	380	0.0952108
478	LdBPK_230022700:Ld23:669540:670037:hypotheticalprotein,conserved		1.489	1.196	1.267	1.412	1.153	1.073	1.044	1.4	1.071	-0.1928	0.0810635	1817	0.383501
479	LdBPK_290024500:Ld29:818737:820524:paraflagellarrodprotein1D,putative	Chr29_ISC1_Down	1.032	1	0.862	1.219	0.727	0.71	0.791	0.776	0.75	-0.27745	0.00426178	383	0.0956508
480	LdBPK_320046000:Ld32:1495364:1496146:60SribosomalproteinL2,putative		1.143	0.906	1.2	1	0.806	0.767	0.864	0.882	0.58	-0.28245	0.0126365	635	0.17106
481	LdBPK_220012000:Ld22:268833:270680:3'a2rel-relatedprotein		1.237	1.219	1.133	1.125	0.857	1.05	0.911	1.098	0.786	-0.2381	0.0122235	621	0.1692
482	LdBPK_270030900:Ld27:1075003:1075344:hypotheticalprotein,conserved		1.034	1.156	1.167	1.303	0.956	0.897	0.841	0.804	0.976	-0.2702	0.00303067	342	0.0761743
483	LdBPK_030012300:Ld03:290399:290653:cytochromecoxidasecopperchaperone,putative		1.152	1.121	0.743	1.222	0.965	0.872	0.852	0.838	1.032	-0.1477	0.196809	3193	0.529838
484	LdBPK_240015000:Ld24:350950:355683:hypotheticalprotein,conserved		1.065	0.879	1.156	1.029	1.17	1.39	1.311	1.717	1.242	0.33375	0.0263956	951	0.238587
485	LdBPK_310031600:Ld31:1189953:1197392:hypotheticalprotein,conserved		1.125	1.015	1	1.015	1.233	1.287	1.279	1.387	1.216	0.24165	0.000728684	222	0.0282152
486	LdBPK_350041900:Ld35:1479840:1480325:iron-sulfurclusterassemblyprotein,putative		1.135	1.121	1.071	0.872	0.789	0.889	0.814	1.063	0.833	-0.17215	0.0610529	1547	0.339244
487	LdBPK_050020500:Ld05:464357:464429:		1	0.954	1.118	0.755	0.841	1.057	0.692	0.639	0.714	-0.16815	0.162639	2830	0.494008
488	LdBPK_290032700:Ld29:1122151:1122354:hypotheticalprotein,conserved		0.968	1	1.172	0.75	0.636	0.947	0.721	0.673	0.825	-0.2121	0.0703088	1680	0.359747
489	LdBPK_360033300:Ld36:1052605:1052676:		0.778	1.187	0.929	0.871	1.163	1.081	1.122	1.196	1.19	0.20915	0.0360248	1145	0.270454
490	LdBPK_360045700:Ld36:1437793:1438461:NUDIXhydrolase3,putative		0.889	1.094	0.714	0.935	0.744	0.649	0.61	0.63	0.798	-0.2218	0.0275698	975	0.243067
491	LdBPK_260017000:Ld26:389384:394666:hypotheticalprotein,conserved		1.148	1.02	1.156	1.098	1.2	1.386	1.4	1.724	1.238	0.2841	0.0342993	1101	0.26779
492	LdBPK_340036000:Ld34:1348358:1348627:hypotheticalprotein,conserved		1	1.156	0.759	1.25	0.727	0.816	0.881	0.792	1.012	-0.19565	0.115779	2251	0.442131
493	LdBPK_300016900:Ld30:379561:381420:RNA-bindingprotein,putative		0.857	1	0.897	1.125	1.091	1.21	1.302	1.596	1.075	0.28505	0.0487654	1354	0.309592
494	LdBPK_010012500:Ld01:230660:232927:hypotheticalprotein,conserved		1.122	1	1.059	1.059	1.266	1.367	1.32	1.682	1.247	0.3164	0.011116	601	0.15899
495	LdBPK_140021000:Ld14:631862:634966:C2domaincontainingprotein,putative		1	1	1.043	1	1.261	1.15	1.261	1.429	1.079	0.22525	0.0128979	642	0.172696
496	LdBPK_050018200:Ld05:452826:452914:		1.317	0.93	1.147	0.962	0.794	1.189	0.877	0.787	0.633	-0.233	0.118229	2284	0.444962
497	LdBPK_040006600:Ld04:50534:52111:hypotheticalprotein,conserved		1.097	1.091	0.941	1	0.786	0.811	0.745	0.889	0.698	-0.24645	0.001551	279	0.0477864
498	LdBPK_320009300:Ld32:164703:165203:60SribosomalproteinL17,putative		1.393	1.219	1.3	1.061	1	0.977	0.932	1.157	1	-0.23005	0.0185301	785	0.202911
499	LdBPK_280024500:Ld28:709419:709949:mitochondrialRNAbindingcomplex1subunit,putative		1.172	1.091	1.267	1.147	0.956	0.947	0.744	0.9	0.854	-0.28905	0.00110596	254	0.0374286
500	LdBPK_270005700:Ld27:20423:21019:hypotheticalprotein,conserved		1.241	1.281	1.033	0.879	1.156	0.923	0.864	0.863	0.878	-0.1717	0.142606	2588	0.473662
501	LdBPK_040012000:Ld04:271130:271552:hypotheticalprotein,conserved		1.29	1	1.176	1.114	0.843	0.887	0.804	1.111	0.915	-0.233	0.0230884	876	0.226562
502	LdBPK_130008300:Ld13:106923:108278:alphatubulin		0.824	0.755	0.872	0.822	0.915	1.357	1.051	2.293	1.081	0.52115	0.108201	2170	0.428616
503	LdBPK_190015400:Ld19:399323:399928:peptidyl-prolylcis-transisomerase,macrophageinfectivitypotentiatorprecursor,putative		1.069	0.844	1.133	1.273	0.761	0.923	0.773	0.96	0.843	-0.22775	0.0398827	1212	0.282864
504	LdBPK_330017600:Ld33:471695:472750:SKP1-likeprotein		1.235	0.957	1.136	1.15	0.885	0.965	0.872	1.286	0.789	-0.1601	0.190564	3132	0.523018
505	LdBPK_090012100:Ld09:255480:255896:prefoldinsubunit2,putative		1.106	1.022	0.94	1.077	0.792	0.791	0.851	0.781	0.852	-0.22285	0.000501444	203	0.0212336
506	LdBPK_320026200:Ld32:787231:788118:hypotheticalprotein,conserved		1.214	1.375	1.067	1.151	0.871	0.977	0.955	0.863	0.926	-0.28335	0.002722	330	0.0709041
507	LdBPK_250011200:Ld25:198387:198686:hypotheticalprotein,conserved		1.133	0.939	1.194	1.294	0.913	0.95	0.667	0.907	0.905	-0.2716	0.017233	745	0.198838
508	LdBPK_030011900:Ld03:272702:281365:hypotheticalprotein,conserved		1.182	1.061	1.171	1.083	1.316	1.383	1.389	1.529	1.274	0.25395	0.00269127	328	0.070531
509	LdBPK_290031000:Ld29:1061213:1061368:60SribosomalproteinL39,putative		0.871	1.152	1.069	1.125	0.841	0.842	0.744	0.694	1	-0.23005	0.0256352	934	0.235932
510	LdBPK_050020300:Ld05:463067:463155:		1.171	1.023	0.647	1.094	0.714	1.34	0.923	0.803	0.582	-0.11135	0.553298	5925	0.802726
511	LdBPK_130008000:Ld13:99971:101326:alphatubulin		0.882	0.714	0.872	0.822	0.847	1.357	1.102	2.379	1.035	0.5215	0.135878	2485	0.470023
512	LdBPK_340042400:Ld34:1555913:1555984:		0.75	1.312	0.69	0.594	1.023	0.868	1.119	0.688	0.975	0.0981	0.570433	6039	0.811963
513	LdBPK_040014100:Ld04:336020:339574:hypotheticalprotein,conserved		0.935	0.909	1	0.971	1.157	1.208	1.255	1.492	1.075	0.28365	0.0103313	579	0.153381
514	LdBPK_030011700:Ld03:264410:264482:		0.455	0.545	0.714	0.694	0.86	0.851	1.037	1.044	0.874	0.3312	0.00282283	332	0.0730874
515	LdBPK_070014300:Ld07:391381:391461:cytochromeb5-likeprotein		0.656	0.879	1.03	1.114	0.62	0.767	0.854	0.61	0.7	-0.20955	0.0800931	1804	0.381641
516	LdBPK_040015300:Ld04:375692:379417:hypotheticalprotein,conserved		1.129	0.909	1.147	1.029	1.271	1.34	1.333	1.476	1.198	0.2701	0.00660064	461	0.123078
517	LdBPK_240022200:Ld24:646612:646709:		0.903	0.606	1	0.971	1.191	0.927	1.311	0.811	1.264	0.2308	0.135392	2479	0.469474
518	LdBPK_100007500:Ld10:97058:97894:hypotheticalprotein,conserved		0.867	1.152	1.226	1.088	0.766	0.775	0.932	0.943	0.867	-0.22665	0.0255305	931	0.235725
519	LdBPK_180019300:Ld18:602459:605320:hypotheticalprotein,conserved		1.069	1.03	1.2	1	1.111	1.41	1.302	1.608	1.037	0.21885	0.118175	2283	0.444957
520	LdBPK_280034300:Ld28:1047253:1048644:hypotheticalprotein,conserved		1.345	0.909	1.033	1.147	1.289	1.342	1.372	1.74	1.268	0.2937	0.0545255	1445	0.324361
521	LdBPK_360012600:Ld36:222760:223566:KREPA4,putative		1.111	1.437	0.929	1.419	0.977	0.865	1.073	1.065	1.013	-0.2254	0.0945967	1972	0.41235
522	LdBPK_360015100:Ld36:371776:372174:hypotheticalprotein		1.148	1.062	0.75	1.064	0.93	0.811	0.805	0.804	1.051	-0.1258	0.226607	3466	0.562006
523	LdBPK_340043800:Ld34:1593885:1594373:hypotheticalprotein,conserved		1.321	1.156	1.241	1.031	0.886	0.947	1	1.167	0.937	-0.19985	0.0362527	1148	0.271453
524	LdBPK_080018400:Ld08:566373:566672:hypotheticalprotein,conserved		0.907	0.704	0.881	0.343	1.206	0.844	1.18	0.847	1.044	0.31545	0.0652016	1609	0.348336
525	LdBPK_310026800:Ld31:940338:942155:aminoacidpermease		1.109	1	1.05	1.03	0.789	0.837	0.663	1.097	0.737	-0.22265	0.0364209	1151	0.272002
526	LdBPK_360030000:Ld36:920982:922367:hypotheticalprotein,conserved		1.037	1.281	1.143	1.323	0.953	0.973	0.902	1.196	0.962	-0.1988	0.0451823	1307	0.297159
527	LdBPK_330015600:Ld33:400326:401657:betatubulin		1.765	1.362	1.644	1.475	2.016	1.69	1.809	1.959	1.579	0.2491	0.0785964	1780	0.379559
528	LdBPK_090017000:Ld09:410060:410132:		0.872	1.174	0.56	0.75	0.83	1	1.06	1.172	1.176	0.2086	0.164467	2856	0.495013
529	LdBPK_190020200:Ld19:616815:617309:hypotheticalprotein,conserved		1.172	1.125	1.133	1	0.87	0.974	0.864	1.14	0.88	-0.1619	0.0488417	1355	0.309847
530	LdBPK_170017800:Ld17:484678:484911:hypotheticalprotein		1.313	1.412	1.03	0.971	0.854	0.833	1.022	0.923	1.081	-0.2389	0.0637081	1577	0.347263
531	LdBPK_050012100:Ld05:249972:255149:hypotheticalprotein,conserved		1.073	1.047	1.088	1.019	1.222	1.358	1.308	1.59	1.194	0.27765	0.0109261	600	0.156535
532	LdBPK_210010600:Ld21:165496:166839:hypotheticalprotein,conserved		1.167	0.97	1.281	0.971	1.234	1.317	1.37	1.5	1.259	0.23875	0.027668	978	0.243184
533	LdBPK_340013400:Ld34:349909:350547:hypotheticalprotein,conserved		1.571	0.844	1.276	1.344	1.091	1	1.048	1.125	1.062	-0.19355	0.196427	3187	0.529803
534	LdBPK_170015800:Ld17:400619:401587:ysinedecarboxylase-likeprotein		1.063	0.853	1.152	1.086	0.792	0.929	0.761	0.827	0.837	-0.2093	0.0148969	693	0.184781
535	LdBPK_260005000:Ld26:7102:7377:Lsm7pprotein,putative		0.926	1.1	1.281	0.961	1.031	0.75	0.783	0.69	0.911	-0.234	0.0504543	1384	0.313371
536	LdBPK_360067500:Ld36:2229585:2229851:phosphoproteinlepp12		0.704	1.031	0.679	0.903	0.907	1.054	1.22	0.804	1.051	0.17795	0.14687	2649	0.476594
537	LdBPK_140013300:Ld14:312408:318275:hypotheticalprotein,conserved		1.125	1.047	1.064	1.091	1.174	1.325	1.37	1.607	1.157	0.24485	0.0344973	1103	0.268848
538	LdBPK_360041400:Ld36:1324469:1324858:60SribosomalproteinL22,putative		0.667	0.781	0.75	1	1.07	1	0.732	1.065	1.013	0.1765	0.103893	2110	0.423255
539	LdBPK_150008700:Ld15:131132:134191:Carboxylesterasefamily/alpha/betahydrolasefold/Alpha/betahydrolasefamily,putative		0.952	0.889	1.03	1.086	1.173	1.238	1.255	1.587	1.185	0.29835	0.016085	719	0.192304
540	LdBPK_100015800:Ld10:454549:459255:hypotheticalprotein,conserved		1.1	1	1.129	1.088	1.191	1.45	1.341	1.472	1.205	0.25255	0.00938629	545	0.148045
541	LdBPK_340046000:Ld34:1658243:1658944:hypotheticalprotein,conserved		1.107	0.875	0.931	0.75	1	1.316	1.024	1.333	1.15	0.24885	0.0459984	1316	0.300457
542	LdBPK_020007400:Ld02:116996:119587:phosphoglycanbeta1,3galactosyltransferase		1.212	1.059	0.985	0.971	0.929	0.776	0.714	0.891	0.67	-0.26075	0.00998909	567	0.15144
543	LdBPK_350053200:Ld35:1888913:1889236:lipoicacidcontainingcarrierprotein,putative		0.838	1.121	1.024	0.769	0.632	0.685	0.767	0.625	0.714	-0.2534	0.0136767	666	0.176523
544	LdBPK_240029500:Ld24:855483:855974:hypotheticalprotein,conserved		0.806	1.091	1.094	1.059	0.915	0.805	0.756	0.83	0.901	-0.1711	0.0435431	1280	0.292419
545	LdBPK_250013400:Ld25:276776:278299:hypotheticalprotein,conserved		1.067	1	1.097	1.088	0.826	0.975	0.8	0.833	0.893	-0.1976	0.0017769	291	0.0524887
546	LdBPK_090006900:Ld09:69436:69804:AutophagyproteinAtg8ubiquitinlike,putative		1.106	0.783	0.84	0.731	0.528	0.628	0.567	0.906	0.481	-0.243	0.0670304	1632	0.353059
547	LdBPK_310020700:Ld31:579157:583818:pentamidineresistanceprotein1		1.094	1.045	1.133	1.045	1.233	1.362	1.314	1.624	1.281	0.28355	0.00942435	548	0.147832
548	LdBPK_100021400:Ld10:603308:603811:Proteinofunknownfunction_DUF1498_,putative		2.233	2.455	2.323	2.529	1.809	2.4	2.909	2.094	2.145	-0.1136	0.617823	6356	0.835558
549	LdBPK_210016700:Ld21:387497:387895:histoneH2A,putative		1	1	1.156	0.882	0.723	0.756	0.652	0.839	0.776	-0.2603	0.00354334	357	0.085318
550	LdBPK_240005200:Ld24:13153:13653:hypotheticalprotein,conserved		1.258	1.182	1.062	1.118	0.83	1.049	1	0.906	0.879	-0.2222	0.00683018	470	0.12492
551	LdBPK_340045300:Ld34:1641678:1642535:hypotheticalprotein,conserved		1.179	1.281	1.448	1.312	0.955	1.053	1.024	1.188	1.062	-0.2486	0.00648371	458	0.12169
552	LdBPK_050012000:Ld05:239358:247361:Sperm-tailPG-richrepeat,putative		1.098	1.023	1.265	1.094	1.19	1.453	1.339	1.656	1.173	0.2422	0.0657156	1615	0.349778
553	LdBPK_060005000:Ld06:5584:5886:histoneH4		1.167	1.118	1.029	1.167	0.885	1.021	0.9	0.905	0.88	-0.20205	0.00173253	289	0.0515324
554	LdBPK_320026800:Ld32:806219:807220:Cytidylyltransferase-like,putative		0.821	1.125	1.267	1.242	0.919	0.977	1.023	0.941	0.914	-0.15895	0.130572	2421	0.463608
555	LdBPK_360022900:Ld36:658152:658559:poly-zincfingerprotein2,putative		1	1.219	1.143	0.903	0.907	0.73	0.829	0.891	0.684	-0.25805	0.0143112	684	0.179852
556	LdBPK_360046200:Ld36:1449978:1450562:hypotheticalprotein,conserved		0.815	1.125	1.143	1.097	0.884	0.919	0.854	0.87	0.835	-0.1726	0.0425263	1263	0.289435
557	LdBPK_070013200:Ld07:353468:353920:Proteinphosphataseinhibitor,putative		1.125	1.152	1.03	1.314	0.8	0.93	0.896	0.898	0.922	-0.26605	0.00256289	324	0.0679956
558	LdBPK_340014000:Ld34:376711:377430:elongationfactor1-beta		1.071	1.312	1.172	0.969	0.773	0.974	0.881	1.25	0.837	-0.188	0.144221	2611	0.474809
559	LdBPK_050008200:Ld05:97294:97299:hypotheticalprotein		1.146	0.884	1.559	1.208	0.937	0.642	1.231	0.721	1.082	-0.27665	0.156198	2755	0.487361
560	LdBPK_290021700:Ld29:709814:711760:Nodulin-like/MajorFacilitatorSuperfamily,putative		1.032	1	0.862	1.062	0.432	0.421	0.884	0.776	0.95	-0.2964	0.0610225	1546	0.339295
561	LdBPK_190022400:Ld19:689750:690496:ELMO/CED-12family,putative		0.931	0.937	0.8	1.091	1.174	1.256	1.136	1.34	1.12	0.26545	0.00679301	468	0.124771
562	LdBPK_300019700:Ld30:487186:487683:PLAC8family,putative		0.643	1.187	1.138	1.156	0.841	0.921	0.907	0.808	0.975	-0.1406	0.27525	3868	0.611699
563	LdBPK_030012000:Ld03:282269:282958:Aminoacyl-tRNAeditingdomaincontainingprotein,putative		1.242	0.848	0.971	0.694	1.158	1.149	1.315	0.971	1.063	0.19245	0.154591	2738	0.48534
564	LdBPK_100021100:Ld10:590955:592436:phosphate-RepressiblePhosphatePermease-likeprotein		0.933	1.121	1.097	0.971	1.17	1.35	1.273	1.34	1.181	0.2323	0.00574963	438	0.11284
565	LdBPK_170020400:Ld17:606893:607228:CorehistoneH2A/H2B/H3/H4,putative		1.031	0.941	1.333	1.229	1	0.881	0.891	0.846	0.953	-0.2193	0.0360172	1144	0.270633
566	LdBPK_360033600:Ld36:1058544:1060088:membrane-boundacidphosphataseprecursor		1.074	1.219	1.143	1.064	0.837	0.946	0.854	0.87	0.975	-0.2286	0.00126259	262	0.0414245
567	LdBPK_290016500:Ld29:419609:420730:ribosomalproteinL1a,putative		1.129	1	1.138	1.156	0.864	0.895	0.907	1.837	0.875	-0.03015	0.894025	8028	0.957279
568	LdBPK_030013100:Ld03:324251:332950:hypotheticalprotein,conserved		1.121	1	1.2	1.083	1.281	1.34	1.37	1.515	1.253	0.2508	0.00550826	432	0.109604
569	LdBPK_310015000:Ld31:335874:336578:lipaseprecursor-likeprotein		1.047	1.106	1.3	1.284	0.933	1.062	0.942	0.957	0.964	-0.21265	0.0106994	591	0.155622
570	LdBPK_360061200:Ld36:2013357:2014193:hypotheticalprotein,conserved		1.222	1.125	1.107	0.774	0.744	1.162	0.878	1.044	0.772	-0.137	0.309316	4154	0.640078
571	LdBPK_340037300:Ld34:1384211:1384747:Presentintheoutermitochondrialmembraneproteome29		1.357	1.031	1.172	1.094	0.886	0.895	0.976	0.854	0.987	-0.2439	0.00941523	547	0.147958
572	LdBPK_360042000:Ld36:1340598:1341062:hypotheticalprotein,conserved		1.222	1.062	1.143	1	0.837	0.865	0.878	0.804	1.025	-0.22495	0.00744838	495	0.129346
573	LdBPK_220007200:Ld22:98158:99147:hypotheticalprotein,conserved		1.105	1.062	1.267	1.125	0.878	1.05	0.867	0.967	0.798	-0.22775	0.00862247	525	0.141179
574	LdBPK_250020700:Ld25:569066:569839:Presentintheoutermitochondrialmembraneproteome23		0.767	1.061	0.935	1.206	0.761	0.7	0.889	0.741	0.929	-0.18825	0.0912013	1942	0.40369
575	LdBPK_340016900:Ld34:493963:494037:		1.036	0.906	0.862	0.906	1.068	0.842	1.143	1.25	1.262	0.1855	0.0860961	1877	0.39429
576	LdBPK_360073500:Ld36:2456931:2458634:glucosetransporter2		0.889	0.937	0.786	0.839	1.116	0.838	1.22	0.826	1.101	0.15745	0.139965	2547	0.472374
577	LdBPK_050020000:Ld05:461604:461692:		1.244	0.814	0.941	1.057	0.762	1.264	0.862	0.721	0.694	-0.1534	0.320161	4228	0.650924
578	LdBPK_310022400:Ld31:734227:735510:hypotheticalprotein		2.344	1.015	1.2	1.179	0.8	1.237	0.953	1.796	0.79	-0.3193	0.383264	4727	0.696962
579	LdBPK_080011300:Ld08:247237:247668:hypotheticalprotein,conserved		0.852	1.167	1.03	1	0.779	0.711	0.92	0.806	0.703	-0.22845	0.0157934	715	0.189874
580	LdBPK_300014100:Ld30:273121:273561:Prefoldinsubunit,putative		1.179	1.406	1.345	1.125	1.091	1.026	1.023	1.043	0.95	-0.23715	0.00755713	498	0.130444
581	LdBPK_320006800:Ld32:59057:59407:hypotheticalprotein,conserved		1	0.719	0.767	0.909	1.177	0.977	1.205	0.902	1.074	0.21825	0.0397249	1209	0.282444
582	LdBPK_320009900:Ld32:179463:179768:hypotheticalprotein,conserved		1.071	0.812	1.033	0.939	0.774	0.698	0.75	0.745	0.877	-0.19495	0.0149914	694	0.185685
583	LdBPK_360042900:Ld36:1361700:1361912:ribosomalproteinL29,putative		1.222	1.25	0.929	1.355	1	0.865	0.976	1	1.101	-0.2006	0.0629029	1567	0.345062
584	LdBPK_090018000:Ld09:435883:437259:hypotheticalprotein,conserved		0.936	0.826	0.92	1.077	0.925	1.302	1.164	1.453	1.019	0.23285	0.0866191	1888	0.394374
585	LdBPK_140014300:Ld14:365775:366122:smallmyristoylatedprotein-3,putative		1.1	0.907	0.872	1.151	0.739	0.975	0.674	0.768	0.831	-0.2101	0.040936	1236	0.284697
586	LdBPK_090007200:Ld09:74412:75329:Domainofunknownfunction_DUF4586_,putative		1.085	0.957	1.2	1.154	0.736	0.884	0.91	1.062	0.87	-0.2066	0.028437	995	0.245673
587	LdBPK_180010200:Ld18:210464:212050:TubulinbindingcofactorC,putative		1.103	1.061	1.1	1.091	0.844	0.872	0.86	1.137	0.854	-0.17535	0.0291911	1012	0.247951
588	LdBPK_150017000:Ld15:483296:483895:tryparedoxinperoxidase		1.357	1.194	1.03	1.2	0.962	0.984	0.894	1.175	0.87	-0.21825	0.0364696	1153	0.271893
589	LdBPK_050018400:Ld05:454116:454188:		1.049	0.977	0.853	1.245	0.778	1.17	0.908	0.656	0.776	-0.1734	0.200738	3234	0.533564
590	LdBPK_070014600:Ld07:419285:426313:hypotheticalprotein,conserved		1.031	1	1	1.057	1.16	1.279	1.25	1.458	1.056	0.2186	0.0247751	912	0.233516
591	LdBPK_330009500:Ld33:175554:176771:heatshockprotein83-17		0.529	0.574	0.78	0.725	0.82	0.948	0.872	1.102	0.884	0.2732	0.00890727	532	0.143923
592	LdBPK_050012700:Ld05:281268:285125:kinesin-likeprotein		1.098	1.047	1.029	1.038	1.143	1.302	1.277	1.525	1.051	0.2066	0.0602142	1535	0.3372
593	LdBPK_020010000:Ld02:214252:215085:voltage-dependentanion-selectivechannel,putative		0.909	1.265	1.09	1.2	0.911	0.896	0.959	0.937	0.868	-0.2018	0.0245561	908	0.232472
594	LdBPK_050016200:Ld05:403163:403900:NodulationproteinS_NodS_/Methyltransferasedomaincontainingprotein,putative		1.049	1.093	1.118	0.943	0.857	0.925	0.8	0.721	0.837	-0.22275	0.0032888	353	0.0800864
595	LdBPK_340044600:Ld34:1623183:1623734:hypotheticalprotein,conserved		1.25	1	1.172	1.219	0.886	1.026	0.976	0.833	0.962	-0.22365	0.00901096	535	0.144782
596	LdBPK_360080800:Ld36:2694030:2695103:SETdomaincontainingprotein,putative		1.222	1.094	1.321	1.419	0.977	1	1.073	1.239	1.038	-0.1986	0.0431488	1272	0.291593
597	LdBPK_070008400:Ld07:146179:148686:TheGolgipHRegulator_GPHR_FamilyN-terminal/AbscisicacidG-proteincoupledreceptor,putative		1.031	1.061	1.152	1.057	1.12	1.302	1.292	1.424	1.167	0.18575	0.024868	915	0.233623
598	LdBPK_330024100:Ld33:760460:761122:elongationfactor1-gamma,putative		1.206	1.426	0.966	0.875	0.82	0.862	0.723	1.082	0.853	-0.25025	0.0911108	1940	0.403705
599	LdBPK_040016100:Ld04:398307:398696:hypotheticalprotein,conserved		1.452	0.848	1.294	1.057	0.943	1.113	0.902	0.937	1.047	-0.17435	0.205086	3279	0.537639
600	LdBPK_330034200:Ld33:1133017:1134216:Presentintheoutermitochondrialmembraneproteome11		1.206	1.064	1.034	1.125	0.902	0.862	0.787	0.959	0.811	-0.24305	0.00153627	276	0.0478472
601	LdBPK_190005900:Ld19:20854:21177:histoneH2B		0.448	0.656	0.733	0.758	0.348	0.462	0.5	0.58	0.386	-0.19355	0.0410387	1240	0.284491
602	LdBPK_290022300:Ld29:734461:735666:glutamamylcarboxypeptidase,putative		1.065	1.152	1.414	1.187	0.955	0.947	0.907	0.898	0.937	-0.2757	0.00433875	388	0.0961235
603	LdBPK_350040000:Ld35:1406586:1408346:hypotheticalprotein,conserved		1.108	1.242	1.238	1.077	0.895	0.963	1.046	0.938	0.941	-0.20965	0.00300295	340	0.0759217
604	LdBPK_220018700:Ld22:568518:570764:hypotheticalprotein		1.211	0.937	1.167	0.969	1.306	1.3	1.222	1.328	1.214	0.203	0.0181143	773	0.201437
605	LdBPK_340023300:Ld34:750458:752650:tuzin-likeprotein		1.214	0.969	0.966	1.187	1.25	1.421	1.31	1.646	1.1	0.2614	0.0645323	1590	0.34888
606	LdBPK_360039600:Ld36:1273372:1274505:hypotheticalprotein,conserved		1.222	1.094	1.321	1.29	1.023	1.054	1.024	1.109	0.949	-0.19995	0.00702971	477	0.126682
607	LdBPK_070014500:Ld07:409321:415254:hypotheticalprotein,conserved		1.094	1.03	1.091	1.029	1.12	1.302	1.292	1.542	1.222	0.2346	0.0226104	865	0.224693
608	LdBPK_310031900:Ld31:1205081:1206109:3,2-trans-enoyl-CoAisomerase,mitochondrialprecursor,putative		0.875	1	1.083	0.955	1.111	1.237	1.209	1.29	1.132	0.21755	0.00480688	403	0.102531
609	LdBPK_140017800:Ld14:526309:527391:tubfamilyprotein-likeprotein		0.925	0.651	0.872	1.121	1.13	1.05	1.152	1.411	1.101	0.27655	0.0413153	1242	0.285947
610	LdBPK_130017500:Ld13:432178:432624:hypotheticalprotein		1.176	1.102	0.894	0.867	0.797	0.762	0.729	0.776	0.767	-0.24355	0.00908905	537	0.145493
611	LdBPK_270006000:Ld27:29039:29296:hypotheticalprotein,conserved		0.759	1.281	1.067	1.273	0.956	0.82	1	0.824	0.939	-0.1872	0.148233	2665	0.478127
612	LdBPK_140007500:Ld14:76419:76937:hypotheticalprotein,conserved		1.45	1.186	1.426	1.394	1.239	1.05	1.217	1.179	1.056	-0.2158	0.0175793	753	0.20068
613	LdBPK_140010300:Ld14:186054:186881:hypotheticalprotein,conserved		0.725	1.116	0.979	1.091	0.891	0.95	0.804	0.786	0.775	-0.13655	0.162372	2828	0.493548
614	LdBPK_190006300:Ld19:25941:27200:peroxin13,putative		1.138	1.219	1.2	1.182	1.065	1.026	0.955	0.96	0.952	-0.19315	0.000360046	187	0.0165506
615	LdBPK_070016700:Ld07:535861:536985:hypotheticalprotein		1.094	1.152	1.152	1.143	0.84	1.14	0.917	1	0.844	-0.18705	0.0234403	884	0.227933
616	LdBPK_140015500:Ld14:415060:415566:RibosomalproteinL16p/L10e,putative		1.025	1.186	1.149	1.182	1	0.8	0.935	1	0.91	-0.2065	0.00610927	449	0.116961
617	LdBPK_360007100:Ld36:69035:71572:elongationfactor2		1.222	1	1.143	1.226	1.349	1.459	1.415	1.413	1.405	0.26045	0.00131158	268	0.0420686
618	LdBPK_020011100:Ld02:265861:266352:hypotheticalprotein,conserved		0.848	1.118	0.925	1.029	0.696	0.702	0.796	0.781	0.747	-0.2356	0.00427474	385	0.0954434
619	LdBPK_060018400:Ld06:512733:513104:Transcriptionfactore_y_2,putative		1.208	1.176	1.265	0.944	0.962	0.936	0.88	0.984	1.076	-0.18065	0.0402446	1221	0.283327
620	LdBPK_090012400:Ld09:263910:264028:		1.255	1.022	1.18	1.058	0.66	0.674	0.91	1.016	0.889	-0.29895	0.0143129	685	0.179611
621	LdBPK_100014900:Ld10:424731:430223:hypotheticalprotein,conserved		1.233	0.909	1.194	1.118	1.149	1.4	1.386	1.623	1.229	0.2439	0.0661729	1623	0.350476
622	LdBPK_270029500:Ld27:1009349:1009897:MORNrepeat,putative		0.759	1.187	1.133	0.97	0.822	0.795	0.818	0.882	0.902	-0.16845	0.0959563	1993	0.413869
623	LdBPK_080017600:Ld08:540730:542151:hypotheticalprotein,conserved		1.037	1.093	1.254	0.771	1.294	1.289	1.34	1.639	1.121	0.29785	0.0557489	1466	0.326888
624	LdBPK_240016700:Ld24:418868:420497:hypotheticalprotein,conserved		0.968	1.061	0.969	1.294	1.255	1.244	1.156	1.283	1.187	0.152	0.0740966	1729	0.368383
625	LdBPK_260015600:Ld26:331144:331671:2Fe-2Siron-sulfurclusterbindingdomaincontainingprotein,putative		1.204	1.18	0.844	1.078	0.908	0.886	0.9	0.759	0.921	-0.2017	0.0389147	1198	0.279224
626	LdBPK_260028600:Ld26:904585:904947:hypotheticalprotein,conserved		0.944	1.06	1.25	0.882	0.692	0.773	0.9	0.741	0.931	-0.2266	0.0372178	1167	0.274142
627	LdBPK_150009700:Ld15:155303:156340:hypotheticalprotein,conserved		1.071	0.861	1.152	1.114	0.865	0.889	0.851	1.222	0.848	-0.1145	0.288579	3981	0.623117
628	LdBPK_210019000:Ld21:452849:454942:RNApolymeraseIIItranscriptionfactor_TF_IIICsubunit,putative		1.2	0.939	1.219	1.029	1.234	1.341	1.37	1.607	1.165	0.24665	0.0499106	1377	0.31157
629	LdBPK_080017500:Ld08:537783:539303:Zincfinger,C3HC4type_RINGfinger_/Ringfingerdomain/zincfingerofC3HC4-type,RING/zinc-RINGfingerdomaincontainingprotein,putative		1.259	1.148	1.194	0.8	1.397	1.489	1.32	1.708	1.319	0.34635	0.0250364	921	0.233673
630	LdBPK_160018200:Ld16:489898:490341:hypotheticalprotein,conserved		1	1.2	1.08	1.212	0.939	0.907	0.937	0.914	0.899	-0.2038	0.00284943	333	0.0735547
631	LdBPK_300043100:Ld30:1354351:1355160:ZincfingerCCCHdomain-containingprotein		1.25	1.125	1.069	1.187	0.886	1.079	0.93	1	0.925	-0.19375	0.00719875	486	0.127326
632	LdBPK_290014300:Ld29:347813:348340:A-1protein,putative		1.097	0.939	1.069	1.187	0.795	0.763	0.86	0.857	0.875	-0.243	0.00211202	306	0.0593297
633	LdBPK_340017100:Ld34:494392:494464:		0.964	1.375	1	1.406	0.977	0.868	0.786	1	0.962	-0.26765	0.0503358	1382	0.313087
634	LdBPK_360019000:Ld36:493413:494681:hypotheticalprotein,conserved		1.185	1.219	1.179	1.161	0.907	1.027	1	0.957	0.911	-0.2256	0.000108636	126	0.00741136
635	LdBPK_010005800:Ld01:25641:26459:UMP-CMPkinase,mitochondrial,putative		1	1.191	1.176	1.265	1.016	0.959	0.86	0.955	0.979	-0.2042	0.00920965	539	0.146876
636	LdBPK_270007200:Ld27:54262:54825:hypotheticalprotein,conserved		1.31	0.812	1.3	1.061	0.956	0.923	0.977	0.882	1.159	-0.14135	0.265592	3783	0.603496
637	LdBPK_150017400:Ld15:502562:510667:proteinkinase,putative		1.167	0.972	1.091	1.057	1.192	1.349	1.298	1.54	1.174	0.23885	0.0234708	886	0.227715
638	LdBPK_020006700:Ld02:81377:83830:phosphoglycanbeta1,3galactosyltransferase		1	1	0.851	1.057	0.768	0.791	0.776	0.891	0.725	-0.1868	0.00709611	481	0.126815
639	LdBPK_350007400:Ld35:68846:69952:hypotheticalprotein,conserved		1.162	0.939	1.19	1.256	0.825	0.981	0.93	1.104	0.952	-0.17835	0.0586087	1516	0.332322
640	LdBPK_190010700:Ld19:210784:211683:hypotheticalprotein,conserved		1.276	1.031	1.267	1.091	0.891	0.974	0.955	1.24	0.892	-0.17585	0.0953373	1982	0.413481
641	LdBPK_040016400:Ld04:408869:409198:hypotheticalprotein,conserved		1.032	1.182	1.265	1.429	1	0.925	1.02	0.714	1.038	-0.2876	0.0230511	875	0.226454
642	LdBPK_010012700:Ld01:238364:239842:hypotheticalprotein,conserved		0.951	1.024	1.059	1.118	1.234	1.265	1.4	1.439	1.183	0.2662	0.00414075	379	0.0939152
643	LdBPK_320017000:Ld32:443902:448725:hypotheticalprotein,conserved		1.214	1	1.1	1.151	1.194	1.349	1.409	1.706	1.161	0.24755	0.0726554	1710	0.365232
644	LdBPK_340020700:Ld34:636285:637259:hypotheticalprotein,conserved		1.179	1.219	0.931	1.281	0.841	1.132	0.976	1.104	0.95	-0.1519	0.137011	2503	0.470534
645	LdBPK_290017300:Ld29:454980:455429:tryparedoxin2,putative		1.323	1.03	1.172	0.875	0.841	1.132	1.07	0.878	0.837	-0.1484	0.218834	3399	0.553427
646	LdBPK_280026600:Ld28:792071:792391:hypotheticalprotein,conserved		0.966	1.091	1.1	1.088	0.867	1.105	0.86	0.86	0.89	-0.14485	0.0483254	1346	0.308622
647	LdBPK_200018800:Ld20:621301:622941:pumilioprotein9,putative		1	0.984	0.903	0.971	1.074	1.304	1.2	1.576	1.131	0.2925	0.0241366	899	0.230788
648	LdBPK_300031600:Ld30:974481:974726:hypotheticalprotein		0.893	1.312	1.31	1.187	0.977	1.026	1.093	1.021	1.137	-0.1247	0.219189	3403	0.553672
649	LdBPK_360063600:Ld36:2109830:2110696:ubiquinonebiosynthesismethyltransferase,putative		1.037	1.062	0.893	0.968	0.907	0.73	0.78	0.761	0.975	-0.1594	0.0389413	1199	0.279182
650	LdBPK_210027600:Ld21:745191:745469:60SribosomalproteinL37a		0.933	1.333	1.125	1.059	0.936	0.829	0.87	0.75	0.918	-0.2519	0.0186027	788	0.202929
651	LdBPK_060006500:Ld06:57237:57980:20Sproteasomebeta6subunit,putative		0.979	1.147	0.971	1.167	0.808	0.809	0.88	0.841	1.033	-0.1918	0.0231953	879	0.226834
652	LdBPK_210019800:Ld21:492694:493491:RibosomalproteinL1p/L10efamily,putative		1.1	1.212	1.125	0.941	0.872	0.927	0.891	1.143	0.882	-0.1515	0.0867399	1889	0.394715
653	LdBPK_330014300:Ld33:345346:345810:hypotheticalprotein,conserved		0.824	1.319	1.153	1.225	1.033	0.879	0.894	0.98	0.968	-0.17945	0.115463	2248	0.441512
654	LdBPK_330031700:Ld33:1032341:1033141:hypotheticalprotein,conserved		1	1.298	1.051	1.025	1.18	1.259	1.277	1.327	1.074	0.1299	0.142442	2586	0.473485
655	LdBPK_340015200:Ld34:410616:410939:hypotheticalprotein,conserved		0.786	1.25	1.241	1.312	1.045	0.974	1.167	1	1.025	-0.10505	0.384253	4734	0.697727
656	LdBPK_240011400:Ld24:232169:232489:ATPasesubunit9,putative		0.935	1.03	1.094	1.029	0.809	0.829	0.8	0.755	0.846	-0.2142	0.000380266	190	0.017204
657	LdBPK_250027600:Ld25:790814:791695:RNAtriphosphatase,putative		1.133	1.333	0.935	1.235	1.022	1.05	0.911	0.926	0.964	-0.1844	0.0562664	1476	0.327687
658	LdBPK_130014000:Ld13:316955:319132:N_2_,N_2_-dimethylguanosinetRNAmethyltransferase,putative		0.912	1	1	1	1.085	1.238	1.22	1.552	1.058	0.2526	0.0416805	1247	0.287318
659	LdBPK_160009600:Ld16:158210:158689:60SribosomalproteinL21,putative		0.971	1.086	1.02	1.154	0.898	0.814	0.833	1.069	0.764	-0.18215	0.0342308	1099	0.267741
660	LdBPK_340012400:Ld34:308601:308676:		0.464	0.344	0.517	0.5	0.136	0.237	0.262	0.354	0.287	-0.20105	0.00674526	463	0.125232
661	LdBPK_360021400:Ld36:579089:579613:hypotheticalprotein,conserved		1.111	1.094	1.143	1.452	0.907	1.027	1.073	0.717	0.899	-0.2754	0.0308764	1040	0.255205
662	LdBPK_360065000:Ld36:2149793:2151799:hypotheticalprotein,conserved		0.926	1	1	1.032	0.767	0.865	0.78	1.174	0.76	-0.1203	0.228529	3490	0.562876
663	LdBPK_100017400:Ld10:495960:497147:carrierprotein,putative		1.1	1.152	1.194	1.029	1.021	1	0.841	0.906	0.892	-0.18675	0.00703107	478	0.126442
664	LdBPK_180017400:Ld18:502133:504304:prolyl-tRNAsynthetase,putative		1.103	1	1.067	1	0.822	0.769	0.814	1.078	0.744	-0.1971	0.0283058	992	0.245279
665	LdBPK_130012200:Ld13:244089:250277:C2domaincontainingprotein,putative		1	1.041	1.17	1.044	1.186	1.262	1.271	1.517	1.151	0.21365	0.0311792	1043	0.256966
666	LdBPK_360069700:Ld36:2313159:2314037:Myosin-likecoiled-coilprotein,putative		0.926	1.406	1.179	1.419	1	1.081	1.073	1.109	1.038	-0.1723	0.142083	2582	0.473021
667	LdBPK_110015000:Ld11:366726:366799:		0.744	1	0.617	0.818	0.739	1	1	1.094	0.82	0.13585	0.224985	3452	0.560247
668	LdBPK_020005000:Ld02:4968:7055:phosphoglycanbeta1,3galactosyltransferase4		0.879	1.206	0.925	1.029	0.768	0.702	0.735	0.781	0.758	-0.26095	0.00535693	428	0.107589
669	LdBPK_360005500:Ld36:24140:25831:L-ribulokinase,putative		0.963	1.312	1.107	1.129	0.86	0.892	0.951	1	0.899	-0.20735	0.0196	811	0.207745
670	LdBPK_010008700:Ld01:92224:92793:hypotheticalprotein,conserved		1.098	1.095	0.882	1.147	0.828	0.878	0.92	0.879	0.871	-0.1803	0.0129164	643	0.172674
671	LdBPK_210006200:Ld21:31160:31711:hypotheticalprotein,conserved		1.033	1.121	1.062	0.853	0.872	0.829	0.935	0.804	0.8	-0.16925	0.022766	868	0.225457
672	LdBPK_260013000:Ld26:233094:233492:hypotheticalprotein,conserved		1.148	1.14	1.062	1.118	0.923	0.864	1	0.776	0.911	-0.2222	0.00170983	288	0.0510336
673	LdBPK_330036700:Ld33:1227072:1227572:Complex1protein_LYRfamily_,putative		1.118	1.277	1.254	1.15	0.984	1.103	0.915	0.857	1.042	-0.21955	0.00822365	509	0.138881
674	LdBPK_360040700:Ld36:1307460:1308236:14-3-3protein1,putative		1.185	1.156	1.214	1.097	0.953	0.946	0.976	0.978	0.899	-0.2126	0.000107658	125	0.00740344
675	LdBPK_250031000:Ld25:873105:873857:Arv1-likefamily,putative		0.8	1.091	0.71	0.765	1.065	1.025	0.911	0.796	1	0.1179	0.243394	3592	0.582464
676	LdBPK_340009500:Ld34:151499:151861:ribosomalproteinS25		0.964	0.875	1.172	0.969	1.182	1.184	1.214	1.438	1.037	0.216	0.0506383	1386	0.31406
677	LdBPK_110013200:Ld11:293668:294162:40SribosomalproteinS21,putative		1.026	1.211	0.851	1.061	0.826	0.846	0.818	0.962	0.697	-0.20745	0.0368317	1158	0.273407
678	LdBPK_280011300:Ld28:242377:243036:ERlumenretainingreceptor-likeprotein		1.103	1.091	1.1	0.794	0.911	0.868	0.884	0.84	0.878	-0.1458	0.0693857	1661	0.359085
679	LdBPK_230018400:Ld23:492407:492730:hypotheticalprotein,conserved		0.889	0.913	0.978	0.804	0.593	0.61	0.822	0.708	0.684	-0.2126	0.00678688	467	0.124925
680	LdBPK_170012100:Ld17:267874:272154:hypotheticalprotein,conserved		1.031	1.029	1.061	1.057	1.042	1.31	1.261	1.481	1.151	0.2045	0.046027	1317	0.300416
681	LdBPK_350031600:Ld35:1087930:1088910:hypotheticalprotein,conserved		1.027	0.879	1.357	1.205	1.088	1.333	1.558	1.521	1.333	0.2496	0.10023	2055	0.419259
682	LdBPK_300012000:Ld30:226364:226564:40SribosomalproteinS30,putative		0.643	1.156	1.138	1.187	0.818	1.079	0.93	0.66	1	-0.1336	0.374874	4652	0.692695
683	LdBPK_060006600:Ld06:58812:59141:hypotheticalprotein,conserved		1.125	0.882	0.882	1.306	0.808	0.787	0.76	0.778	0.87	-0.24815	0.0322079	1064	0.260206
684	LdBPK_210010700:Ld21:167727:167845:		0.867	1.03	0.969	1.294	0.681	0.78	0.783	1.25	0.918	-0.1576	0.291499	4014	0.624247
685	LdBPK_010013300:Ld01:258594:262094:potassiumchannelsubunit-likeprotein		1.073	1.048	1.176	1.088	1.297	1.204	1.4	1.348	1.269	0.20735	0.00250892	318	0.0678199
686	LdBPK_280019600:Ld28:511211:512419:haloaciddehalogenase-likehydrolase-likeprotein		0.862	1.152	1.233	1.059	0.889	0.974	0.86	1.04	0.842	-0.1555	0.0995676	2043	0.418934
687	LdBPK_030007400:Ld03:67473:68381:hypotheticalprotein,conserved		1.303	1.03	1.2	1.194	1.053	0.915	0.981	0.956	1.011	-0.19855	0.00961678	553	0.149486
688	LdBPK_080007500:Ld08:93170:93511:hypotheticalprotein,conserved		0.87	0.852	0.97	0.8	1.132	1.156	0.98	0.847	1.077	0.1654	0.0536817	1430	0.322691
689	LdBPK_110008700:Ld11:118335:121706:Domainofunknownfunction_DUF2779_,putative		1.256	1.053	1.043	1.061	1.152	1.308	1.273	1.566	1.169	0.19035	0.0863141	1881	0.394447
690	LdBPK_040012200:Ld04:274930:275376:ubiquitin-conjugatingenzymeE2,putative		1.129	1.424	1.147	1.086	1.057	0.887	0.922	0.921	1.028	-0.2335	0.0195034	807	0.207746
691	LdBPK_070016500:Ld07:529117:532776:DNArepairandrecombinationhelicaseproteinPIF7,putative		0.969	0.97	1.121	1.057	1.18	1.302	1.229	1.525	1.111	0.24015	0.0279388	984	0.244067
692	LdBPK_110015500:Ld11:380436:381008:40SribosomalproteinS5		0.974	0.947	0.894	0.848	0.652	0.769	0.705	0.736	0.663	-0.21075	0.000531409	204	0.0223921
693	LdBPK_200017800:Ld20:582282:582737:smallmyristoylatedprotein4,putative		0.9	1.031	0.839	1.059	0.889	0.739	0.75	0.651	0.859	-0.17965	0.0319509	1057	0.259839
694	LdBPK_230011300:Ld23:223259:224293:hypotheticalprotein,conserved		1.133	1.022	0.911	1.039	0.797	0.78	0.867	0.815	1	-0.17445	0.023219	881	0.22655
695	LdBPK_360082700:Ld36:2738237:2738734:hypotheticalprotein		1.074	1.219	1	1.193	0.791	0.919	0.951	0.957	0.899	-0.2181	0.00621475	454	0.11767
696	LdBPK_260013200:Ld26:238099:238623:typeII_glutathioneperoxidase-like_tryparedoxinperoxidase		1.167	1.08	1.031	0.902	0.754	0.841	0.9	0.776	1	-0.1908	0.0296861	1020	0.250178
697	LdBPK_210012900:Ld21:233366:234511:hypotheticalprotein,conserved		0.867	1	0.781	0.765	0.596	0.61	0.652	0.5	0.871	-0.20745	0.0433827	1278	0.291798
698	LdBPK_140012600:Ld14:276539:277546:fattyacidelongase,putative		0.95	1	0.894	1	0.761	0.7	0.87	0.768	0.708	-0.1996	0.00181051	293	0.0531166
699	LdBPK_160016500:Ld16:427065:428744:hypotheticalprotein,conserved		1.114	1	1.14	0.904	1.122	1.279	1.271	1.5	1.079	0.2107	0.0653978	1612	0.348734
700	LdBPK_250010900:Ld25:192974:193567:hypotheticalprotein,conserved		1.267	1.091	1	1.265	1	0.875	0.844	1.019	0.964	-0.21535	0.0181073	772	0.20162
701	LdBPK_320031900:Ld32:984444:987206:hypotheticalprotein,conserved		1.143	1.062	1.1	1.03	1.097	1.395	1.295	1.882	1.235	0.29705	0.0946324	1973	0.412296
702	LdBPK_340050000:Ld34:1803830:1805296:hypotheticalprotein,conserved		0.929	0.937	1.138	0.969	1.136	1.21	1.167	1.25	1.075	0.17435	0.0156625	713	0.188828
703	LdBPK_070007900:Ld07:109796:128596:ubiquitin-proteinligase-like,putative		1.125	1	1.212	1.114	1.3	1.372	1.333	1.525	1.244	0.24205	0.00798386	505	0.135899
704	LdBPK_320038100:Ld32:1208338:1208691:hypotheticalprotein,conserved		1.286	1.219	1.133	1.091	1.065	1.07	0.932	0.922	0.963	-0.19185	0.0084713	517	0.14085
705	LdBPK_010012300:Ld01:217021:221853:hypotheticalprotein,conserved		1.244	1	1.118	1.176	1.281	1.367	1.36	1.455	1.215	0.2011	0.0173089	748	0.198913
706	LdBPK_080011500:Ld08:265792:272523:hypotheticalprotein,conserved		1	1.018	1.03	0.971	1.118	1.222	1.26	1.417	1.099	0.21845	0.0127803	638	0.172193
707	LdBPK_280032800:Ld28:1001638:1002069:40SribosomalproteinS17,putative		0.966	0.818	0.8	1.206	1.356	1.105	1	1.2	1.085	0.2017	0.102419	2086	0.422047
708	LdBPK_190016600:Ld19:459446:470893:hypotheticalprotein,conserved		1.241	1	1.267	1.151	1.217	1.461	1.409	1.82	1.265	0.26965	0.0797359	1799	0.380995
709	LdBPK_310029500:Ld31:1074957:1075343:ubiquitin-fusionprotein		1.313	0.955	1.05	1.269	1.022	1.9	1.372	1.538	1.329	0.28545	0.155831	2751	0.486923
710	LdBPK_050019000:Ld05:457042:457114:		0.976	1	0.824	0.925	0.73	1.283	0.738	0.951	0.592	-0.07245	0.62309	6387	0.838591
711	LdBPK_100019800:Ld10:563475:563876:hypotheticalprotein,conserved		1.067	1.061	0.71	1	0.83	0.75	0.818	0.774	0.952	-0.1347	0.153515	2718	0.485509
712	LdBPK_150018000:Ld15:527183:528658:nucleosidetransporter1,putative		0.952	0.972	0.818	1.171	0.673	0.81	0.745	0.81	0.75	-0.22065	0.0161986	722	0.192858
713	LdBPK_360050800:Ld36:1611755:1612354:Amastinsurfaceglycoprotein,putative		0.778	1	1.214	0.968	0.767	0.703	0.829	0.957	0.772	-0.1844	0.0856995	1871	0.393732
714	LdBPK_010012400:Ld01:223093:229881:Meckelsyndrometype6protein,putative		1.146	1.119	1.176	1.088	1.344	1.306	1.36	1.439	1.237	0.20495	0.00157261	280	0.0482791
715	LdBPK_330009600:Ld33:177317:177658:Histidinekinase-,DNAgyraseB-,andHSP90-likeATPase,putative		0.294	0.255	0.373	0.325	0.098	0.086	0.128	0.082	0.147	-0.20355	0.000108721	127	0.00735876
716	LdBPK_210012500:Ld21:213390:213836:hypotheticalprotein,conserved		1.233	1.212	0.906	0.912	0.851	0.878	0.848	0.786	0.906	-0.21195	0.0374472	1169	0.275361
717	LdBPK_210013100:Ld21:235522:235860:Domainofunknownfunction_DUF543_,putative		0.8	1.121	1.062	0.912	0.596	0.78	0.804	0.625	0.776	-0.25755	0.0153422	705	0.187066
718	LdBPK_190017800:Ld19:533020:533412:CHCHdomaincontainingprotein,putative		1.207	1.344	1.367	0.909	1.065	1.154	0.909	1.24	1.048	-0.12355	0.30594	4129	0.636925
719	LdBPK_140010000:Ld14:170055:170471:hypotheticalprotein		1.025	1.093	1.362	1.242	0.826	1.05	0.957	0.786	1.157	-0.2253	0.0640197	1583	0.347639
720	LdBPK_250013300:Ld25:275286:276329:hypotheticalprotein,conserved		0.867	1.152	1.065	1	0.783	0.85	0.822	0.87	0.714	-0.2132	0.0103216	577	0.153768
721	LdBPK_060013600:Ld06:348924:353744:hypotheticalprotein,conserved		1.083	1	1.118	1.056	1.135	1.298	1.28	1.365	1.174	0.18615	0.00939286	546	0.147877
722	LdBPK_300006600:Ld30:50353:51003:Presentintheoutermitochondrialmembraneproteome30		1.286	1.406	1.414	0.937	1.136	1.289	1.163	1.106	1.087	-0.10455	0.357672	4521	0.68006
723	LdBPK_110013100:Ld11:291464:292081:hypotheticalprotein,conserved		1.103	1.211	1.106	1.273	0.717	0.949	0.977	1.151	0.933	-0.22785	0.0337361	1095	0.264836
724	LdBPK_160019400:Ld16:552463:552789:hypotheticalprotein,conserved		1.057	0.971	0.9	1	0.776	0.767	0.729	0.81	0.865	-0.1926	0.00160026	281	0.0489531
725	LdBPK_320031200:Ld32:966783:967001:hypotheticalprotein		1.107	1.344	1.4	1.061	1.016	1.023	0.841	0.882	1.074	-0.2608	0.0229292	871	0.226291
726	LdBPK_360037500:Ld36:1215761:1216102:PHF5-likeprotein,putative		1.148	1.281	1.321	1.29	1.07	1.162	1.073	1.304	1.076	-0.123	0.0847414	1861	0.391422
727	LdBPK_180006800:Ld18:87878:88906:RNArecognitionmotif._a.k.a.RRM,RBD,orRNPdomain_/RNArecognitionmotif_a.k.a.RRM,RBD,orRNPdomain_,putative		1.103	1.091	0.967	1.061	0.867	0.949	0.837	1.157	0.854	-0.1227	0.134119	2460	0.468654
728	LdBPK_240021700:Ld24:629561:629755:hypotheticalprotein,conserved		0.774	1.273	1.125	1.147	0.787	0.927	0.933	1.132	0.879	-0.14815	0.233968	3532	0.56942
729	LdBPK_340009600:Ld34:154308:157121:hypotheticalprotein,conserved		1.036	1	1.241	0.937	1.227	1.289	1.214	1.625	1.112	0.2399	0.0752757	1745	0.370814
730	LdBPK_350019500:Ld35:627026:627808:60SribosomalproteinL2,putative		1.108	1	1.214	1.231	1.105	1.37	1.372	1.854	1.119	0.22575	0.202851	3251	0.53636
731	LdBPK_270030600:Ld27:1071515:1072177:vesicle-associatedmembraneprotein		1.207	1.219	1.133	0.848	1	0.897	0.909	0.961	1.037	-0.14095	0.128847	2409	0.459762
732	LdBPK_140010100:Ld14:170534:171319:UDP-glucoronosylandUDP-glucosyltransferase,putative		1.275	1.349	1.277	1.182	0.87	0.975	1.13	1.25	1.067	-0.21235	0.0320149	1060	0.259623
733	LdBPK_280026400:Ld28:784165:786426:hypotheticalprotein,conserved		1.034	1.061	1.167	0.971	1	1.263	1.256	1.4	1.073	0.14015	0.159382	2796	0.490002
734	LdBPK_300043700:Ld30:1369847:1370608:CYC2-likeprotein,putative		0.929	1.062	1.103	0.844	0.75	0.921	0.814	0.766	0.787	-0.1769	0.0257982	938	0.23642
735	LdBPK_090019300:Ld09:474227:481078:ATP-dependenthelicase,putative		1.149	0.935	1.12	1.115	1.321	1.326	1.328	1.406	1.204	0.23725	0.00401066	377	0.0914472
736	LdBPK_220007900:Ld22:118387:120072:hypotheticalprotein,conserved		1.026	1.25	1.167	1.344	1	1.075	1	1.197	0.917	-0.15895	0.0862418	1879	0.394537
737	LdBPK_220011600:Ld22:256262:257764:guideRNAassociatedprotein,GAP2,putative		1.158	1.281	1.033	1.219	0.98	0.975	1.022	0.918	1.024	-0.18895	0.00790265	503	0.135052
738	LdBPK_250005900:Ld25:23999:24259:hypotheticalprotein		0.567	1.212	0.677	0.794	0.978	0.8	0.889	0.944	1.06	0.1217	0.391663	4799	0.701548
739	LdBPK_330022600:Ld33:644406:645287:hypotheticalprotein,conserved		1.294	1.085	0.864	1.075	0.77	0.897	0.872	1.143	0.863	-0.1705	0.147131	2652	0.4769
740	LdBPK_020005500:Ld02:20448:21026:hypotheticalprotein,conserved		0.818	0.971	1.194	1.057	0.768	0.806	0.796	0.937	0.978	-0.153	0.1113	2207	0.4335
741	LdBPK_200019200:Ld20:635901:638693:hypotheticalprotein,conserved		1.2	1.031	1.161	1.029	1.222	1.304	1.333	1.5	1.111	0.18875	0.0562211	1474	0.327867
742	LdBPK_260029200:Ld26:918979:921027:SLY1protein,putative		0.963	0.98	1	1.059	1.123	1.205	1.1	1.414	1.198	0.2075	0.0157248	714	0.189314
743	LdBPK_270029800:Ld27:1013615:1014793:GTPbindingprotein,putative		0.793	1.344	0.9	1.151	0.8	0.82	0.818	0.686	0.866	-0.249	0.0657783	1617	0.349679
744	LdBPK_030014300:Ld03:377313:377969:Got1/Sft2-likefamily,putative		0.879	1.212	1.086	1.083	0.877	0.809	0.944	0.691	0.884	-0.224	0.0237274	892	0.228655
745	LdBPK_130008500:Ld13:111562:112917:alphatubulin		0.971	0.776	0.809	0.756	0.847	1.167	0.797	2.086	1	0.3514	0.235341	3543	0.570982
746	LdBPK_350047000:Ld35:1644709:1645329:HDdomaincontainingprotein,putative		1.081	1	1.286	1.385	0.982	0.889	1.046	0.792	0.976	-0.251	0.0304296	1032	0.253462
747	LdBPK_350040100:Ld35:1409745:1410098:ReplicationfactorAprotein3,putative		1.135	1.545	0.952	1	0.86	0.796	0.884	0.813	0.964	-0.2946	0.0478066	1340	0.306676
748	LdBPK_060013700:Ld06:356396:366316:hypotheticalprotein,conserved		1.167	0.971	1.118	1.028	1.173	1.298	1.28	1.429	1.152	0.1954	0.0244036	906	0.231538
749	LdBPK_200008400:Ld20:120890:121843:hypotheticalprotein,conserved		1.02	1.125	1	0.824	1.222	1.239	1.217	1.182	1.061	0.19195	0.0225005	859	0.225162
750	LdBPK_230008800:Ld23:130543:131427:hypotheticalprotein,conserved		1.044	1.044	0.911	0.922	0.763	0.732	0.778	0.831	0.776	-0.20425	0.000906283	236	0.0330102
751	LdBPK_140011900:Ld14:241236:242153:fattyacidelongase,putative		1.025	1.093	0.872	0.939	0.761	0.825	0.739	0.875	0.775	-0.18725	0.00778204	500	0.133789
752	LdBPK_350018900:Ld35:605226:605588:Iron-bindingzincfingerCDGSHtype,putative		0.946	1.424	1.024	0.897	0.982	0.778	0.698	0.813	0.774	-0.26375	0.0607671	1543	0.338531
753	LdBPK_350050600:Ld35:1822367:1822597:sm-fsnRNPcorecomplexprotein,putative		0.838	1.485	0.738	1.205	0.877	0.815	0.698	0.771	0.941	-0.2461	0.163907	2848	0.494713
754	LdBPK_360027000:Ld36:801539:801802:hypotheticalprotein		0.926	1	0.929	0.774	0.721	0.784	0.878	0.674	0.709	-0.15405	0.0334272	1087	0.264342
755	LdBPK_360059300:Ld36:1947768:1948595:RWDdomain/UncharacterizedproteinfamilyUPF0029,putative		1.074	1.187	1.107	1.032	0.884	1.027	0.951	0.87	0.861	-0.1814	0.00544208	429	0.109045
756	LdBPK_240015500:Ld24:367672:368304:dyneinlightchain,putative		0.871	0.879	1	1.118	1.255	1.146	1.111	1.057	1.242	0.1952	0.0225177	860	0.225073
757	LdBPK_310029100:Ld31:1058810:1059112:hypotheticalprotein		1.125	0.894	0.95	1.224	1.311	1.075	1.244	0.806	1.269	0.09275	0.481926	5444	0.760954
758	LdBPK_230022100:Ld23:637403:646660:DNApolymerasezetacatalyticsubunit,putative		1.222	1.065	1.222	1.078	1.237	1.366	1.356	1.523	1.245	0.19865	0.0254048	928	0.235323
759	LdBPK_050014800:Ld05:362259:362330:		0.878	1.163	1.088	0.83	1.111	1.189	1.354	1.148	1.418	0.25425	0.0359812	1141	0.271073
760	LdBPK_190005400:Ld19:11765:12088:histoneH2B		0.586	0.437	0.533	0.576	0.196	0.41	0.318	0.4	0.349	-0.1984	0.00716306	483	0.127482
761	LdBPK_280007000:Ld28:66412:66840:histoneH2Bvariant		1.138	0.97	1.133	1.176	0.978	0.895	0.93	0.88	1	-0.16765	0.010097	570	0.15227
762	LdBPK_260023100:Ld26:654183:655172:HistoneacetyltransferasesubunitNuA4,putative		1.296	1.18	1.312	1	1.031	0.977	1.033	1.31	1.04	-0.1188	0.237866	3558	0.574675
763	LdBPK_330032400:Ld33:1062764:1063939:udp-glc4'-epimerase,putative		1	1.298	1.153	1.225	0.984	0.983	0.83	1.265	1.074	-0.1418	0.19201	3145	0.524808
764	LdBPK_170008900:Ld17:115155:116108:Tetratricopeptiderepeat,putative		1.031	1.206	0.939	1.171	0.896	0.881	1.022	0.846	0.988	-0.16015	0.0467114	1326	0.302814
765	LdBPK_220013100:Ld22:311110:311472:hypotheticalprotein,conserved		0.842	1.219	0.867	0.812	0.592	0.65	0.711	0.557	0.798	-0.2734	0.0257058	936	0.236076
766	LdBPK_290006300:Ld29:48225:49934:hypotheticalprotein,conserved		1.032	0.909	1	0.844	1.159	1.184	0.977	1.286	1	0.17495	0.0550909	1457	0.325025
767	LdBPK_060010100:Ld06:165382:169212:ATP-NADkinase-likeprotein		1.125	0.971	1.088	0.944	1.154	1.234	1.28	1.571	1.087	0.2332	0.0562532	1475	0.327832
768	LdBPK_070007300:Ld07:89722:91629:hypotheticalprotein,conserved		0.969	0.97	1.121	1.143	1.18	1.256	1.25	1.475	1.167	0.21485	0.0243922	905	0.231685
769	LdBPK_340021000:Ld34:662413:663393:d-isomerspecific2-hydroxyaciddehydrogenase-protein		1.036	1.094	1.069	1.125	1.273	1.368	1.286	1.438	1.262	0.2444	0.000626114	212	0.0253872
770	LdBPK_320029100:Ld32:897269:898123:hypotheticalprotein,conserved		1.429	1.094	1.233	1.151	0.952	0.977	1.068	1.078	0.988	-0.21415	0.0188488	796	0.203548
771	LdBPK_010009900:Ld01:129836:130915:betaeliminatinglyase,putative		1.073	1.095	1.059	1.265	0.859	0.898	0.88	0.848	0.893	-0.2474	0.000742814	224	0.0285055
772	LdBPK_070014200:Ld07:388090:389883:N-acetylglucosamine-phosphatemutase,putative		0.625	1	0.879	0.971	0.7	0.721	0.729	0.678	0.756	-0.15195	0.0868872	1890	0.395176
773	LdBPK_100015100:Ld10:434705:440650:serine/threonine-proteinkinase,putative		1.133	1.03	1.194	1.059	1.277	1.3	1.341	1.604	1.229	0.2462	0.0194368	805	0.207551
774	LdBPK_290019500:Ld29:564900:565151:hypotheticalprotein,conserved		1.355	1.061	1.414	1.281	1.114	1.21	1.093	1.551	0.862	-0.11175	0.462849	5321	0.747725
775	LdBPK_340017300:Ld34:494652:494732:		1.286	1.312	0.759	1.375	1.136	0.816	1.095	1.083	1.362	-0.0846	0.611814	6323	0.831749
776	LdBPK_340042500:Ld34:1556049:1556132:		0.857	1.156	0.759	0.687	1.023	0.605	0.929	1.083	1.012	0.06565	0.634816	6463	0.844325
777	LdBPK_360047400:Ld36:1487184:1487579:hypotheticalprotein,conserved		1.074	1.281	1	1.226	1.093	0.946	0.976	0.935	0.911	-0.17305	0.0380113	1181	0.276668
778	LdBPK_140009000:Ld14:141456:142388:hypotheticalprotein,conserved		0.95	1.093	0.915	1.121	1.239	1.025	1.391	1.161	1.225	0.18845	0.0527329	1415	0.320348
779	LdBPK_260027000:Ld26:855367:857802:hypotheticalprotein,conserved		1	0.82	0.875	0.902	1.092	1.114	1.083	1.121	0.98	0.17875	0.00474601	399	0.102247
780	LdBPK_360018400:Ld36:480406:480978:40SribosomalproteinS9,putative		1.111	1.25	1.25	0.935	0.977	1.108	0.878	1.283	0.924	-0.1025	0.364987	4578	0.685327
781	LdBPK_360054200:Ld36:1761097:1761579:hypotheticalprotein,conserved		1.148	1.062	1.107	1.387	1.023	0.919	0.902	0.957	0.924	-0.231	0.0116095	609	0.163868
782	LdBPK_230011700:Ld23:229651:229723:		0.978	1.044	0.844	0.902	1.085	0.878	1.378	1.154	1.143	0.1856	0.101276	2066	0.421377
783	LdBPK_050011800:Ld05:227448:234995:hypotheticalprotein,conserved		1.195	1.093	1.147	1.075	1.27	1.34	1.323	1.541	1.214	0.2101	0.0167299	734	0.195926
784	LdBPK_190018800:Ld19:560469:561320:SPFHdomain/Band7family,putative		1.241	1.094	1.167	0.909	0.804	0.949	0.909	1.18	0.928	-0.14875	0.157184	2766	0.488487
785	LdBPK_340028100:Ld34:1009163:1010158:twinfilin,putative		1.214	1.187	1.172	1.094	0.977	1.079	0.976	1.146	0.925	-0.14615	0.0237356	893	0.228478
786	LdBPK_140006900:Ld14:57509:58030:Bardet-Biedlsyndrome10proteinhomolog_BBS10-likeprotein10_,putative		1.325	1.302	1.277	0.909	1.109	1.1	1.087	0.982	1	-0.14765	0.151549	2695	0.483381
787	LdBPK_150018300:Ld15:536155:537783:hypotheticalprotein,conserved		0.952	0.972	1.212	0.971	1.192	1.159	1.149	1.206	1.174	0.14925	0.031469	1051	0.257381
788	LdBPK_010013600:Ld01:266804:267193:hypotheticalprotein		1.22	1	1.5	0.853	1.375	1.102	1.5	1.091	1.312	0.13275	0.414072	4969	0.716313
789	LdBPK_360078200:Ld36:2611794:2612375:hypotheticalprotein,conserved		1.148	1.187	0.964	0.935	0.814	0.892	0.854	0.87	0.848	-0.2029	0.00988103	563	0.150866
790	LdBPK_050005800:Ld05:26576:27115:Nudixhydrolase2,putative		1.195	1.233	1.059	0.849	0.889	0.925	0.754	0.967	0.949	-0.1872	0.0698554	1670	0.359567
791	LdBPK_070007700:Ld07:104684:105784:homoserinedehydrogenase-likeprotein		1.188	0.879	1.121	1.171	0.82	1	0.917	1.136	0.944	-0.12635	0.186612	3086	0.519804
792	LdBPK_080017800:Ld08:545306:546571:hypotheticalprotein,conserved		2.167	2.185	2.299	1.714	2.176	2.378	2.4	2.819	2.143	0.29195	0.144279	2612	0.474817
793	LdBPK_320025400:Ld32:763908:764258:hypotheticalprotein,conserved		0.786	1.344	1.067	1.091	0.823	1.093	0.841	1.176	0.877	-0.11	0.423267	5039	0.722049
794	LdBPK_070014700:Ld07:429845:430393:ubiquitin-conjugatingenzymeE2,putative		1.219	1.152	0.667	1.029	0.96	1.047	0.875	0.78	0.889	-0.10655	0.401564	4873	0.708361
795	LdBPK_260022100:Ld26:610100:611110:sphingolipiddelta4desaturase,putative		0.611	1	1.062	0.843	1.123	1.023	1.167	0.983	1.158	0.2118	0.067076	1633	0.353083
796	LdBPK_360010900:Ld36:169537:170169:hypotheticalprotein,conserved		0.963	1.156	0.643	0.903	0.721	0.865	0.732	0.696	0.911	-0.13125	0.251604	3655	0.591734
797	LdBPK_180010700:Ld18:226970:227941:peroxisomalenoyl-coahydratase,putative		0.966	1.182	1.033	1.061	0.822	0.846	0.977	0.961	0.817	-0.1759	0.0163694	725	0.194084
798	LdBPK_210011600:Ld21:187765:189375:hypotheticalprotein,conserved		1.333	1.091	1.281	1.206	0.936	1.244	1.043	1.107	0.988	-0.16415	0.0677256	1640	0.354981
799	LdBPK_270011500:Ld27:276875:278416:Domainofunknownfunction_DUF5075_,putative		1.103	1.062	0.933	1.151	0.889	0.923	0.818	0.882	0.878	-0.18425	0.00479728	402	0.102581
800	LdBPK_270022700:Ld27:718248:718538:hypotheticalprotein		1.172	1.156	1.167	0.97	0.844	1.026	1.159	0.961	0.939	-0.13045	0.117617	2275	0.44441
801	LdBPK_140020200:Ld14:603339:604292:hypotheticalprotein,conserved		1.05	1.209	1.192	1.333	1.065	0.95	0.891	1	1.022	-0.2104	0.0108944	598	0.156603
802	LdBPK_260024500:Ld26:726058:726975:TLCdomaincontainingprotein,putative		0.944	1	1.031	1.059	0.815	0.773	0.85	0.759	0.99	-0.1711	0.0129168	644	0.172411
803	LdBPK_310005100:Ld31:10022:10966:Aquaglyceroporin1		0.969	1.182	0.8	0.91	1.222	1.075	1.14	1.032	1.156	0.15975	0.0854336	1865	0.393774
804	LdBPK_320035700:Ld32:1130008:1131789:Proteinofunknownfunction_DUF778_,putative		1.214	1.187	0.8	1.182	0.984	1.07	0.955	1.255	0.914	-0.06015	0.603613	6267	0.827933
805	LdBPK_350019600:Ld35:629384:630166:60SribosomalproteinL2,putative		1.108	1.212	1.19	1.154	1.211	1.519	1.372	1.938	1.107	0.2634	0.156253	2757	0.487177
806	LdBPK_270011800:Ld27:293162:293674:hypotheticalprotein		1.207	1.281	0.967	1.091	0.933	0.949	1.023	1.294	0.915	-0.1137	0.292638	4025	0.624972
807	LdBPK_100013400:Ld10:363660:369647:hypotheticalprotein,conserved		1.167	1.121	1.129	1.118	1.234	1.325	1.364	1.623	1.169	0.20925	0.0507491	1387	0.31452
808	LdBPK_220019000:Ld22:582236:587743:hypotheticalprotein,conserved		1	0.969	1	1.094	1.265	1.125	1.2	1.377	1.131	0.20385	0.010018	568	0.151611
809	LdBPK_300014700:Ld30:291814:292458:adenosinekinase-likeprotein		1.286	1.187	1.31	1.25	1.068	1.105	0.977	0.979	1.075	-0.21745	0.000723417	221	0.028138
810	LdBPK_100005200:Ld10:10308:11789:phosphate-RepressiblePhosphatePermease-likeprotein		0.9	0.879	0.903	1.059	0.702	0.825	0.727	0.679	0.675	-0.21365	0.00297057	337	0.0757715
811	LdBPK_190009600:Ld19:181063:181518:40SribosomalproteinS13,putative		1.069	1.25	1.067	1.273	0.978	0.974	0.955	0.96	0.916	-0.20815	0.00458445	394	0.10002
812	LdBPK_300027500:Ld30:794170:795369:alcoholdehydrogenase,putative		1.179	1.281	1.276	1.312	1.114	1.079	1.163	1.021	1.062	-0.1742	0.0022438	309	0.0624197
813	LdBPK_130005300:Ld13:10630:11592:hypotheticalprotein,conserved		0.912	1.286	1.128	1.067	0.983	0.762	0.898	1.155	0.837	-0.17125	0.138346	2523	0.471353
814	LdBPK_340034200:Ld34:1276095:1276673:Amastinsurfaceglycoprotein,putative		1.179	1	1.276	0.969	1.136	1.289	1.643	1.083	1.5	0.2242	0.145434	2627	0.475884
815	LdBPK_360028900:Ld36:880802:881191:dyneinlightchain,putative		1	1.312	0.929	1.323	0.837	0.865	1.024	0.957	1.051	-0.1942	0.0995045	2042	0.418874
816	LdBPK_050014100:Ld05:333826:334686:surfaceantigen-likeprotein		1.146	1.023	1.176	1.189	0.984	0.962	0.8	0.885	0.98	-0.2113	0.00486241	405	0.103203
817	LdBPK_290023000:Ld29:753634:754764:IntegralmembraneproteinSlinkingtothetransGolginetwork,putative		1.226	1.273	1.172	1.125	1.159	1.079	0.953	1	0.987	-0.1634	0.0145851	688	0.182229
818	LdBPK_320010100:Ld32:183269:183880:Ras-relatedproteinRab4,putative		1.143	1.156	0.9	0.848	0.823	0.814	0.886	0.686	0.84	-0.20195	0.03957	1208	0.281576
819	LdBPK_040008400:Ld04:105930:106991:beta-fructofuranosidase,putative		0.968	0.879	1.029	0.857	0.657	0.849	0.725	0.937	0.689	-0.16185	0.0520727	1405	0.318589
820	LdBPK_090012700:Ld09:265454:267001:hypotheticalprotein,conserved		0.872	1.152	1.12	0.981	0.792	0.953	0.821	0.875	0.852	-0.17265	0.032356	1067	0.260667
821	LdBPK_250006100:Ld25:28462:28677:hypotheticalprotein,conserved		1.567	1	1.226	1.029	0.761	1.025	0.956	0.87	0.929	-0.2973	0.0493204	1363	0.311048
822	LdBPK_060012300:Ld06:262906:263637:hypotheticalprotein,conserved		0.979	1.206	1.088	1	0.846	0.872	0.68	0.841	0.87	-0.24645	0.00493431	408	0.103959
823	LdBPK_290033000:Ld29:1133316:1134338:Domainofunknownfunction_DUF4586_,putative		1.194	0.97	1.138	1.094	0.818	1.026	0.884	0.918	1.012	-0.1674	0.0288008	1001	0.247325
824	LdBPK_240021000:Ld24:590994:596021:ATP-dependentDEAD/HDNAhelicaserecQ,putative		1.065	1.03	1.062	1.029	1.191	1.244	1.244	1.491	1.066	0.2007	0.0382885	1184	0.27798
825	LdBPK_270031000:Ld27:1075939:1077408:TPR-repeatprotein,putative		1.069	1.187	1.333	1.121	0.956	0.923	0.955	1.078	0.988	-0.1975	0.0118824	613	0.166625
826	LdBPK_340048800:Ld34:1758718:1759992:GRIPdomaincontainingprotein,putative		1	1.062	0.931	1.312	0.932	1.263	1.238	1.229	1.025	0.06115	0.578904	6101	0.815646
827	LdBPK_140012100:Ld14:248330:249187:fattyacidelongase,putative		0.825	1.116	0.979	1.212	0.804	0.85	0.848	0.857	0.865	-0.1882	0.0403251	1225	0.282967
828	LdBPK_030013000:Ld03:320169:323450:hypotheticalprotein,conserved		1.212	1.121	1.171	1.139	1.193	1.383	1.352	1.647	1.2	0.19425	0.0807724	1816	0.382335
829	LdBPK_120014500:Ld12:578396:578863:hypotheticalprotein		1.032	1.182	1.344	0.912	1	1.488	1.304	2.204	1.25	0.3317	0.218968	3401	0.553439
830	LdBPK_210018900:Ld21:452537:452610:		0.9	0.848	1.281	1.088	1.191	0.927	1.413	0.768	1.282	0.08695	0.602073	6255	0.827406
831	LdBPK_320041700:Ld32:1379937:1382375:UncharacterisedproteinfamilyUPF0564,putative		0.964	1.031	1.033	1.03	1.081	1.279	1.227	1.529	1.099	0.2285	0.0431865	1276	0.290933
832	LdBPK_360074200:Ld36:2483097:2485058:glucosetransporter2		0.815	1	0.964	0.871	1.116	0.865	1.171	0.913	1.114	0.1233	0.161673	2823	0.492292
833	LdBPK_060008700:Ld06:120389:123106:serinepeptidase,clanSC,familyS9A-likeprotein		0.875	1.147	1	1.111	0.731	0.872	0.86	0.841	0.859	-0.20065	0.0136516	664	0.176731
834	LdBPK_070008900:Ld07:163669:163992:Proteinofunknownfunction_DUF1674_,putative		1.281	1.212	1.061	0.943	0.94	1.047	0.854	0.966	0.933	-0.17625	0.0519697	1404	0.318185
835	LdBPK_350056700:Ld35:2017877:2018107:RibosomalproteinL37e,putative		1.351	0.758	1.214	1.179	0.93	1	1	1.583	1.202	0.0175	0.923433	8207	0.967202
836	LdBPK_270023700:Ld27:781925:782254:hypotheticalprotein,conserved		1.103	1.156	1.033	1	0.867	0.872	0.727	1.078	0.939	-0.1764	0.0431535	1273	0.291396
837	LdBPK_270029600:Ld27:1010480:1011223:hypotheticalprotein,conserved		1.103	1.187	1.033	0.939	0.844	0.872	0.886	0.745	1.061	-0.1839	0.0422647	1259	0.288568
838	LdBPK_060011000:Ld06:199027:204258:hypotheticalprotein,conserved		1.042	1.059	1.059	1.111	1.154	1.255	1.32	1.429	1.109	0.18565	0.0267643	958	0.240152
839	LdBPK_190023200:Ld19:703977:704065:		0.897	1.125	1.4	1.303	1.696	1.41	1.227	1.52	1.313	0.25195	0.102851	2092	0.422614
840	LdBPK_270018800:Ld27:571420:573498:arginyl-tRNAsynthetase,putative		1	1.156	1.167	1.03	0.822	0.897	0.977	0.98	0.878	-0.17745	0.0101765	572	0.152933
841	LdBPK_270027300:Ld27:923958:925259:RNA-bindingprotein,putative		0.897	1.031	1.133	1.182	0.733	1	0.886	1.235	0.781	-0.13375	0.28583	3962	0.620141
842	LdBPK_360052000:Ld36:1646707:1648818:hypotheticalprotein,conserved		1.148	1.156	0.893	1	0.837	1	0.878	0.891	0.81	-0.16605	0.0416317	1246	0.287212
843	LdBPK_320007200:Ld32:69381:72461:hypotheticalprotein,conserved		1.143	0.937	1.033	1.03	1.129	1.233	1.227	1.314	1.074	0.15965	0.0334602	1088	0.26436
844	LdBPK_010012600:Ld01:234000:238235:proteinkinase,putative		1.171	1.095	1.206	1.118	1.234	1.408	1.34	1.485	1.204	0.1867	0.0217735	849	0.220453
845	LdBPK_120011100:Ld12:322140:327887:Fusaricacidresistanceprotein-like,putative		0.968	1.03	1.094	0.971	1.106	1.244	1.196	1.407	1.071	0.18905	0.0342318	1100	0.267506
846	LdBPK_020012700:Ld02:388043:390856:hypotheticalprotein,conserved		1.152	1.147	0.94	1.057	1.286	1.105	1.327	1.297	1.297	0.1884	0.0200862	823	0.209794
847	LdBPK_240020200:Ld24:549464:559456:ABCtransportertransmembraneregion/ABCtransporter,putative		1.129	1.03	1.156	1.059	1.17	1.293	1.289	1.509	1.198	0.1983	0.0287301	1000	0.246964
848	LdBPK_280017400:Ld28:445083:445385:AN1-likeZincfingercontainingprotein,putative		1.31	0.909	1.233	0.971	0.822	0.974	0.907	1.06	0.854	-0.18235	0.106992	2151	0.427571
849	LdBPK_350039900:Ld35:1405242:1405811:hypotheticalprotein,conserved		1.135	1.152	1.238	1.282	0.965	1.056	1	1.188	0.952	-0.16955	0.0215156	844	0.219133
850	LdBPK_110016800:Ld11:438736:439452:hypotheticalprotein,conserved		0.897	1	1.021	1.182	1.152	1.231	1.205	1.453	1.09	0.2012	0.0538987	1435	0.322866
851	LdBPK_290009300:Ld29:153247:155442:hypotheticalprotein,conserved		1.032	1.03	1.172	1.125	1.273	1.289	1.256	1.633	1.125	0.22545	0.0603814	1538	0.337476
852	LdBPK_260022800:Ld26:633050:633370:hypotheticalprotein,conserved		1.167	1.1	1.187	1.333	1.092	1.136	0.933	0.983	0.931	-0.18175	0.025502	930	0.235715
853	LdBPK_330021400:Ld33:615262:617274:expression-siteassociatedgene_ESAG3_,putative		1.206	1.106	1.085	1.2	0.951	0.983	0.936	0.959	1.011	-0.18125	0.000672867	217	0.0266542
854	LdBPK_080012300:Ld08:317594:318175:Amastinsurfaceglycoprotein,putative		0.704	0.574	0.731	0.714	0.515	0.511	0.56	0.458	0.527	-0.16655	0.00268948	327	0.0706996
855	LdBPK_100014300:Ld10:400055:406021:hypotheticalprotein,conserved		1.1	1.061	1.097	1.059	1.191	1.375	1.273	1.453	1.157	0.21055	0.0129975	646	0.172952
856	LdBPK_020006200:Ld02:45838:60555:phosphatidylinositolkinaserelatedprotein,putative		1.152	1.059	1.164	1.029	1.25	1.299	1.306	1.359	1.253	0.1924	0.00129231	265	0.0419195
857	LdBPK_190015800:Ld19:422772:424583:4-coumarate:coaligase-likeprotein		1.069	0.937	1.1	1.121	0.891	0.923	0.864	1	0.795	-0.16215	0.0179586	762	0.202588
858	LdBPK_190018400:Ld19:552083:553468:peroxin12,putative		1	1	1.067	1.091	1.065	1.256	1.227	1.5	1.12	0.1941	0.0622702	1562	0.342685
859	LdBPK_210019100:Ld21:456259:461568:IQcalmodulin-bindingmotifcontainingprotein,putative		1.1	1	1.156	1.147	1.213	1.317	1.326	1.446	1.188	0.19725	0.0142878	682	0.180085
860	LdBPK_220017900:Ld22:536474:538801:translationinitiationfactorIF-2,putative		1.053	1.031	1.133	1.094	1.245	1.35	1.267	1.541	1.143	0.23145	0.0210714	839	0.215887
861	LdBPK_250023500:Ld25:672201:672596:LSMdomaincontainingprotein,putative		1.1	1.121	1.613	1.265	1	1	0.933	1.019	1.048	-0.27475	0.0362507	1147	0.271675
862	LdBPK_150010000:Ld15:161982:163220:hypotheticalprotein		0.548	0.528	0.576	0.514	0.731	0.778	0.723	0.889	0.707	0.2241	0.000731167	223	0.0281843
863	LdBPK_070010600:Ld07:237998:238792:60SribosomalproteinL7a,putative		0.906	0.879	0.788	1.057	0.56	0.86	0.625	0.932	0.7	-0.1721	0.108069	2166	0.428882
864	LdBPK_150019200:Ld15:574962:575873:hypotheticalprotein,conserved		0.905	1.056	1.121	0.943	1.154	1.302	1.192	1.571	1.109	0.25935	0.0407573	1234	0.283914
865	LdBPK_220017600:Ld22:525522:530426:hypotheticalprotein,conserved		1.184	1.156	1.333	1.187	1.245	1.425	1.378	1.672	1.238	0.1766	0.109226	2183	0.430099
866	LdBPK_330027700:Ld33:867317:868135:IQcalmodulin-bindingmotifcontainingprotein,putative		0.912	1.17	1.068	1.075	0.967	0.879	0.83	0.796	0.958	-0.17025	0.0262988	949	0.238213
867	LdBPK_340027400:Ld34:978902:981019:Endonuclease/Exonuclease/phosphatasefamily,putative		0.893	1	0.931	1	1.159	1.158	1.071	1.271	1.087	0.1932	0.00421134	382	0.0947662
868	LdBPK_320028400:Ld32:860554:865368:hypotheticalprotein,conserved		0.929	0.969	0.967	0.939	1.145	1.186	1.068	1.333	1.074	0.2102	0.00681761	469	0.124956
869	LdBPK_120007800:Ld12:101256:102968:hypotheticalprotein,conserved		1.226	1	1.094	1	1.298	1.195	1.239	1.278	1.191	0.1602	0.019174	799	0.206283
870	LdBPK_150008800:Ld15:135239:136723:hypotheticalprotein,conserved		1	1	1.152	0.971	1.096	1.254	1.192	1.238	1.043	0.13385	0.0569473	1488	0.328978
871	LdBPK_290034800:Ld29:1196063:1197034:actin-likeprotein,putative		1.226	1.152	0.966	1.125	0.977	0.947	0.86	0.959	0.875	-0.19365	0.00970326	556	0.150017
872	LdBPK_070018200:Ld07:572900:573430:peptidemethioninesulfoxidereductase-like		1.125	1.03	1.091	1.114	0.9	0.674	0.958	0.915	0.911	-0.2184	0.00834264	512	0.140065
873	LdBPK_160006500:Ld16:41404:42111:hypotheticalprotein,conserved		0.914	0.943	1	1.058	1.184	1.163	1.042	1.19	1.034	0.14385	0.0208106	833	0.214752
874	LdBPK_220022300:Ld22:701087:701398:hypotheticalprotein,conserved		0.974	0.875	0.767	1.469	0.898	0.65	0.733	0.689	0.786	-0.27005	0.104354	2114	0.424325
875	LdBPK_340030000:Ld34:1078427:1078843:hypotheticalprotein,conserved		0.929	0.969	1.034	1.219	0.636	1.026	0.81	0.792	0.925	-0.19995	0.0698249	1669	0.359625
876	LdBPK_360081500:Ld36:2708793:2709653:DNA-bindingprotein,putative		1.037	1.062	1.071	1.032	1.047	1.216	1.268	1.413	1.241	0.1865	0.0269573	962	0.240878
877	LdBPK_070012700:Ld07:324382:324945:centrin,putative		1.156	1.242	1.091	0.914	0.94	0.814	0.854	0.932	0.989	-0.19495	0.0282792	990	0.245543
878	LdBPK_190016900:Ld19:474038:477967:hypotheticalprotein,conserved		1.138	0.969	1.133	1.03	1.109	1.333	1.273	1.58	1.12	0.2155	0.0768179	1760	0.375186
879	LdBPK_210018300:Ld21:443601:444032:40SribosomalproteinS23,putative		0.767	1.212	1.25	1.029	0.83	1.049	1.022	0.929	0.847	-0.1291	0.275482	3873	0.611424
880	LdBPK_070006200:Ld07:44652:51317:Sec7domaincontainingprotein,putative		1.063	1.03	1.061	1.057	1.18	1.256	1.25	1.39	1.167	0.19585	0.00352419	355	0.0853351
881	LdBPK_120015600:Ld12:627516:628670:NADH:flavinoxidoreductase/NADHoxidase,putative		1	1.091	1.187	1.029	0.851	1.049	0.826	1.13	0.869	-0.13175	0.13453	2468	0.468565
882	LdBPK_150006600:Ld15:67167:68381:proteinphosphatase2C,putative		1.024	0.861	1	1	0.865	0.873	0.809	0.714	0.793	-0.16045	0.0102806	576	0.153424
883	LdBPK_300021500:Ld30:550167:551138:phosphopantothenoylcysteinedecarboxylase,putative		1	0.875	1.276	1.281	0.886	0.947	0.907	1.17	0.975	-0.131	0.257187	3708	0.596219
884	LdBPK_120005000:Ld12:4270:5175:translationinitiationfactorEIF-2balphasubunit,putative		0.839	1.152	0.812	1.206	1.064	0.805	0.804	0.667	0.929	-0.14845	0.248498	3635	0.587645
885	LdBPK_300005600:Ld30:18471:19193:hypotheticalprotein,conserved		1.179	1.062	1.103	1.062	1.273	1.263	1.302	1.426	1.075	0.1663	0.0450796	1306	0.296711
886	LdBPK_030006600:Ld03:46689:48872:zinc-fingerofacetyl-transferaseESCO,putative		0.939	1.182	1.114	0.972	0.825	0.894	0.833	1	0.853	-0.17075	0.0289723	1005	0.247807
887	LdBPK_360039400:Ld36:1271115:1271765:ATPsynthase,putative		1.185	1.062	1.143	1.161	1.14	0.946	0.951	1.109	0.962	-0.11615	0.0663342	1624	0.351114
888	LdBPK_210027200:Ld21:737447:738196:40SribosomalproteinS6,putative		1.133	1.091	0.906	0.941	0.766	0.854	0.826	1.036	0.812	-0.15895	0.0626188	1564	0.344163
889	LdBPK_360026500:Ld36:794111:794854:phosphomannomutase,putative		0.926	1.031	0.75	0.968	0.814	0.757	0.707	0.674	0.81	-0.16635	0.0304852	1034	0.253434
890	LdBPK_130013500:Ld13:300880:301914:hypotheticalprotein,conserved		1	0.939	1	1	1.254	1.19	1.186	1.362	1.035	0.22065	0.00906137	536	0.14532
891	LdBPK_300019000:Ld30:458790:463934:hypotheticalprotein,conserved		1.179	1.031	1.241	1.031	1.295	1.289	1.302	1.617	1.237	0.2275	0.0399679	1216	0.282537
892	LdBPK_330008400:Ld33:107739:107812:		0.912	1.277	0.898	1	0.77	0.655	0.766	0.714	0.863	-0.26815	0.0174115	749	0.199825
893	LdBPK_360019600:Ld36:503468:503539:		0.926	1.219	1.357	1.323	0.721	1.081	1.098	1.348	1	-0.15665	0.30941	4155	0.640118
894	LdBPK_310041800:Ld31:1550862:1551233:dynein-associatedprotein,putative		1.109	1.364	0.95	1.224	1.167	0.95	0.977	0.935	1.108	-0.13435	0.193121	3154	0.526339
895	LdBPK_360039700:Ld36:1275425:1277131:hypotheticalprotein,conserved		1.111	1.156	1.179	1.129	0.953	1	0.951	1.13	0.937	-0.14955	0.00965817	554	0.149859
896	LdBPK_050019200:Ld05:457456:457741:		0.902	1.093	1.147	0.906	0.81	1.245	0.785	0.836	0.663	-0.1442	0.28698	3971	0.621223
897	LdBPK_290018100:Ld29:482084:487906:COPIIcoatassemblyproteinsec16,putative		1.194	0.909	1.276	1.125	1.273	1.421	1.349	1.653	1.237	0.2606	0.047311	1334	0.304862
898	LdBPK_290008700:Ld29:132718:133218:hypotheticalprotein,conserved		0.806	0.97	0.931	1.031	1.068	1.21	1.14	1.184	1.125	0.2109	0.00402838	378	0.0916084
899	LdBPK_010012100:Ld01:211542:212603:PLAC8family,putative		1.268	1.143	1.029	1.235	0.922	1	0.86	1	1.043	-0.20375	0.011432	605	0.162429
900	LdBPK_240027900:Ld24:812041:812478:hypotheticalprotein,conserved		0.742	0.788	0.812	0.882	1.128	0.829	0.978	1.057	0.989	0.1902	0.0180226	765	0.202513
901	LdBPK_360005200:Ld36:14669:15127:hypotheticalprotein,conserved		0.926	1.281	1.179	1.097	0.953	1.108	0.805	0.761	0.949	-0.20555	0.0694166	1663	0.358812
902	LdBPK_310032900:Ld31:1249205:1253851:SymplekintightjunctionproteinCterminal,putative		1	1.03	1.067	1.09	1.089	1.237	1.244	1.398	1.108	0.16845	0.0370672	1165	0.273502
903	LdBPK_350055500:Ld35:1964307:1964624:hypotheticalprotein		1.189	1.152	1	1.256	0.982	0.926	1.163	0.729	1	-0.18925	0.0799819	1803	0.381322
904	LdBPK_330024600:Ld33:773928:774908:hypotheticalprotein,conserved		1.059	1.106	1	1.125	0.82	1.017	0.894	1.082	0.842	-0.1415	0.0585639	1514	0.332507
905	LdBPK_170019600:Ld17:569508:573698:WWdomaincontainingprotein,putative		1.125	0.971	1.091	1.057	1.208	1.262	1.283	1.385	1.174	0.2014	0.00515845	421	0.105326
906	LdBPK_300007600:Ld30:74422:77820:ubiquitinhydrolase,putative		1	1	1.034	1.094	1.205	1.184	1.209	1.362	1.187	0.1974	0.00241466	315	0.0658935
907	LdBPK_170006400:Ld17:34650:35042:ElongationfactorTudomain2,putative		0	0	0	0	0.188	0.214	0.109	0.25	0.163	0.1848	0.000242863	166	0.0125762
908	LdBPK_220017800:Ld22:532320:535232:hypotheticalprotein,conserved		1.079	1.187	1.3	1.187	1.347	1.375	1.378	1.393	1.25	0.16035	0.0139053	671	0.178137
909	LdBPK_290026100:Ld29:862006:863196:DnaJdomaincontainingprotein,putative		1.097	1.121	1.276	0.969	0.818	0.921	0.907	0.959	0.95	-0.20475	0.013271	655	0.174164
910	LdBPK_240023900:Ld24:683681:684034:inhibitorofcysteinepeptidase		0.968	1.061	1.187	1.118	1.021	0.902	0.867	0.887	1.022	-0.1437	0.0369831	1163	0.27335
911	LdBPK_050011500:Ld05:212772:218519:Ankyrinrepeats_manycopies_/Ankyrinrepeats_3copies_/Ankyrinrepeat,putative		1.244	1.07	1.147	1.094	1.254	1.396	1.308	1.525	1.225	0.20285	0.0234612	885	0.227878
912	LdBPK_340033100:Ld34:1230494:1231048:hypotheticalprotein,conserved		0.75	0.937	0.862	1	0.705	0.737	0.667	1.021	0.712	-0.11885	0.21278	3337	0.548115
913	LdBPK_350038600:Ld35:1357938:1358504:60SribosomalsubunitproteinL31,putative		1.081	1	1.048	1.205	0.877	0.87	0.884	0.875	0.929	-0.1965	0.00181063	294	0.0529392
914	LdBPK_280023600:Ld28:666983:668842:hypotheticalprotein,conserved		1.069	1.03	1.033	1.059	1.222	1.447	1.233	1.64	1.122	0.28505	0.0312681	1046	0.25696
915	LdBPK_240028400:Ld24:828488:829228:Pentatricopeptiderepeatdomaincontainingprotein,putative		1.226	1.03	0.937	1.088	0.872	0.902	0.867	0.906	0.813	-0.19825	0.00980599	560	0.150522
916	LdBPK_050017700:Ld05:450141:450426:		1.024	0.86	1.235	0.906	0.778	1.434	0.677	0.836	0.704	-0.12045	0.512985	5657	0.779498
917	LdBPK_260012800:Ld26:228458:230092:hypotheticalprotein,conserved		0.944	1.02	0.781	1.039	0.769	0.795	0.817	0.724	0.822	-0.1606	0.023102	877	0.226436
918	LdBPK_260017300:Ld26:400217:402223:hypotheticalprotein,conserved		1.074	1.04	1.25	1.098	1.169	1.273	1.3	1.586	1.158	0.1817	0.102482	2088	0.421902
919	LdBPK_360025700:Ld36:769438:770682:hypotheticalprotein,conserved		1.148	0.875	1.429	1.226	0.953	1.108	1	1.283	0.987	-0.1033	0.423631	5043	0.722097
920	LdBPK_170021800:Ld17:648584:649123:Cytochromeb5-likeHeme/Steroidbindingdomaincontainingprotein,putative		1.125	1.206	1	1.086	0.917	1.143	0.87	1	0.919	-0.13445	0.08189	1825	0.385713
921	LdBPK_280007600:Ld28:89961:90608:phosphoadenosinephosphosulfatereductase-likeprotein		1.138	0.909	1.2	1.147	0.956	1.105	0.953	1.1	0.951	-0.0855	0.263245	3758	0.602142
922	LdBPK_340022600:Ld34:720164:720664:ubiquitin-conjugatingenzymeE2,putative		1	1	0.897	0.844	0.909	0.737	0.762	0.646	1.012	-0.12205	0.177797	2993	0.51064
923	LdBPK_340052000:Ld34:1852518:1852877:hypotheticalprotein,conserved		1.071	1.094	1.103	1.156	0.932	0.895	0.976	0.833	0.912	-0.1964	0.000384803	191	0.0173181
924	LdBPK_360045300:Ld36:1431713:1432078:hypotheticalprotein,conserved		1.037	1.156	0.964	0.935	0.814	0.865	0.805	0.783	0.823	-0.205	0.00290968	335	0.0746614
925	LdBPK_340044700:Ld34:1624577:1625485:Proteinofunknownfunction_DUF501_,putative		1.286	1.187	1.379	1.125	1	1.053	1.024	1.292	1.05	-0.16045	0.0771863	1769	0.375067
926	LdBPK_280005100:Ld28:6964:7365:Presentintheoutermitochondrialmembraneproteome15		0.517	0.636	0.7	0.735	0.956	0.842	0.907	0.82	0.854	0.2288	0.00270488	329	0.0706723
927	LdBPK_050017600:Ld05:449900:449988:		1.073	0.791	1.206	0.755	0.746	1.019	0.723	0.869	0.694	-0.14605	0.255228	3685	0.59537
928	LdBPK_070014400:Ld07:395160:402392:hypotheticalprotein,conserved		1	0.97	1	1.029	1.14	1.186	1.271	1.322	1.078	0.19965	0.00574659	437	0.113038
929	LdBPK_350027900:Ld35:923291:924166:hypotheticalprotein,conserved		1.081	1.182	1.286	1.154	0.982	1.056	0.791	1.188	0.952	-0.18195	0.0635763	1576	0.346765
930	LdBPK_350037900:Ld35:1339661:1340173:hypotheticalprotein,conserved		1.108	1.364	1.167	1.205	0.965	0.944	1.093	1	1	-0.2106	0.00714585	482	0.127439
931	LdBPK_360049200:Ld36:1551352:1552014:hslVUcomplexproteolyticsubunit,threoninepeptidase,ClanT_1_,familyT1B		1.222	0.906	1.179	1.193	1	1.027	0.951	1.087	0.899	-0.1322	0.11784	2278	0.444669
932	LdBPK_330021500:Ld33:618469:619266:hypotheticalprotein,conserved		1.265	1	1.169	1.075	0.77	0.965	0.936	1.184	0.874	-0.18145	0.0904144	1931	0.402487
933	LdBPK_360042300:Ld36:1353610:1354197:hypotheticalprotein,conserved		1	1.156	0.821	1.161	0.814	0.892	1	0.978	0.886	-0.1205	0.177129	2984	0.510254
934	LdBPK_040007700:Ld04:82086:86492:RNApseudouridylatesynthase-likeprotein		1	1.03	1.147	1.057	1.229	1.377	1.216	1.444	1.113	0.2173	0.0205982	831	0.213071
935	LdBPK_330016800:Ld33:437910:438263:hypotheticalprotein,conserved		1.118	1.149	0.915	1.15	0.836	0.948	0.915	1.061	1.063	-0.1184	0.135291	2477	0.469503
936	LdBPK_080005400:Ld08:17757:17984:hypotheticalprotein,conserved		0.778	1.222	0.94	0.943	0.912	0.756	0.64	0.75	0.934	-0.17235	0.135625	2483	0.469527
937	LdBPK_180008000:Ld18:136443:136751:hypotheticalprotein,conserved		0.724	1.303	1.233	1.182	1.022	0.82	1.023	1.078	1	-0.1219	0.364118	4571	0.684743
938	LdBPK_280006200:Ld28:35828:36376:hypotheticalprotein,conserved		1.103	0.758	1	0.971	0.8	0.71	0.767	0.8	0.915	-0.1596	0.0681572	1647	0.355725
939	LdBPK_280015300:Ld28:354246:354968:P27protein,putative		0.931	1.03	1.033	0.941	0.844	0.737	0.814	0.8	0.756	-0.19355	0.000598528	207	0.0248548
940	LdBPK_230006900:Ld23:61017:61907:hypotheticalprotein,conserved		1.089	1.152	0.978	1.118	0.898	1.024	0.867	0.938	0.918	-0.15525	0.0103549	580	0.153466
941	LdBPK_360012800:Ld36:227348:228127:ProteinC21orf2homolog,putative		1.148	1.125	1.179	1	0.884	0.973	0.951	1.152	0.911	-0.1388	0.0651671	1605	0.349019
942	LdBPK_330013900:Ld33:329609:333817:hypotheticalprotein,conserved		1.059	1.064	1.102	1.075	1.049	1.259	1.255	1.49	1.074	0.1504	0.140172	2553	0.47196
943	LdBPK_190016300:Ld19:441151:444855:hypotheticalprotein,conserved		1.103	0.937	1.167	1.091	1.152	1.282	1.295	1.58	1.108	0.2089	0.0818808	1824	0.385881
944	LdBPK_210024500:Ld21:669659:671116:Microtubule-bindingproteinMIP-T3,putative		1.033	0.818	1.031	1.088	1.234	1.195	1.217	1.75	1.153	0.3173	0.0526493	1413	0.320292
945	LdBPK_300033400:Ld30:1035754:1036860:hypotheticalprotein,conserved		1.214	1.156	1.241	1	0.955	1	1.023	1.043	0.962	-0.15615	0.0184847	782	0.203189
946	LdBPK_320033700:Ld32:1059205:1059609:ribosomalproteinL27,putative		0.929	1.187	0.933	1.151	1.048	1.256	1.227	1.314	1.099	0.1388	0.13788	2516	0.471072
947	LdBPK_340030800:Ld34:1111892:1113322:hypotheticalprotein		0.893	0.75	0.828	0.75	1.182	0.974	1.024	0.813	0.95	0.18335	0.0426555	1264	0.290084
948	LdBPK_260025500:Ld26:773362:773646:hypotheticalprotein,conserved		1.185	1.18	1.156	0.863	0.969	1.114	0.983	0.948	1.05	-0.0832	0.313938	4185	0.644829
949	LdBPK_340006200:Ld34:42964:43653:adenylatekinase2		1.179	1.094	1.276	1.094	0.909	1.053	0.952	1.167	0.862	-0.17215	0.0497437	1371	0.311887
950	LdBPK_340017000:Ld34:494262:494336:		0.964	1.469	1.172	1.562	1.136	0.921	0.81	1.271	1.212	-0.22175	0.199406	3219	0.532493
951	LdBPK_350011800:Ld35:335542:340182:hypotheticalprotein,conserved		1.243	1.091	1.238	1.231	1.316	1.537	1.419	1.625	1.31	0.24065	0.0168159	735	0.196666
952	LdBPK_350030600:Ld35:1063051:1063386:Yos1-like,putative		1.324	1.242	0.952	1.103	0.877	1.167	1	0.979	0.988	-0.15305	0.129713	2416	0.461511
953	LdBPK_250009700:Ld25:131708:133819:transcriptionfactorIIIb,putative		0.967	0.909	1.065	1.147	1.152	1.2	1.222	1.389	1.143	0.1992	0.0225878	863	0.224988
954	LdBPK_030006700:Ld03:49774:50406:U2splicingauxiliaryfactor,putative		1.091	0.939	0.971	1.056	0.947	0.83	0.796	0.794	0.863	-0.16825	0.00705783	479	0.126658
955	LdBPK_090009000:Ld09:137871:138134:CHCH-CHCH-likeCx9C,IMSimportdisulfiderelay-system,,putative		1.043	0.957	1.24	1.212	1	0.744	0.94	1	0.944	-0.1874	0.0518385	1403	0.317608
956	LdBPK_340020600:Ld34:626352:634187:hypotheticalprotein,conserved		1.143	1.062	1.207	1.031	1.205	1.316	1.286	1.417	1.137	0.16145	0.0410337	1239	0.284686
957	LdBPK_350031400:Ld35:1084430:1085269:DHHCpalmitoyltransferase,putative		1.297	1.121	1.262	1.179	1.035	1.037	1.349	0.938	1.191	-0.10475	0.277798	3892	0.613554
958	LdBPK_360061000:Ld36:2008096:2008890:Domainofunknownfunction_DUF4496_,putative		0.889	1.062	1.179	1.258	0.814	0.973	0.829	0.978	0.937	-0.1908	0.0507583	1388	0.31435
959	LdBPK_360071900:Ld36:2394089:2396386:hypotheticalprotein,conserved		1	1.062	1.107	1.29	1.093	1.324	1.268	1.522	1.114	0.14945	0.194327	3169	0.527116
960	LdBPK_350036400:Ld35:1274429:1275967:glycerolkinase,glycosomal,putative		1.108	1.061	0.905	1.026	0.86	0.963	0.814	0.813	0.941	-0.1468	0.0261089	944	0.237746
961	LdBPK_360082100:Ld36:2726544:2726951:hypotheticalprotein,conserved		1	1.062	1.179	0.935	0.86	0.865	0.829	0.783	0.848	-0.207	0.00376032	365	0.0885582
962	LdBPK_060005700:Ld06:33348:34166:hypotheticalprotein,conserved		1	0.882	1.176	1.194	0.846	0.957	0.98	0.905	0.88	-0.1494	0.0738621	1727	0.367643
963	LdBPK_340052500:Ld34:1862724:1865129:Cyclicnucleotide-bindingdomaincontainingprotein,putative		1	1.187	1.103	1.031	1.318	1.21	1.262	1.25	1.187	0.16515	0.00766625	499	0.132062
964	LdBPK_130008100:Ld13:102288:103643:alphatubulin		0.882	0.837	0.745	0.867	0.915	1.381	1.034	2.448	1.035	0.52985	0.14307	2593	0.474288
965	LdBPK_300012300:Ld30:228369:228854:nuclearmovementprotein,putative		1	1.156	0.966	0.875	0.727	0.895	0.884	0.766	0.8	-0.18485	0.0225677	862	0.225049
966	LdBPK_120017200:Ld12:705167:705808:hypotheticalprotein,conserved		1.032	1.273	0.875	1.235	1	0.951	0.913	1.093	0.821	-0.14815	0.167697	2896	0.497764
967	LdBPK_360030200:Ld36:927555:928985:serine/threonineproteinkinase,putative		1.037	1.219	1.036	0.935	0.814	1.135	0.854	1.109	0.848	-0.10475	0.30534	4124	0.636445
968	LdBPK_210006800:Ld21:54213:56135:hypotheticalprotein,conserved		0.967	0.97	0.969	1.206	1.106	1.244	1.152	1.286	1.106	0.1508	0.0584052	1509	0.332704
969	LdBPK_360008500:Ld36:104842:105462:20Sproteasomesubunit		0.963	0.906	0.964	1.129	1.163	0.919	1.146	1.217	1.013	0.1011	0.219724	3409	0.554049
970	LdBPK_010008100:Ld01:81349:81780:hypotheticalprotein,conserved		0.902	0.833	1.088	1.118	0.813	0.714	0.82	0.515	0.903	-0.23225	0.0482562	1344	0.308639
971	LdBPK_320034500:Ld32:1084652:1084933:hypotheticalprotein		0.893	0.875	1.033	1.121	1.145	1.116	1.227	1.098	1.198	0.1763	0.0195093	808	0.207552
972	LdBPK_030012700:Ld03:298509:308021:serine/threonine-proteinkinase,putative		1.212	1.061	1.171	1.028	1.263	1.298	1.389	1.544	1.253	0.2314	0.0152679	704	0.186425
973	LdBPK_040012600:Ld04:291153:293288:hypotheticalprotein,conserved		1.097	1.121	1.206	1.143	1.129	1.34	1.314	1.651	1.142	0.17345	0.155373	2745	0.486554
974	LdBPK_350046300:Ld35:1625484:1625831:hypotheticalprotein,conserved		1.027	1.364	0.857	1.051	0.825	0.87	0.884	0.708	0.857	-0.24595	0.0427504	1267	0.290042
975	LdBPK_280022300:Ld28:604219:605499:Kelchmotif/Galactoseoxidase,centraldomaincontainingprotein,putative		1.379	0.97	1.367	1.118	0.978	1.158	1.046	1.32	1.061	-0.0959	0.413778	4963	0.71667
976	LdBPK_280032100:Ld28:971409:972962:hypotheticalprotein,conserved		1.103	1	1.2	0.971	1.022	1.342	1.233	1.44	1.098	0.1585	0.150517	2686	0.481698
977	LdBPK_140014400:Ld14:368499:368846:smallmyristoylatedprotein-3,putative		0.875	1.233	0.894	1.121	0.826	1.05	0.761	0.696	0.933	-0.17755	0.134263	2462	0.468776
978	LdBPK_320015200:Ld32:366141:366956:ubiquitin-conjugatingenzymeprotein,putative		1.179	1.094	1.133	1.091	1	0.884	0.932	1.078	0.901	-0.16525	0.00743156	494	0.129315
979	LdBPK_160014400:Ld16:331255:331842:hypotheticalprotein		0.714	0.971	0.9	0.904	0.633	0.721	0.708	0.81	0.73	-0.15185	0.0347015	1110	0.268734
980	LdBPK_300034600:Ld30:1069944:1070960:ZincfingerC-x8-C-x5-C-x3-Htype_andsimilar_,putative		1.107	0.937	0.793	0.781	0.977	1.158	1.046	1.234	0.95	0.1685	0.105555	2128	0.426388
981	LdBPK_090007100:Ld09:72399:73910:TransportandGolgiorganisation2,putative		0.872	1.087	1.18	1.135	0.981	0.93	0.866	0.984	0.926	-0.1311	0.0824536	1832	0.386884
982	LdBPK_090019100:Ld09:467076:470942:AAAfamilyATPase,putative		1.064	1.065	1.12	1.058	1.245	1.256	1.224	1.437	1.204	0.19645	0.00523684	425	0.10592
983	LdBPK_350006200:Ld35:40417:40971:coatomersubunitzeta,putative		1	0.818	0.905	0.769	1.07	0.963	1.14	1.042	0.941	0.1582	0.0350185	1119	0.269007
984	LdBPK_360007700:Ld36:85695:86369:hypotheticalprotein,conserved		1.444	1.187	1.679	1	0.953	1.135	1.244	1.217	1.089	-0.1999	0.204589	3275	0.53699
985	LdBPK_140015000:Ld14:390027:390251:hypotheticalprotein		1.1	0.837	0.957	0.97	0.783	0.825	0.783	1.054	0.764	-0.1242	0.152195	2703	0.484005
986	LdBPK_340038500:Ld34:1426560:1428326:hypotheticalprotein,conserved		0.964	1.25	0.966	1.219	0.909	1	0.857	0.917	0.912	-0.18075	0.0431776	1275	0.291102
987	LdBPK_020007800:Ld02:136543:139983:hypotheticalprotein,conserved		1.061	1.029	1.149	1.057	1.125	1.239	1.265	1.375	1.121	0.151	0.0363895	1150	0.272003
988	LdBPK_030007200:Ld03:64827:65291:hypotheticalprotein,conserved		1.424	0.97	1.057	1.361	1.14	1.021	1.037	1.029	0.947	-0.1682	0.150018	2683	0.480638
989	LdBPK_100011800:Ld10:312301:313404:glycerol-3-phosphatedehydrogenase_NAD+_,glycosomal		1.1	1.03	1.258	1.029	1.149	1.3	1.25	1.245	1.229	0.13035	0.0491626	1360	0.310737
990	LdBPK_280027400:Ld28:818446:819606:Telomererecombination/PutativeGTP-bindingcontrollingmetal-binding,putative		1.103	1.061	1	1.118	0.8	0.921	0.837	0.92	0.902	-0.1945	0.00102685	248	0.0355919
991	LdBPK_230012900:Ld23:246826:247968:metallo-beta-lactamasefamilyprotein-likeprotein		1.111	1.044	1	1.118	0.898	0.805	0.956	1.015	0.867	-0.16005	0.0123975	628	0.169696
992	LdBPK_360047700:Ld36:1498376:1499053:Snf7,putative		0.963	1.219	1	1.226	0.93	0.973	0.756	0.761	0.962	-0.2256	0.0292883	1013	0.248531
993	LdBPK_160008200:Ld16:110391:114203:FHAdomaincontainingprotein,putative		1.057	0.943	1.08	1	1.122	1.302	1.208	1.552	1.124	0.2416	0.0375564	1170	0.275927
994	LdBPK_350045700:Ld35:1600779:1601489:mitochondrialcarrierprotein,putative		0.946	1.121	1	1.128	0.772	0.796	0.977	1.063	0.881	-0.15095	0.0797123	1798	0.381094
995	LdBPK_280027500:Ld28:821393:823027:DEAD-boxATP-dependentRNAhelicase,mitochondrial		1.103	1.212	1.033	0.971	0.889	1.026	0.86	1	0.854	-0.15395	0.040281	1222	0.283351
996	LdBPK_320017400:Ld32:462406:463491:hypotheticalprotein,conserved		1.143	1.187	1.033	0.909	1.032	0.907	0.909	0.882	0.951	-0.1318	0.0718994	1696	0.364414
997	LdBPK_240018600:Ld24:487751:488083:Transportproteinparticle_TRAPP_component,putative		0.806	1.212	1.281	0.647	0.83	0.78	0.867	0.547	0.923	-0.1971	0.241874	3585	0.579957
998	LdBPK_270007800:Ld27:72545:72997:Acylcarrierprotein,mitochondrial,putative		0.552	0.844	0.467	0.818	0.889	0.718	0.864	0.706	0.915	0.14815	0.170597	2921	0.502037
999	LdBPK_170017900:Ld17:488108:507493:hypotheticalprotein,conserved		1.094	0.971	1.152	1.114	1.25	1.286	1.283	1.481	1.209	0.21905	0.0105673	588	0.154485
1000	LdBPK_250008900:Ld25:109255:109629:hypotheticalprotein,conserved		1.067	0.97	1.161	1.206	0.935	0.85	0.933	0.981	1.024	-0.1564	0.0278687	983	0.243702
1001	LdBPK_340050600:Ld34:1818667:1819377:Cullinbinding,putative		1.107	1.156	1.379	1.25	1.068	1.026	1.024	1.021	0.987	-0.1978	0.00845635	515	0.141147
1002	LdBPK_050018500:Ld05:454289:454377:		1.195	1.233	0.853	1.038	0.81	1.736	0.938	1.115	0.745	-0.01095	0.960996	8433	0.979571
1003	LdBPK_110010300:Ld11:164648:164766:		0.718	0.974	0.809	0.97	1.196	0.872	1.068	1.113	1.056	0.19325	0.0503755	1383	0.313108
1004	LdBPK_140018600:Ld14:549543:552338:hypotheticalprotein,conserved		1.2	0.884	1.043	1.212	1.174	1.3	1.326	1.5	1.101	0.19545	0.100135	2054	0.419066
1005	LdBPK_270023100:Ld27:736101:737462:eRF1domain1/eRF1domain2/eRF1domain3,putative		1.138	1.219	1.233	1.121	0.978	1	1.114	1.118	0.878	-0.16015	0.0259026	942	0.236368
1006	LdBPK_290027100:Ld29:895237:896847:hypotheticalprotein,conserved		1.065	1.242	1.138	1.219	1	1.026	0.93	1.061	1	-0.1626	0.0069075	473	0.125532
1007	LdBPK_320023700:Ld32:695921:696655:hypotheticalprotein,conserved		1.393	0.969	1.233	1	0.887	1.047	0.909	1.039	0.938	-0.18475	0.0956749	1990	0.413277
1008	LdBPK_280028100:Ld28:841324:841596:DyneinlightchainLC6,flagellarouterarm,putative		1.034	1.091	0.7	1.294	0.889	0.684	0.884	0.48	0.939	-0.25455	0.123732	2351	0.452404
1009	LdBPK_300031500:Ld30:971491:973476:heatshock70-relatedprotein1,mitochondrialprecursor,putative		1	1.031	1.241	1.094	0.841	1.132	0.884	1.532	0.8	-0.0537	0.74945	7195	0.895382
1010	LdBPK_360059800:Ld36:1971207:1972895:tubulindeltachain		1.074	1.062	1.143	1.193	0.93	1.054	0.927	1.217	0.911	-0.1102	0.16634	2877	0.496996
1011	LdBPK_060011900:Ld06:236580:246032:proteinkinase,putative		1.104	1.059	1.147	1.028	1.173	1.298	1.26	1.381	1.152	0.1683	0.0151902	701	0.186269
1012	LdBPK_300019100:Ld30:465148:466473:ATP-bindingcassetteproteinsubfamilyH,member3,putative		1.321	1.187	1.31	1.062	1.159	1.053	1.07	0.979	1.175	-0.1328	0.0889439	1911	0.400084
1013	LdBPK_230015300:Ld23:378172:379218:mitochondrialRNAbindingprotein,putative		1.044	0.957	1.133	1	0.881	0.854	0.844	0.831	0.786	-0.1943	0.00127847	264	0.0416279
1014	LdBPK_060008900:Ld06:125664:127019:hypotheticalprotein,conserved		0.708	1.088	0.824	0.972	0.904	0.702	0.72	0.635	0.902	-0.1254	0.233463	3527	0.568995
1015	LdBPK_130011700:Ld13:230056:231384:PutativeGTPaseactivatingproteinforArf,putative		1.206	1.082	1.34	1.044	1.254	1.452	1.322	1.845	1.267	0.26	0.101301	2067	0.42128
1016	LdBPK_250009000:Ld25:110881:111420:Fcf2pre-rRNAprocessing,putative		0.8	0.758	0.935	0.882	1	0.925	1.156	1.019	1.048	0.18585	0.0119158	614	0.166821
1017	LdBPK_280016000:Ld28:380824:382050:hypotheticalprotein,conserved		1	1	1.3	1	1.178	1.237	1.046	1.46	1.159	0.141	0.208393	3308	0.54152
1018	LdBPK_060013100:Ld06:308433:310442:Haemolysin-IIIrelated,putative		1	0.941	1.029	1.139	1.192	1.192	1.26	1.238	1.109	0.17095	0.00817055	508	0.138256
1019	LdBPK_210013700:Ld21:254999:255865:ras-relatedproteinRab21,putative		1.2	1.121	0.969	1.088	0.979	0.927	0.957	0.857	0.859	-0.1787	0.00974751	558	0.150161
1020	LdBPK_250027700:Ld25:792384:793388:Tetratricopeptiderepeat/TPRrepeat,putative		1.133	1.303	1	1.088	0.913	1.075	0.933	1.037	0.893	-0.1608	0.0533103	1420	0.322715
1021	LdBPK_310025800:Ld31:886713:886940:hypotheticalprotein		1.141	0.894	0.933	0.91	0.656	0.75	0.744	0.731	0.88	-0.2173	0.0125279	631	0.170666
1022	LdBPK_190005100:Ld19:8482:9342:hypotheticalprotein		0.586	0.375	0.567	0.424	0.304	0.308	0.318	0.48	0.361	-0.1338	0.0583736	1507	0.332966
1023	LdBPK_310010100:Ld31:166199:166792:amastin,putative		2.594	2.076	2.3	1.955	2.356	2.512	2.663	2.301	2.365	0.20815	0.192217	3148	0.524872
1024	LdBPK_180020700:Ld18:678459:679718:hypotheticalprotein,conserved		1.138	0.97	1.2	0.97	1.222	1.231	1.256	1.333	1.073	0.1535	0.0658504	1619	0.349629
1025	LdBPK_060009000:Ld06:133676:134815:glutaminesynthetase,putative		0.875	1.088	0.971	0.861	0.769	0.681	0.74	0.746	0.837	-0.19415	0.00896473	534	0.144309
1026	LdBPK_260006800:Ld26:51640:52398:60SribosomalproteinL7,putative		0.963	0.94	0.812	0.922	0.754	0.682	0.817	0.793	0.663	-0.16745	0.0075412	496	0.130694
1027	LdBPK_320021300:Ld32:610535:611740:PSP1C-terminalconservedregioncontainingprotein,putative		1.107	1.25	1.233	1.121	0.968	1.116	1	1.098	0.951	-0.15115	0.0198977	816	0.209608
1028	LdBPK_050009500:Ld05:144826:145416:Skp1family,dimerisationdomaincontainingprotein,putative		0.878	1.186	0.971	1.075	0.968	0.792	0.846	0.705	1	-0.1653	0.093619	1962	0.410168
1029	LdBPK_070018000:Ld07:567033:568070:proteasomeregulatorynon-ATP-asesubunit,putative		0.938	1	0.879	1.143	1.22	1.07	1.146	1.203	1.033	0.1444	0.0608275	1544	0.338649
1030	LdBPK_140012300:Ld14:256945:257829:fattyacidelongase,putative		1.05	1.116	0.979	1	0.87	0.775	0.848	0.804	0.854	-0.20605	0.000457929	199	0.0197807
1031	LdBPK_330013400:Ld33:319690:320973:hypotheticalprotein,conserved		0.735	1.085	0.881	1.025	0.82	0.741	0.723	0.776	0.958	-0.1279	0.169952	2917	0.500825
1032	LdBPK_210014300:Ld21:290129:299725:plectin,putative		1.233	1.091	1.094	1.118	1.191	1.341	1.283	1.357	1.235	0.1474	0.0151635	700	0.186207
1033	LdBPK_110014000:Ld11:325118:326536:hypotheticalprotein,conserved		1.103	1.184	1.085	1.182	0.848	1.051	0.955	1.208	0.966	-0.1329	0.106408	2144	0.426624
1034	LdBPK_140011500:Ld14:230279:231748:hypotheticalprotein,conserved		1.175	1.279	1.128	1.121	0.935	0.975	1.043	1.036	0.955	-0.18695	0.00238997	314	0.0654274
1035	LdBPK_310013800:Ld31:296494:296826:hypotheticalprotein,conserved		0.813	1.258	1.05	1.015	0.856	0.837	0.965	0.817	0.934	-0.1522	0.121565	2324	0.449643
1036	LdBPK_340027600:Ld34:983801:987349:Glycosylhydrolasefamily65centralcatalyticdomain/Glycosylhydrolasefamily65,C-terminaldomain/Haloaciddehalogenase-likehydrolase,putative		0.857	0.844	1.103	1	1.045	1.105	1.119	1.292	0.975	0.1562	0.094314	1970	0.411535
1037	LdBPK_320028900:Ld32:891032:891667:hypotheticalprotein		1.214	1.312	1.367	1.303	1.484	1.512	1.636	1.333	1.457	0.1854	0.0199712	819	0.209612
1038	LdBPK_010011000:Ld01:167924:169198:KREL1		0.951	0.952	1.324	1.176	1.141	1.265	1.24	1.258	1.097	0.09945	0.300909	4093	0.631961
1039	LdBPK_350008800:Ld35:113729:115576:Thioredoxin,putative		1.216	1.182	1.238	0.949	0.877	1.111	1.023	1.208	0.905	-0.12145	0.226735	3468	0.562
1040	LdBPK_240015900:Ld24:380680:388239:hypotheticalprotein,conserved		1.226	1.061	1.094	1.088	1.191	1.293	1.267	1.415	1.165	0.14895	0.0408901	1235	0.284609
1041	LdBPK_220008000:Ld22:121643:123673:carnitinepalmitoyltransferase-likeprotein		1.211	0.937	1.167	1.062	0.939	1.05	0.933	1.115	0.917	-0.10345	0.180111	3017	0.51317
1042	LdBPK_300038600:Ld30:1202599:1203237:Translocon-associatedproteinbeta_TRAPB_/DomainofunknownfunctionDUF11/CARDB,putative		1.214	1.094	1.207	1.031	0.886	1.053	0.86	1.106	0.975	-0.1605	0.0459433	1315	0.300326
1043	LdBPK_010009700:Ld01:118167:122804:conservedprotein		1.049	1	1.088	1	1.125	1.265	1.2	1.439	1.118	0.19515	0.0260056	943	0.237056
1044	LdBPK_070010100:Ld07:210685:211341:hypotheticalprotein		0.906	0.818	0.909	1.057	1.08	1.279	1.083	1.576	1.067	0.2945	0.0429303	1269	0.290803
1045	LdBPK_250031400:Ld25:883560:884507:tagatose-6-phosphatekinase-likeprotein		0.933	1.121	1.484	1.118	1.022	1.15	0.733	0.944	0.845	-0.2252	0.126545	2388	0.45552
1046	LdBPK_280023900:Ld28:677504:680182:hypotheticalprotein,conserved		1.276	1.091	1.233	1.206	1.044	1.105	1.023	1.24	1.024	-0.1143	0.0896258	1921	0.401053
1047	LdBPK_320026400:Ld32:793133:793768:Ras-relatedproteinRAB2B,putative		1.071	1.219	1	0.818	0.758	0.86	0.955	0.843	0.889	-0.166	0.0816129	1823	0.38483
1048	LdBPK_010007100:Ld01:58246:59250:cyclophilin12,putative		1.024	0.976	1.206	1.235	0.938	1.041	0.94	0.924	1.022	-0.13725	0.0661096	1622	0.350357
1049	LdBPK_050005600:Ld05:23494:23769:dyneinlightchain,putative		0.951	1.209	0.676	1.113	0.968	0.849	0.862	0.639	0.857	-0.15225	0.241919	3586	0.579903
1050	LdBPK_270028700:Ld27:983701:983973:hypotheticalprotein		0.897	0.937	0.933	0.97	1.111	1.231	0.886	0.902	1.11	0.11375	0.181678	3035	0.514566
1051	LdBPK_290005400:Ld29:17011:17775:QA-SNAREproteinputative		1.032	1.152	1.172	1.219	1.114	0.947	0.884	1.061	0.987	-0.14515	0.0405933	1229	0.283922
1052	LdBPK_310039800:Ld31:1485625:1488588:ComponentofIISlongevitypathwaySMK-1,putative		1.094	1.061	1.233	1.09	1.233	1.287	1.267	1.484	1.222	0.1791	0.026405	952	0.238422
1053	LdBPK_010011100:Ld01:170274:175730:Rab-GTPase-TBCdomaincontainingprotein,putative		1.195	1.048	1.176	1.206	1.172	1.367	1.36	1.439	1.172	0.14575	0.0758762	1750	0.372704
1054	LdBPK_220008500:Ld22:141344:142372:hypotheticalprotein,conserved		1.132	1.094	1.167	1.219	0.898	0.975	1	1.098	0.929	-0.173	0.00666684	462	0.124044
1055	LdBPK_240021300:Ld24:601780:603582:hypotheticalprotein,conserved		0.806	1.152	1.125	0.912	0.745	0.854	0.844	1	0.824	-0.14535	0.139504	2542	0.471744
1056	LdBPK_290030100:Ld29:1027900:1028823:Acyltransferase,putative		0.903	0.939	1.276	1.094	0.818	0.842	0.884	0.857	0.837	-0.2054	0.0301846	1026	0.252892
1057	LdBPK_040012900:Ld04:300279:300920:60SribosomalproteinL10,putative		1.065	1.152	1.029	1.229	0.9	0.906	1.098	1.048	0.934	-0.14155	0.0515069	1398	0.316705
1058	LdBPK_100010700:Ld10:249216:251015:GP63,leishmanolysin		4.9	3.182	4.484	4	4.83	3.825	4.068	6.491	3.699	0.4411	0.530587	5770	0.790456
1059	LdBPK_170011700:Ld17:237869:239059:DnaJdomaincontainingprotein,putative		0.906	0.912	0.97	0.886	1.083	1.119	1.043	1.077	1.151	0.1761	0.00028095	175	0.0138003
1060	LdBPK_310008900:Ld31:112072:115050:CRAL/TRIOdomaincontainingprotein,putative		1.078	1.015	0.983	0.985	1.1	1.2	1.174	1.387	1.108	0.17855	0.0236684	890	0.2286
1061	LdBPK_020008100:Ld02:146092:146601:hypotheticalprotein,conserved		1.152	1.235	1.149	1.429	0.964	1.03	1.02	1.172	0.901	-0.22385	0.0227546	867	0.225604
1062	LdBPK_030010000:Ld03:194176:196728:RNArecognitionmotif._a.k.a.RRM,RBD,orRNPdomain_,putative		1.061	1.061	1	0.889	1.14	1.362	1.204	1.618	1.168	0.29565	0.027607	976	0.243146
1063	LdBPK_100017800:Ld10:507033:508001:hypotheticalprotein,conserved		1.033	1.303	1.258	0.971	1.319	1.4	1.318	1.453	1.217	0.20015	0.0511427	1394	0.315368
1064	LdBPK_160013200:Ld16:292432:293805:chitinase		1.2	1.086	0.86	1.135	0.898	0.953	0.937	1.017	0.876	-0.13405	0.0991077	2037	0.418228
1065	LdBPK_190012900:Ld19:338962:339876:hypotheticalprotein,conserved		1.172	1.219	1.267	0.909	1.022	1.077	0.886	1.1	0.964	-0.13195	0.15559	2747	0.486877
1066	LdBPK_220019100:Ld22:590465:592000:PutativeS-adenosyl-L-methionine-dependentmethyltransferase,putative		1	1.156	1.167	1.25	0.918	0.975	1.022	1.098	0.988	-0.14305	0.0399538	1215	0.282669
1067	LdBPK_300035400:Ld30:1085992:1086339:hypotheticalprotein,conserved		0.929	0.687	1	1.25	0.773	1	0.791	0.66	0.962	-0.1293	0.333214	4332	0.661197
1068	LdBPK_350035700:Ld35:1247942:1248367:trypanothione-dependentglyoxalaseI		0.811	1.182	1	0.949	1.035	1.148	1.046	1.188	1.191	0.1361	0.123016	2347	0.450552
1069	LdBPK_350048400:Ld35:1734089:1734985:hypotheticalprotein,conserved		1.135	1.152	1.024	1.128	0.912	0.963	0.884	0.958	0.964	-0.17355	0.000889088	233	0.0328008
1070	LdBPK_030012800:Ld03:309526:310833:hypotheticalprotein,conserved		1.242	1.061	1.229	1.139	0.982	0.957	1.111	1.118	1.011	-0.13195	0.0414842	1244	0.286655
1071	LdBPK_160013800:Ld16:310024:311445:COP9signalosomecomplexsubunit5,putative		1.057	1.2	1.16	1.096	1.061	0.953	0.979	0.948	0.955	-0.14905	0.00495456	411	0.103624
1072	LdBPK_130018000:Ld13:450208:451470:Domainofunknownfunction_DUF5075_,putative		0.794	1.122	0.872	1	0.763	0.905	0.763	1.052	0.721	-0.1062	0.296118	4060	0.626953
1073	LdBPK_280013400:Ld28:291444:292952:hypotheticalprotein,conserved		1.172	1.152	1.1	1.059	0.889	1.079	0.953	1.12	0.902	-0.13215	0.0561161	1473	0.327477
1074	LdBPK_040015500:Ld04:381900:385436:chloridechannelprotein,putative		1.097	1.03	1.059	1.086	1.114	1.245	1.255	1.476	1.104	0.1708	0.062894	1566	0.345234
1075	LdBPK_060009600:Ld06:147201:147938:60SribosomalproteinL19,putative		0.833	0.912	1.029	0.75	0.635	0.787	0.7	0.841	0.598	-0.1688	0.0548556	1454	0.324305
1076	LdBPK_190011400:Ld19:247180:248769:hypotheticalprotein,conserved		0.931	0.906	0.9	0.909	1.109	1.154	1.023	1.08	0.988	0.1593	0.00230679	312	0.063555
1077	LdBPK_190019100:Ld19:577505:577873:hypotheticalprotein,conserved		1.172	1.125	1.1	0.97	0.913	0.949	0.955	0.94	0.88	-0.16435	0.00519864	422	0.105895
1078	LdBPK_360041900:Ld36:1338117:1339340:actin-likeprotein,putative		1.222	1.156	1.143	1.097	0.977	1.027	0.976	1.109	0.962	-0.1443	0.0068673	472	0.125066
1079	LdBPK_120016900:Ld12:695425:696744:hypotheticalprotein,conserved		1.29	1.061	1.187	1.206	1.085	1.024	1.022	1.093	1.012	-0.1388	0.0192884	803	0.206479
1080	LdBPK_160017400:Ld16:449041:449196:60SribosomalproteinL39,putative		1.143	1.114	0.7	0.904	0.857	0.837	0.729	0.776	0.865	-0.15245	0.153945	2728	0.485086
1081	LdBPK_300014600:Ld30:287844:288881:adenosinekinase,putative		1.25	1.281	0.931	1.094	1	0.921	0.953	1.106	1.05	-0.133	0.140746	2559	0.472783
1082	LdBPK_300022500:Ld30:597875:598327:Proteinofunknownfunction_DUF1077_,putative		0.929	1.125	1.241	1.219	1	0.5	1.046	0.532	1.112	-0.2905	0.117849	2279	0.444508
1083	LdBPK_080016100:Ld08:482984:484813:histonedeacetylase,putative		1.074	1	1.03	1.114	0.897	0.911	0.88	0.833	0.879	-0.1745	0.000310965	181	0.0147683
1084	LdBPK_210011400:Ld21:182864:184258:hypotheticalprotein,conserved		1.133	1.061	1.125	1.176	0.957	1	0.913	1.25	0.941	-0.11155	0.166986	2887	0.497198
1085	LdBPK_260006900:Ld26:53896:54381:hypotheticalprotein,conserved		0.833	1.08	0.812	0.843	1.046	0.886	1.117	0.759	1.01	0.0716	0.455798	5272	0.743179
1086	LdBPK_360035700:Ld36:1152836:1153096:hypotheticalprotein		0.926	1.094	1.179	0.645	0.791	0.838	0.902	0.804	0.987	-0.0966	0.413937	4967	0.716368
1087	LdBPK_130019800:Ld13:521081:538027:SPRYdomain/HECT-domain_ubiquitin-transferase_,putative		1.206	1.02	1.192	1.178	1.271	1.357	1.373	1.535	1.256	0.2094	0.0179258	761	0.202484
1088	LdBPK_180014700:Ld18:390673:392043:hypotheticalprotein,conserved		1.31	0.97	1.267	1.121	1.022	0.974	1.093	1.118	1.012	-0.1232	0.140828	2561	0.472689
1089	LdBPK_230014800:Ld23:338082:340169:acetyl-CoAsynthetase,putative		0.844	1.065	0.956	0.98	0.746	0.805	0.733	0.892	0.796	-0.16685	0.013785	669	0.177124
1090	LdBPK_260028200:Ld26:893596:894399:Mitochondrial28SribosomalproteinS34,putative		1.148	1	1.062	1.157	0.908	0.886	0.933	0.966	0.951	-0.16295	0.00298138	338	0.0758224
1091	LdBPK_280021200:Ld28:572039:572422:Proteinofunknownfunction_DUF423_,putative		1.241	1.091	1.033	0.824	0.778	1.053	0.837	0.92	0.89	-0.15165	0.143915	2605	0.474892
1092	LdBPK_070017600:Ld07:559990:560904:hypotheticalprotein,conserved		0.938	1.303	1.333	1.086	1.04	1.023	0.979	1.22	0.978	-0.117	0.264846	3776	0.602917
1093	LdBPK_210027900:Ld21:751637:753580:hypotheticalprotein,conserved		0.933	0.97	1.125	1.176	1.234	1.219	1.13	1.321	1.094	0.1486	0.0679826	1643	0.355678
1094	LdBPK_050019300:Ld05:458505:458577:		0.951	0.581	0.882	1.019	0.683	1.377	0.692	0.984	0.745	0.03795	0.831773	7694	0.929285
1095	LdBPK_160022200:Ld16:661420:662226:prohibitin		0.857	0.743	0.76	1	0.98	0.977	0.854	1	1.011	0.1244	0.0804654	1808	0.382567
1096	LdBPK_240020300:Ld24:560737:563175:hypotheticalprotein,conserved		1.097	1.03	1.094	1.235	1.106	1.268	1.267	1.472	1.088	0.1262	0.19191	3143	0.524868
1097	LdBPK_250016900:Ld25:415229:416470:MGT2magnesiumtransporter		1.167	0.97	1.226	1.176	0.935	1	1	1.204	0.976	-0.11175	0.167619	2894	0.497876
1098	LdBPK_280014600:Ld28:331257:335672:endonuclease/exonuclease/phosphatase-likeprotein		1	1	1.033	1.029	1.111	1.263	1.186	1.4	1.049	0.1863	0.0320866	1061	0.259959
1099	LdBPK_300010400:Ld30:171705:175151:hypotheticalprotein,conserved		1.107	1.062	1.379	1.062	1.227	1.316	1.256	1.553	1.2	0.1579	0.152746	2708	0.484862
1100	LdBPK_350013800:Ld35:405900:408674:hypotheticalprotein,conserved		1.054	1	1.119	1.103	1	0.907	0.884	0.75	0.964	-0.168	0.0172007	744	0.198733
1101	LdBPK_360005700:Ld36:28604:29371:stress-inducibleproteinSTI1homolog		1.037	1.094	1.036	0.935	1.047	0.865	0.854	0.957	0.835	-0.1139	0.0716581	1694	0.363621
1102	LdBPK_120009200:Ld12:176366:177598:hypotheticalprotein,conserved		1	1.061	1.156	1.118	1.064	1.317	1.261	1.389	1.143	0.15105	0.0770968	1767	0.375056
1103	LdBPK_130006700:Ld13:53180:54445:hypotheticalprotein,conserved		1.147	0.939	0.957	0.889	1.017	1.119	1.136	1.155	1.023	0.107	0.115919	2254	0.442078
1104	LdBPK_260019800:Ld26:523197:525374:farnesyltransferasebetasubunit		1.148	1.18	1.094	0.961	0.938	1.091	0.95	1.155	0.941	-0.08075	0.264655	3772	0.60312
1105	LdBPK_220013600:Ld22:347706:348614:hypotheticalprotein,conserved		1.263	1.031	1.2	1.344	1.061	0.975	1.067	1.131	0.976	-0.1675	0.0418834	1252	0.287564
1106	LdBPK_240016900:Ld24:426936:430037:hypotheticalprotein,conserved		1.097	1.182	1	0.941	1.191	1.219	1.244	1.302	1.022	0.1406	0.087928	1899	0.398014
1107	LdBPK_340035100:Ld34:1323936:1324292:hypotheticalprotein,conserved		0.821	0.687	0.862	0.937	1.159	0.763	1.095	1	1.012	0.17905	0.0843409	1854	0.391043
1108	LdBPK_070011600:Ld07:282478:283065:hypotheticalprotein,conserved		1.031	1.03	0.97	1.171	0.82	0.86	0.75	1.017	0.911	-0.1789	0.0253357	926	0.23519
1109	LdBPK_090016600:Ld09:407223:407492:hypotheticalprotein		1.17	0.891	1.02	0.981	0.83	0.837	0.761	0.766	0.935	-0.1897	0.0187481	795	0.202715
1110	LdBPK_170016100:Ld17:412061:412684:G-patchdomaincontainingprotein,putative		0.938	1.118	1.061	1	0.938	0.905	0.761	0.846	0.86	-0.16725	0.0104161	581	0.154109
1111	LdBPK_240024600:Ld24:702242:703078:lysophospholipase,putative		1.161	0.97	0.812	1.059	0.809	0.902	0.844	0.868	0.835	-0.1489	0.0627802	1565	0.34483
1112	LdBPK_250015900:Ld25:383168:384463:2OG-Fe_II_oxygenasesuperfamily,putative		1.133	0.818	1	1.029	0.783	1.05	0.844	1.019	0.774	-0.101	0.289292	3987	0.623716
1113	LdBPK_300036300:Ld30:1113609:1114631:hypotheticalprotein,conserved		1	1.094	0.862	0.969	0.864	0.71	0.814	0.745	0.9	-0.17465	0.0198726	814	0.209859
1114	LdBPK_320025300:Ld32:759223:760194:heatshockprotein-likeprotein,putative		1.036	0.906	1.033	1.121	0.839	1.047	0.864	1.02	0.815	-0.107	0.155651	2748	0.486892
1115	LdBPK_160014900:Ld16:343256:345541:hypotheticalprotein,conserved		0.743	1.171	0.94	1.115	0.857	0.953	0.917	0.793	0.753	-0.13765	0.189489	3118	0.5224
1116	LdBPK_280030500:Ld28:919040:919774:hypotheticalprotein,conserved		1.31	1.152	1.233	1.147	1.022	1.21	1	1.5	0.963	-0.0715	0.564221	5988	0.80996
1117	LdBPK_300013000:Ld30:242460:243299:hypotheticalprotein,conserved		0.893	1.125	1.034	1.094	0.818	0.816	0.953	0.894	0.9	-0.1603	0.0210161	837	0.215835
1118	LdBPK_330022300:Ld33:633610:635004:hypotheticalprotein,conserved		1	1.192	1.203	1.05	0.951	0.983	0.894	1.02	0.853	-0.17105	0.0187437	794	0.202923
1119	LdBPK_190021400:Ld19:654461:656326:proteinkinase,putative		0.966	1.031	1.133	1.091	0.891	0.872	0.841	1.02	0.928	-0.14485	0.0183345	780	0.202056
1120	LdBPK_200014900:Ld20:409481:409804:glutaredoxin,putative		0.96	1.016	0.548	0.882	1.148	1.044	1.033	1.091	1.172	0.2461	0.0391609	1203	0.279823
1121	LdBPK_240019800:Ld24:525055:534879:kinesin,putative		1.161	1.121	1.187	1.059	1.191	1.341	1.311	1.453	1.176	0.1624	0.0364651	1152	0.272095
1122	LdBPK_300017900:Ld30:417733:417993:smallnuclearribonucleoproteinpolypeptidee,putative		1.429	0.687	0.828	0.906	1.114	1.105	0.907	0.915	1.037	0.0531	0.735505	7096	0.890981
1123	LdBPK_290018900:Ld29:525158:527041:carnitine/cholineacetyltransferase,putative		1.194	1.121	1.172	0.937	0.932	1.079	0.977	1.061	0.975	-0.1012	0.137041	2504	0.470448
1124	LdBPK_220012600:Ld22:298463:299578:serine/threonineproteinkinasesos2,putative		1.132	0.812	1.033	0.906	0.939	0.75	0.8	0.77	0.941	-0.13075	0.136229	2494	0.469537
1125	LdBPK_220016500:Ld22:473084:480589:Zincfinger,C3HC4type_RINGfinger_containingprotein,putative		1.158	1.031	1.267	1.125	1.224	1.35	1.311	1.508	1.226	0.17855	0.0442376	1294	0.293869
1126	LdBPK_250019100:Ld25:514511:514765:DNA-directedRNApolymeraseIsubunitRPB10,putative		1.133	0.939	1.387	1.206	0.891	0.65	1.022	1	1.036	-0.24645	0.0700353	1675	0.359417
1127	LdBPK_250026100:Ld25:741464:744661:kinesin,putative		1.1	1.061	1.129	1	1.196	1.25	1.267	1.352	1.071	0.1547	0.0321979	1063	0.26037
1128	LdBPK_290014900:Ld29:365971:367020:Phytanoyl-CoAdioxygenase_PhyH_,putative		1	1.03	0.931	0.75	0.955	0.71	0.767	0.796	0.912	-0.09975	0.229075	3491	0.564059
1129	LdBPK_100007600:Ld10:101501:102973:Amastinsurfaceglycoprotein,putative		0.833	1.182	1.194	0.941	0.809	1	0.864	0.906	0.892	-0.1433	0.14101	2566	0.472378
1130	LdBPK_030012900:Ld03:311694:318875:6-phosphofructo-2-kinase1		1.061	0.939	1.114	1.111	1.158	1.255	1.278	1.353	1.126	0.17775	0.0195345	809	0.207563
1131	LdBPK_060007800:Ld06:85308:86144:hypotheticalprotein,conserved		1.083	1.235	1.176	1.194	0.962	1.064	1.04	1.016	0.957	-0.1642	0.00302895	341	0.0763544
1132	LdBPK_210018400:Ld21:446890:447795:celldivisionproteinkinase2		1.233	1.182	1.156	1.029	0.872	1	1.152	1.125	0.976	-0.125	0.11516	2246	0.440748
1133	LdBPK_260012700:Ld26:227179:227655:RNArecognitionmotif._a.k.a.RRM,RBD,orRNPdomain_/RNArecognitionmotif_a.k.a.RRM,RBD,orRNPdomain_,putative		0.722	1.32	1	0.804	0.908	0.659	0.733	0.655	0.931	-0.1843	0.214657	3356	0.549819
1134	LdBPK_270032500:Ld27:1122392:1125205:hypotheticalprotein,conserved		1.172	1.156	1.733	1.061	1.356	1.538	1.182	1.333	1.171	0.0355	0.824617	7643	0.927438
1135	LdBPK_050018800:Ld05:455752:455840:		1.146	1.023	0.853	0.887	0.698	1.585	0.769	1.033	0.786	-0.00305	0.987885	8602	0.987196
1136	LdBPK_090022700:Ld09:563322:563867:hypotheticalprotein,conserved		0.66	0.848	0.7	0.904	0.943	1.047	1.045	0.891	0.898	0.1868	0.0228496	869	0.226024
1137	LdBPK_340047700:Ld34:1732109:1732555:nucleolarproteinfamilyamember-likeprotein		1.071	1.125	1.069	1.156	1.045	0.921	0.929	0.792	1.012	-0.16545	0.0171004	740	0.198642
1138	LdBPK_320007600:Ld32:89465:93547:Serine/threonine-proteinkinaseNek1-related,putative		1.107	1.062	1.067	1	1.145	1.233	1.25	1.49	1.148	0.1942	0.0341496	1098	0.267349
1139	LdBPK_050019700:Ld05:460141:460229:		1.195	1.07	0.971	0.811	0.714	1.491	0.877	0.852	0.704	-0.08415	0.653157	6572	0.854312
1140	LdBPK_240024400:Ld24:698549:700072:shortchaindehydrogenase/reductase,putative		1.032	1.061	0.969	1.088	0.894	0.878	0.867	0.925	0.846	-0.1555	0.000694513	219	0.0272604
1141	LdBPK_280014700:Ld28:341015:341584:hypotheticalprotein,conserved		1.276	0.758	1.033	1.206	0.867	1.105	0.977	0.92	0.951	-0.10425	0.378358	4692	0.693172
1142	LdBPK_280019000:Ld28:495021:496073:hypotheticalprotein,conserved		1.172	1.091	1.267	0.941	0.822	1.184	0.86	1.2	0.963	-0.11195	0.336974	4370	0.662845
1143	LdBPK_080007900:Ld08:105415:106107:ironsuperoxidedismutase		0.796	1	1.03	0.971	1.044	1.156	1.1	1.292	1.154	0.19995	0.0186725	791	0.202918
1144	LdBPK_210015900:Ld21:366704:367030:hypotheticalprotein,conserved		1.233	1.152	1.25	1.059	1.021	1.024	1.13	1.036	0.894	-0.1525	0.032566	1074	0.260649
1145	LdBPK_250015000:Ld25:345118:345906:Ankyrinrepeats_manycopies_/Ankyrinrepeats_3copies_/Ankyrinrepeat,putative		0.967	0.939	1.161	1	1.152	1.2	1	1.278	1.012	0.11165	0.180635	3023	0.51364
1146	LdBPK_340045900:Ld34:1656608:1657477:hypotheticalprotein,conserved		1	1.062	1.138	1.25	0.932	1.105	0.881	1.125	0.925	-0.1189	0.153044	2711	0.485269
1147	LdBPK_110007600:Ld11:73986:75023:NADH-cytochromeb5reductase-likeprotein		1.026	0.868	1.192	1.03	1.196	1.154	1.25	1.359	1.124	0.1876	0.0403239	1224	0.28319
1148	LdBPK_190014800:Ld19:380290:380655:ATG8/AUT7/APG8/PAZ2,putative		1	0.937	0.9	0.909	1.348	1.026	1.091	2.48	1.048	0.4621	0.184684	3055	0.519655
1149	LdBPK_360033800:Ld36:1068974:1070689:membrane-boundacidphosphatase2,putative		1.148	1.125	1.071	1.064	0.93	1.135	0.927	1.217	0.899	-0.0804	0.321737	4243	0.651815
1150	LdBPK_020005400:Ld02:19146:19802:cytochromeb-domainprotein,putative		1.091	0.941	1.09	1.257	0.911	0.985	1.02	0.922	0.923	-0.14255	0.0540283	1438	0.322967
1151	LdBPK_080018000:Ld08:551052:553616:proteinkinase,putative		2.074	2.222	2.179	1.6	2.294	2.2	2.32	2.458	2.121	0.25985	0.10849	2175	0.428772
1152	LdBPK_160007000:Ld16:66097:66996:mitochondrialornithinecarrierprotein-likeprotein		0.857	0.971	0.96	1.077	0.735	0.837	0.896	0.793	0.798	-0.15445	0.0171434	741	0.198873
1153	LdBPK_280030800:Ld28:933604:936246:DNAreplicationlicensingfactorMCM6,putative		1.31	1.03	1	1.147	1.222	1.316	1.256	1.36	1.134	0.13585	0.116853	2268	0.442889
1154	LdBPK_340024900:Ld34:861038:861871:pyroglutamyl-peptidaseI_C15family_		0.786	1.125	1.276	1	0.773	0.895	0.881	1.021	0.912	-0.15035	0.181883	3038	0.514637
1155	LdBPK_340040500:Ld34:1498518:1500140:ATPase-likeprotein		0.929	0.937	0.966	1.094	1	1.21	1.119	1.333	0.937	0.1383	0.157829	2776	0.488725
1156	LdBPK_200010300:Ld20:190671:191288:DNA-directedRNApolymerase2,RPB12subunit,putative		1.2	0.984	1.097	1.324	0.981	0.891	1.017	0.985	0.97	-0.18245	0.0313939	1049	0.257257
1157	LdBPK_110014400:Ld11:348127:349338:hypotheticalprotein		1.026	1.158	0.979	1.182	0.891	0.846	1.045	0.925	1.011	-0.14265	0.0504618	1385	0.313191
1158	LdBPK_120010100:Ld12:251700:252653:hypotheticalprotein,conserved		0.968	1.03	1	1	0.83	0.902	0.804	0.981	0.833	-0.1295	0.0114734	608	0.162213
1159	LdBPK_170019700:Ld17:575565:579041:5'-3'exoribonucleaseB,putative		0.906	0.941	1.061	1.029	1.104	1.167	1.152	1.5	1.105	0.22135	0.0443512	1298	0.293715
1160	LdBPK_340013600:Ld34:359770:360684:serine/threonine-proteinphosphatasePP1,putative		1	1.062	0.862	1	0.727	0.816	0.905	0.833	0.987	-0.1274	0.0788676	1785	0.379801
1161	LdBPK_360049000:Ld36:1545756:1546139:hypotheticalprotein		1.222	0.906	1.286	1.064	1.07	0.892	0.976	1.109	0.899	-0.1303	0.19021	3128	0.522712
1162	LdBPK_360073800:Ld36:2467634:2469304:glucosetransporter2		0.778	1	0.714	0.742	1.07	0.73	0.927	0.739	0.962	0.0771	0.440339	5167	0.732563
1163	LdBPK_290028900:Ld29:980487:981824:rab-GDPdissociationinhibitor,putative		1.065	1.061	1.069	1.094	0.864	1.053	0.884	1.102	0.9	-0.11165	0.0845464	1857	0.391363
1164	LdBPK_180014900:Ld18:396186:402179:hypotheticalprotein,conserved		1.207	1.091	1.133	1.03	1.178	1.333	1.279	1.745	1.183	0.22835	0.105674	2131	0.426268
1165	LdBPK_050010600:Ld05:180069:181016:cdc2-relatedkinase,putative		1.195	1.163	1.059	1.17	1.063	1.038	1	0.869	1	-0.15275	0.0130296	648	0.172844
1166	LdBPK_150006200:Ld15:43318:45270:ATP-dependentRNAhelicase,putative		0.881	0.889	0.97	1.171	1.096	1.27	1.043	1.349	1.011	0.17605	0.108195	2169	0.428788
1167	LdBPK_310017300:Ld31:430612:431871:hypotheticalprotein,conserved		0.922	1.045	1.067	0.97	1.033	1.325	1.174	1.376	1.084	0.1974	0.044988	1304	0.296562
1168	LdBPK_350009100:Ld35:127502:128296:40SribosomalproteinS3A,putative		1.189	1.182	1.19	1.103	1.018	1.019	1	1.271	1.119	-0.0806	0.225298	3454	0.560702
1169	LdBPK_200019300:Ld20:639655:643326:hypotheticalprotein,conserved		1.12	1.062	1.161	1.147	1.278	1.391	1.3	1.803	1.232	0.2783	0.0523789	1411	0.319099
1170	LdBPK_060013500:Ld06:344394:347618:hypotheticalprotein,conserved		1.063	1	0.971	0.972	1.135	1.17	1.12	1.365	1.152	0.1869	0.0108635	597	0.15642
1171	LdBPK_080006600:Ld08:57470:58171:hypotheticalprotein,conserved		0.815	0.944	1.075	1	0.824	0.8	0.8	0.806	0.89	-0.1345	0.0359111	1137	0.271496
1172	LdBPK_130015300:Ld13:357997:358923:NADH-cytochromeb5reductase,putative		0.794	1.082	1.064	1.2	0.881	0.976	0.949	0.879	0.907	-0.1166	0.180702	3025	0.513492
1173	LdBPK_190010300:Ld19:200077:200964:Predictedcoiled-coildomain-containingprotein_DUF2360_,putative		1.034	0.906	1.133	0.848	1.022	1.154	1.136	1.52	1.012	0.18855	0.156877	2762	0.488239
1174	LdBPK_210017500:Ld21:413308:413736:hypotheticalprotein,conserved		1.1	1.152	1.062	1.029	0.915	0.854	0.87	0.964	1.035	-0.15815	0.00881636	530	0.142991
1175	LdBPK_270006500:Ld27:40355:41140:SETdomaincontainingprotein,putative		0.724	0.844	1.2	0.97	1.089	0.974	1	1.118	1.073	0.1163	0.258625	3722	0.597298
1176	LdBPK_310032700:Ld31:1232945:1233994:3,2-trans-enoyl-CoAisomerase,mitochondrialprecursor,putative		1.063	0.879	0.967	1.119	0.822	0.975	0.849	1.108	0.731	-0.11	0.250201	3646	0.589888
1177	LdBPK_100008000:Ld10:114954:115343:COPIassociatedprotein,putative		1.167	0.788	1.355	1.029	0.915	0.95	0.932	0.906	1.181	-0.10795	0.398454	4850	0.706208
1178	LdBPK_290006800:Ld29:69204:70007:hypotheticalprotein,conserved		1.161	1.152	1.276	1.281	1.114	1.053	1	1.041	1.1	-0.1559	0.00509005	417	0.104926
1179	LdBPK_100005700:Ld10:32227:33258:hypotheticalprotein,conserved		0.8	1.152	1	1.059	0.851	0.875	0.864	0.792	0.952	-0.13595	0.099367	2039	0.418911
1180	LdBPK_100020800:Ld10:582697:583638:Proteinofunknownfunction_DUF1861_,putative		0.833	1.061	1	1.059	1	1.025	0.864	0.774	0.843	-0.08705	0.265731	3785	0.603493
1181	LdBPK_050014900:Ld05:362391:362497:		0.781	0.977	1.265	1	1.048	1.075	1.154	1.164	1.204	0.12325	0.228236	3487	0.562637
1182	LdBPK_140019500:Ld14:577793:578866:hypotheticalprotein,conserved		1.25	1.186	1.213	1.061	0.935	1.025	1.043	1.214	1.034	-0.1273	0.0819933	1826	0.385988
1183	LdBPK_150010300:Ld15:228116:231124:metalloprotease,putative		1.024	0.917	1.152	0.971	1.058	1.317	1.149	1.587	1.163	0.2388	0.0749047	1741	0.369834
1184	LdBPK_310038600:Ld31:1447806:1448255:hypotheticalprotein,conserved		1.016	1.015	1.083	1.134	1.244	1.137	1.267	1.215	1.21	0.1526	0.00357244	358	0.0857786
1185	LdBPK_350010200:Ld35:172115:172765:hypotheticalprotein		0.595	0.212	0.548	0.359	0.912	0.685	0.512	0.479	0.619	0.2129	0.111282	2206	0.433627
1186	LdBPK_300022600:Ld30:606391:609633:ferricreductasetransmembraneprotein,putative		1.143	1.187	1.138	1.062	1.023	0.579	1.046	0.681	0.975	-0.2717	0.0450044	1305	0.296443
1187	LdBPK_310040400:Ld31:1512184:1512441:hypotheticalprotein		0.891	1.03	0.783	1.328	1.067	1.075	1.128	1.29	1.126	0.1292	0.291509	4015	0.624112
1188	LdBPK_120016000:Ld12:650772:652874:hypotheticalprotein,conserved		0.968	0.939	1.031	1	1.149	1.122	1.152	1.333	1.131	0.1929	0.00499222	414	0.103655
1189	LdBPK_130017700:Ld13:439628:440611:XPA-interactingprotein,putative		1.176	0.939	1.064	0.956	0.831	0.976	0.729	0.845	0.86	-0.18555	0.0256293	933	0.23613
1190	LdBPK_290022400:Ld29:736547:737905:hypotheticalprotein,conserved		1.129	1.152	1.103	1.125	0.932	1.21	0.93	0.98	0.962	-0.12445	0.0780811	1779	0.377282
1191	LdBPK_360043700:Ld36:1383138:1383767:Smallacidicproteinfamily,putative		1.111	1.187	1.143	1.29	1.186	1	1	1.348	0.987	-0.07855	0.40053	4862	0.708136
1192	LdBPK_360044100:Ld36:1391614:1392393:NADH-ubiquinoneoxidoreductasecomplexIsubunit,putative		1.148	0.937	0.964	1.161	0.791	1.108	0.854	0.891	0.899	-0.1439	0.114307	2235	0.439635
1193	LdBPK_330038200:Ld33:1309745:1310959:cysteinepeptidase,ClanCA,familyC51,putative		1.029	1.064	0.949	1.025	0.836	0.862	0.83	1.02	0.916	-0.12395	0.0289982	1006	0.247782
1194	LdBPK_070012500:Ld07:313721:318703:proteinkinase,putative		1.094	1	1.121	1.057	1.24	1.209	1.271	1.508	1.2	0.2176	0.0156523	712	0.18897
1195	LdBPK_250009300:Ld25:117676:117978:hypotheticalprotein,conserved		0.833	0.848	0.871	1.412	1.13	1.075	0.978	1	1.024	0.0504	0.70395	6890	0.878252
1196	LdBPK_300036200:Ld30:1111768:1112343:hypotheticalprotein,conserved		1.107	1.219	1.069	1.094	0.864	0.947	0.93	0.936	0.987	-0.18945	0.00133607	269	0.0426945
1197	LdBPK_010010200:Ld01:141320:141559:hypotheticalprotein		1	1.214	1.235	1.294	1.094	0.959	1.06	1.015	1.118	-0.13655	0.0735877	1721	0.367554
1198	LdBPK_190008300:Ld19:106869:109751:hypotheticalprotein,conserved		0.897	1	0.9	1.061	1.022	1.282	1.114	1.62	0.988	0.2407	0.119299	2298	0.446255
1199	LdBPK_250029300:Ld25:827253:828851:hypotheticalprotein,conserved		1.133	1.182	1.097	1.147	0.957	1.025	0.933	1.019	0.976	-0.15775	0.000434718	194	0.0192621
1200	LdBPK_260013400:Ld26:244073:246910:hypotheticalprotein,conserved		1.037	1.06	1.156	1.078	1.046	1.295	1.233	1.276	1.059	0.09905	0.171674	2930	0.503654
1201	LdBPK_360030700:Ld36:950563:951798:short-chaindehydrogenase,putative		1.296	1.031	1.357	1.032	1	1.081	0.878	1.13	0.987	-0.1638	0.111857	2215	0.434098
1202	LdBPK_300043300:Ld30:1360632:1361066:40SribosomalproteinS14		0.786	1.094	1.034	1.187	0.864	1.053	0.791	0.979	0.9	-0.10785	0.275821	3874	0.612017
1203	LdBPK_080006200:Ld08:41022:44474:hypotheticalprotein,conserved		0.981	0.907	1.06	0.971	1.015	1.222	1.14	1.458	1.044	0.19605	0.0759976	1753	0.372661
1204	LdBPK_210008100:Ld21:94028:97447:proteinkinase,putative		1.1	1.091	1.094	1.118	1.149	1.293	1.261	1.446	1.223	0.17365	0.0172973	747	0.199047
1205	LdBPK_220005200:Ld22:11030:11464:hypotheticalprotein,conserved		1.105	1.094	0.733	0.906	1.02	1.175	1.178	1.164	1.06	0.1599	0.105693	2132	0.426144
1206	LdBPK_270016700:Ld27:505000:506751:hypotheticalprotein,conserved		0.897	1.25	1.133	1.061	0.933	0.949	0.909	1.196	0.927	-0.10245	0.287245	3974	0.621329
1207	LdBPK_150017900:Ld15:523478:524953:nucleosidetransporter1,putative		0.881	0.944	0.939	0.886	1.038	1.206	0.957	1.238	1.076	0.1905	0.0171627	743	0.198561
1208	LdBPK_240008200:Ld24:107291:110224:ethanolaminephosphotransferase,putative		1	0.879	1.062	0.971	1.149	1.049	1.2	1.34	1.099	0.1894	0.0236539	889	0.228716
1209	LdBPK_250010200:Ld25:160043:160546:RNArecognitionmotif_a.k.a.RRM,RBD,orRNPdomain_/RNArecognitionmotif._a.k.a.RRM,RBD,orRNPdomain_,putative		1	0.97	1.065	1.088	0.652	0.975	0.667	0.87	0.869	-0.22415	0.0208793	835	0.214944
1210	LdBPK_270021000:Ld27:649063:649389:Domainofunknownfunction_DUF543_,putative		1	0.937	1	0.909	0.867	0.667	0.864	0.588	0.805	-0.2033	0.0184187	781	0.202724
1211	LdBPK_310007700:Ld31:66191:68929:ATP-dependentRNAhelicase,putative		1.125	1	1.133	1.06	1.222	1.287	1.256	1.344	1.18	0.1783	0.00374791	363	0.0887521
1212	LdBPK_350050200:Ld35:1802436:1803389:mitochondrialphosphatetransporter,putative		0.892	1.091	0.81	1.077	2.281	0.778	0.791	0.854	0.821	0.1375	0.697323	6845	0.875703
1213	LdBPK_360008200:Ld36:99439:100389:hypotheticalprotein,conserved		1.333	1.031	1.107	1.032	1.233	1.108	1.341	1.391	1.19	0.12685	0.180698	3024	0.51365
1214	LdBPK_310027700:Ld31:992264:992764:hypotheticalprotein		1.125	1.152	0.933	0.97	0.911	0.862	0.884	0.785	0.928	-0.171	0.0182346	777	0.201731
1215	LdBPK_290031300:Ld29:1071965:1073164:NLIinteractingfactor-likephosphatase,putative		0.871	1.152	1	1.062	0.841	0.868	0.814	1.02	0.887	-0.13525	0.0787535	1783	0.379678
1216	LdBPK_210021800:Ld21:568040:568279:hypotheticalprotein,conserved		1.267	0.758	1.156	0.912	0.872	0.902	0.761	0.714	0.871	-0.19925	0.111566	2210	0.433946
1217	LdBPK_220019600:Ld22:606239:607015:hypotheticalprotein,conserved		1	1.187	1.233	1.187	1.02	1.125	0.978	1.262	1.024	-0.06995	0.373888	4644	0.692063
1218	LdBPK_340031700:Ld34:1180632:1180901:acyl-CoAbindingprotein,putative		1.107	1.562	0.897	0.969	0.886	0.816	0.952	0.833	0.875	-0.26135	0.0917627	1945	0.405549
1219	LdBPK_110015200:Ld11:368163:369296:hypotheticalprotein,conserved		0.872	1	0.787	1.03	0.761	0.846	0.773	0.679	0.854	-0.13965	0.0574922	1495	0.330571
1220	LdBPK_010010400:Ld01:148265:153121:long-chain-fatty-acid-CoAligase,putative		1.146	0.952	1.118	1.118	1.281	1.367	1.28	1.53	1.226	0.2533	0.00969421	555	0.150147
1221	LdBPK_330012800:Ld33:302609:303043:hypotheticalprotein,conserved		1.118	1.085	1.017	1.325	1.115	0.948	0.851	0.939	0.821	-0.20145	0.0443142	1297	0.293697
1222	LdBPK_100013500:Ld10:372364:373338:hypotheticalprotein,conserved		1.167	1.182	1	1.206	1	1.15	1.023	0.981	1.012	-0.10555	0.0889401	1910	0.400277
1223	LdBPK_300007200:Ld30:64885:65421:hypotheticalprotein		1.393	0.906	0.862	1.187	1.114	1.342	1.209	1.34	1.1	0.134	0.318357	4216	0.649099
1224	LdBPK_040007200:Ld04:67682:68230:surfaceantigen-likeprotein		1.226	1.182	1.029	0.943	0.971	0.943	0.882	0.984	0.896	-0.1598	0.0371688	1166	0.274016
1225	LdBPK_110013400:Ld11:298353:299123:hypotheticalprotein,conserved		1.077	1	0.894	0.909	0.717	0.744	0.841	0.792	0.865	-0.1782	0.00840713	514	0.140599
1226	LdBPK_260019100:Ld26:475874:477619:WWEdomain/WDdomain,G-betarepeat,putative		1.13	0.98	1.156	1.059	0.908	0.932	0.917	1.121	0.99	-0.10765	0.0992304	2038	0.41854
1227	LdBPK_280037600:Ld28:1153428:1153868:hypotheticalprotein		1.034	0.97	0.833	0.941	0.778	0.895	0.767	1.08	0.793	-0.0819	0.318694	4219	0.649323
1228	LdBPK_290014800:Ld29:358305:359663:Solutecarrierfamily35/CRT-like,chloroquine-resistancetransporter-like,putative		0.742	1.061	1	1.062	0.932	0.868	0.837	0.714	0.9	-0.11605	0.186685	3089	0.519502
1229	LdBPK_240019900:Ld24:535565:538306:hypotheticalprotein,conserved		1.226	1.121	1.062	1.088	1.234	1.366	1.267	1.585	1.209	0.20795	0.0424241	1261	0.289197
1230	LdBPK_300005700:Ld30:20211:20768:hypotheticalprotein,conserved		1.321	0.937	1.241	1.312	1.114	1.053	1.233	1.213	1.012	-0.07775	0.432294	5111	0.727059
1231	LdBPK_190013800:Ld19:363630:366239:vps53-likedomainprotein		1.034	1.062	1	0.909	1.13	1.179	1.182	1.38	1.12	0.19695	0.0143894	687	0.180045
1232	LdBPK_350039000:Ld35:1371741:1372829:mitochondrialcarrierprotein,putative		0.892	1.242	1.048	1.179	0.825	1	0.93	1	0.952	-0.14885	0.0951044	1978	0.413305
1233	LdBPK_210012200:Ld21:206778:207761:nucleotide-bindingprotein,putative		1.5	1.03	1.094	1.059	0.915	1.024	0.913	0.929	0.906	-0.23335	0.0527439	1416	0.320188
1234	LdBPK_260016200:Ld26:349662:362030:TROVEdomain/Domainofunknownfunction_DUF4062_/WDdomain,G-betarepeat,putative		1.148	1	1.125	1.098	1.2	1.273	1.3	1.483	1.178	0.19405	0.0238817	894	0.229628
1235	LdBPK_340052100:Ld34:1853901:1854878:hypotheticalprotein,conserved		1.071	1.062	1.103	0.875	0.909	0.868	0.905	0.938	0.887	-0.12635	0.031888	1056	0.259573
1236	LdBPK_350021600:Ld35:719896:721815:hypotheticalprotein,conserved		1.27	1.152	1.19	1.205	0.982	1.13	1.023	1.146	1.036	-0.14085	0.0122767	622	0.169664
1237	LdBPK_200009800:Ld20:177362:178825:Gamma-glutamylcyclotransferase,AIG2-like/AIG2-likefamily,putative		1.16	1.078	1.097	1.235	0.926	0.935	0.967	0.985	0.99	-0.1819	0.0011452	255	0.0386045
1238	LdBPK_270020700:Ld27:641136:641609:hypotheticalprotein,conserved		1.034	0.969	1.067	1.061	0.844	0.692	0.886	0.961	0.963	-0.16355	0.0290804	1009	0.247745
1239	LdBPK_300034100:Ld30:1060391:1061617:smallglutamine-richtetratricopeptiderepeatprotein,putative		1.107	1.125	1.138	0.781	0.955	0.974	0.953	0.979	0.875	-0.09055	0.285542	3959	0.619985
1240	LdBPK_320018000:Ld32:478927:480138:ADP-ribosylationfactorGTPaseactivatingprotein1,putative		1.25	1.125	1.067	1	0.935	1.047	0.932	1.137	0.901	-0.1201	0.122894	2343	0.450872
1241	LdBPK_360073600:Ld36:2460489:2462192:glucosetransporter2		0.852	0.969	0.857	0.871	1.047	0.838	1.171	0.804	1.025	0.08975	0.306937	4139	0.637457
1242	LdBPK_270010000:Ld27:207435:232814:calpain-likecysteinepeptidase,putative		1.138	1.062	1.133	1.091	1.067	1.282	1.273	1.294	1.207	0.1186	0.0508529	1391	0.314257
1243	LdBPK_120008500:Ld12:142182:148199:hypotheticalprotein,conserved		1.097	1.121	1.094	1.118	1.149	1.268	1.283	1.37	1.131	0.1327	0.0350266	1120	0.268829
1244	LdBPK_240013800:Ld24:316869:317903:hypotheticalprotein,conserved		1.065	1.212	1.219	0.912	0.851	1.122	0.889	1.245	0.978	-0.085	0.445145	5197	0.736284
1245	LdBPK_360045200:Ld36:1430333:1431223:hypotheticalprotein,conserved		0.852	1.062	0.929	1.097	0.907	0.757	0.829	0.913	0.835	-0.1368	0.0563216	1477	0.327786
1246	LdBPK_300012600:Ld30:237922:238872:hypotheticalprotein,conserved		1.143	1.219	0.862	0.906	0.864	0.789	0.93	0.83	0.975	-0.1549	0.114097	2233	0.439218
1247	LdBPK_350022700:Ld35:750293:751033:ProteasomecomplexsubunitRpn13ubiquitinreceptor/UCH-bindingdomaincontainingprotein,putative		0.865	1.03	1	0.949	0.789	0.815	0.814	0.729	0.929	-0.1458	0.0199067	817	0.209446
1248	LdBPK_170011500:Ld17:223216:229122:hypotheticalprotein,conserved		1.094	1.059	1.061	1.114	1.188	1.238	1.239	1.346	1.105	0.1412	0.0180563	768	0.202099
1249	LdBPK_080008400:Ld08:115123:129453:hypotheticalprotein,conserved		1.093	1.018	1.149	1.029	1.221	1.2	1.24	1.306	1.176	0.15635	0.00372041	362	0.0883443
1250	LdBPK_090010400:Ld09:193879:198396:hypotheticalprotein,conserved		1.106	1.044	1.1	1.058	1.17	1.279	1.239	1.422	1.185	0.182	0.0108626	596	0.156669
1251	LdBPK_190022700:Ld19:696162:696659:SRP19protein,putative		0.966	1.281	0.8	0.97	1.152	1.128	1.159	1.1	1.108	0.12515	0.20319	3255	0.536596
1252	LdBPK_190023000:Ld19:700322:700699:ATG8/AUT7/APG8/PAZ2,putative		0.897	0.937	0.967	0.848	1.174	1.077	1.045	1.1	1.072	0.18135	0.00101445	246	0.0354479
1253	LdBPK_160006400:Ld16:39703:40209:eukaryotictranslationinitiationfactor1A,putative		1.057	1.229	0.92	1.019	0.878	1	0.958	0.828	0.82	-0.15945	0.0555073	1463	0.326139
1254	LdBPK_290029900:Ld29:1021424:1022386:DNAreplicationcomplexGINSproteinSLD5,putative		0.871	1.212	1.138	1.156	0.955	1.21	0.837	1.306	0.987	-0.03525	0.774789	7350	0.906134
1255	LdBPK_270008500:Ld27:100858:102828:ATPase,putative		1.138	1.156	0.833	1.091	0.933	1.077	0.955	1.176	0.927	-0.0409	0.649475	6544	0.853131
1256	LdBPK_310005500:Ld31:20628:21029:hypotheticalprotein,conserved		0.938	1.076	0.85	1.045	1.289	1.087	1.279	1.151	1.138	0.21155	0.0134469	661	0.17487
1257	LdBPK_340008700:Ld34:128379:133151:DNA-directedRNApolymeraseIIIsubunitC1,putative		1.214	1.094	1.207	1.094	1.159	1.342	1.31	1.563	1.2	0.16255	0.0986709	2033	0.417204
1258	LdBPK_360062200:Ld36:2048941:2050404:hypotheticalprotein,conserved		1.037	1.031	1.179	1.29	0.93	0.946	0.976	1	0.949	-0.17405	0.0176428	755	0.200871
1259	LdBPK_140006300:Ld14:41221:42798:histoneacetyltransferase,putative		1.05	1.14	1.085	1.091	1.022	0.925	1.022	0.929	0.899	-0.1321	0.00578597	439	0.113294
1260	LdBPK_280036800:Ld28:1125904:1127061:hypotheticalprotein,conserved		1.276	0.939	1.2	1.118	0.956	1.026	1.093	1	0.988	-0.12065	0.122466	2337	0.450458
1261	LdBPK_290015300:Ld29:376247:376753:Cytochromeb5-likeHeme/Steroidbindingdomaincontainingprotein,putative		0.903	1.061	0.931	0.969	0.864	0.763	0.791	0.735	0.912	-0.153	0.0151955	702	0.186069
1262	LdBPK_140017600:Ld14:518002:520809:hypotheticalprotein,conserved		1.275	0.907	1.128	1.121	1.283	1.325	1.196	1.589	1.09	0.18885	0.14658	2644	0.476552
1263	LdBPK_180005500:Ld18:17552:18025:hypotheticalprotein,conserved		1.172	1.182	1.233	1.242	1.111	1	1.093	0.941	1.049	-0.16845	0.0032598	352	0.0796057
1264	LdBPK_280037400:Ld28:1146918:1147928:hypotheticalprotein,conserved		0.793	1.212	1.033	0.912	0.822	0.737	0.814	0.96	0.805	-0.1599	0.114529	2238	0.439898
1265	LdBPK_300024200:Ld30:662259:664481:DNAJdomainprotein,putative		1.143	1.25	1.034	0.937	0.886	1.053	0.93	1.043	0.912	-0.1262	0.119986	2306	0.447269
1266	LdBPK_330013500:Ld33:321268:321774:paraflagellarrodcomponent,putative		0.882	1	0.949	1.15	0.902	0.776	0.809	0.816	0.895	-0.15565	0.0303385	1030	0.253194
1267	LdBPK_360050700:Ld36:1608218:1608931:Amastinsurfaceglycoprotein,putative		1.037	1.156	0.821	1.064	0.953	0.892	0.854	0.87	0.911	-0.1235	0.10032	2056	0.419433
1268	LdBPK_170013300:Ld17:323323:323634:AcylCoAbindingprotein,putative		1.031	1.118	0.909	1	0.854	0.857	0.783	0.942	0.907	-0.1459	0.0200229	821	0.209643
1269	LdBPK_230012000:Ld23:230104:230177:		1.267	1.217	0.911	1	1.322	0.927	1.267	1.062	1.388	0.09445	0.467673	5355	0.750722
1270	LdBPK_230014700:Ld23:333876:334217:CytochromeCoxidasecopperchaperone_COX17_,putative		0.844	1.044	1.067	0.902	0.814	1.073	0.778	0.815	0.898	-0.08865	0.286172	3965	0.620412
1271	LdBPK_230020500:Ld23:564345:565814:S-adenosyl-methyltransferasemraW-likeprotein		1.067	1.152	1.111	1.137	0.966	1	0.867	1.046	0.939	-0.15315	0.0048563	404	0.103329
1272	LdBPK_320012300:Ld32:241049:241753:ubiquitin-conjugatingenzymeE2,putative		1.179	1.187	1.2	0.758	0.935	1	1.114	1.255	1.025	-0.0152	0.897276	8049	0.958253
1273	LdBPK_230013900:Ld23:297216:298169:hypotheticalprotein		0.978	1.152	1	0.902	0.831	0.951	0.867	0.831	0.827	-0.1466	0.0282747	989	0.245753
1274	LdBPK_260012500:Ld26:217331:219862:Regulatorofchromosomecondensation_RCC1_repeat,putative		1.056	1.06	1.125	1	0.877	0.977	0.9	1.017	0.871	-0.13185	0.0130771	651	0.172674
1275	LdBPK_340026400:Ld34:928169:928639:hypotheticalprotein,conserved		0.643	0.625	0.621	0.844	0.773	0.974	0.762	0.792	0.8	0.13695	0.072219	1702	0.364744
1276	LdBPK_100007400:Ld10:94144:96291:hypotheticalprotein,conserved		1.067	1.242	1.097	1.147	0.936	1.025	0.886	1.208	0.964	-0.13445	0.102634	2090	0.422126
1277	LdBPK_350010900:Ld35:291161:291835:SNF-7-likeprotein,conserved		1	1.03	1.214	1.41	0.877	0.944	1.07	1.104	0.964	-0.1717	0.116238	2259	0.442311
1278	LdBPK_240020800:Ld24:582795:583307:translationallycontrolledtumorprotein_TCTP_,putative		1.097	1.091	0.969	1.206	0.936	0.854	0.933	1.113	1	-0.12355	0.0984896	2029	0.417258
1279	LdBPK_220016800:Ld22:502397:503677:Beta-lactamasesuperfamilydomaincontainingprotein,putative		1.132	1.312	1.233	1.062	1.02	1.025	1.111	1.426	1	-0.06835	0.526264	5742	0.787838
1280	LdBPK_100009700:Ld10:202156:202641:hypotheticalprotein,conserved		0.8	0.97	0.903	0.882	1.043	1.05	1.068	1.094	1	0.16225	0.00254686	322	0.0679901
1281	LdBPK_180010900:Ld18:241723:241998:hypotheticalprotein,conserved		1.034	0.788	0.967	1.091	0.8	0.897	0.837	0.843	0.854	-0.1238	0.0795516	1795	0.380961
1282	LdBPK_200016900:Ld20:544351:546582:calpain-likecysteinepeptidase,putative		0.96	1.156	1.129	1	0.907	0.935	0.867	1	0.889	-0.14165	0.0243061	904	0.231123
1283	LdBPK_260024000:Ld26:700829:708718:hypotheticalprotein,conserved		1.204	1.04	1.187	1.098	1.231	1.318	1.3	1.517	1.158	0.17255	0.057661	1498	0.330877
1284	LdBPK_320026300:Ld32:789715:790197:cop-coatedvesiclemembraneproteinp24precursor,putative		0.893	0.906	0.833	1.212	0.742	0.698	0.636	0.863	0.778	-0.2176	0.0399042	1213	0.282784
1285	LdBPK_340037100:Ld34:1379082:1380134:RetinalMaintenance,putative		0.929	1.125	1.034	1.031	0.864	1	0.857	1.083	0.875	-0.09395	0.174401	2957	0.506983
1286	LdBPK_290007400:Ld29:88491:89240:hypotheticalprotein,conserved		0.903	0.848	1.241	1.062	1.045	1.21	1.14	1.592	1.05	0.1939	0.203523	3259	0.536815
1287	LdBPK_360065900:Ld36:2187400:2188107:emp24/gp25L/p24family/GOLD,putative		0.852	1	1.071	1.129	0.721	0.892	0.878	0.87	1.076	-0.1256	0.172961	2944	0.505017
1288	LdBPK_010009300:Ld01:105642:106244:ribosomalproteinS7,putative		1.366	1.167	1.147	1.147	1.141	0.939	1	1.015	0.957	-0.19635	0.0154391	706	0.187981
1289	LdBPK_070007100:Ld07:85207:87474:phosphatidylglycerolphosphatesynthase,mitochondrial,putative		0.969	1.03	1.03	1.114	1	1.209	1.187	1.288	0.967	0.09445	0.250877	3652	0.590508
1290	LdBPK_100008700:Ld10:151077:152384:hypotheticalprotein,conserved		1.333	1.121	1	1.265	0.915	0.975	1.091	1.189	1.036	-0.13855	0.145249	2624	0.475824
1291	LdBPK_140011100:Ld14:216884:217666:hypotheticalprotein		1.125	1.233	0.915	1.273	0.848	1.175	1.022	0.964	1.022	-0.1303	0.201537	3241	0.534531
1292	LdBPK_250015800:Ld25:377808:380711:hypotheticalprotein,conserved		0.967	1.03	0.935	0.941	1.087	1.175	1.111	1.389	1.071	0.19835	0.0236367	888	0.228808
1293	LdBPK_180013300:Ld18:328850:336835:hypotheticalprotein,conserved		1.276	1.061	1.233	1.151	1.222	1.359	1.349	1.608	1.207	0.16875	0.107967	2163	0.429072
1294	LdBPK_350012100:Ld35:346473:348068:Endonuclease/Exonuclease/phosphatasefamily,putative		1.108	0.939	1.071	1.077	0.789	1.074	0.884	1.063	0.917	-0.10335	0.183423	3045	0.5178
1295	LdBPK_160018800:Ld16:516210:516551:cytochromec,putative		1.171	1.257	1.12	1	0.857	1.047	0.896	1.017	0.989	-0.1758	0.0262203	948	0.237753
1296	LdBPK_070018100:Ld07:570320:572050:hypotheticalprotein,conserved		0.969	1.03	1.061	1.086	0.94	0.977	0.854	0.83	0.889	-0.1385	0.00808765	506	0.137394
1297	LdBPK_210008900:Ld21:116831:117196:Mitochondrialcalciumuniporter,putative		1.167	1.515	1.406	0.824	1.021	1.073	1.13	1.321	1.165	-0.086	0.575199	6072	0.814297
1298	LdBPK_240019400:Ld24:509475:510479:Zincfinger,C3HC4type_RINGfinger_/Ringfingerdomain/zinc-RINGfingerdomain/SecretedproteinacidicandrichincysteineCabindingregion/EF-handdomainpair/EFhand,putative		0.774	1.121	1.062	1.029	0.745	0.927	0.889	0.849	0.923	-0.1299	0.136452	2498	0.469552
1299	LdBPK_260025100:Ld26:759041:759661:hypotheticalprotein,conserved		1.185	0.9	0.969	1.078	0.831	1	0.867	1.466	0.861	-0.028	0.852906	7814	0.938262
1300	LdBPK_350030800:Ld35:1066282:1067298:hypotheticalprotein,conserved		1.108	1.121	1	1.256	0.93	1.019	0.977	0.958	0.917	-0.16105	0.0151991	703	0.185848
1301	LdBPK_280026700:Ld28:800138:802768:proteinkinase,putative		1.034	1.212	0.933	1.059	0.889	1.132	0.884	1.04	0.89	-0.0925	0.266644	3796	0.603813
1302	LdBPK_350052800:Ld35:1879972:1880274:hypotheticalprotein,conserved		1.27	1.03	1.143	0.974	0.684	0.944	0.93	1.104	0.833	-0.20525	0.0726743	1711	0.365113
1303	LdBPK_100005900:Ld10:39813:40586:SRP40,C-terminaldomaincontainingprotein,putative		1.1	1.152	1.161	1.235	1	0.925	1	1.113	0.976	-0.1592	0.00727486	489	0.127883
1304	LdBPK_120008000:Ld12:110942:115645:hypotheticalprotein,conserved		1.258	0.97	1.094	1.147	1.277	1.268	1.283	1.426	1.202	0.17395	0.0356419	1130	0.271131
1305	LdBPK_250023200:Ld25:658808:664558:hypotheticalprotein,conserved		1.133	1.061	1.161	1.088	1.13	1.3	1.267	1.407	1.107	0.13145	0.0871204	1894	0.3954
1306	LdBPK_270024900:Ld27:840604:843180:endo/exonucleaseMre11,putative		0.966	1.219	1.1	1.151	1.267	1.282	1.318	1.49	1.207	0.2038	0.0250168	919	0.233998
1307	LdBPK_320045300:Ld32:1471722:1472273:Cornichonprotein,putative		1.179	1.156	1	1.061	0.952	0.837	0.977	0.804	1.049	-0.1752	0.0275625	974	0.243251
1308	LdBPK_320043100:Ld32:1420701:1421303:hypotheticalprotein,conserved		1.179	1.031	1.167	1.121	0.984	1	0.909	1.059	0.988	-0.1365	0.0113379	602	0.161894
1309	LdBPK_060011300:Ld06:208285:208722:60SribosomalproteinL23a,putative		0.771	0.941	1.176	0.861	0.673	0.745	0.74	0.746	0.848	-0.18685	0.0581597	1505	0.332187
1310	LdBPK_130016700:Ld13:409685:410242:hypotheticalprotein,conserved		0.971	1.061	0.915	1.311	0.746	1.048	0.814	1.069	0.86	-0.1571	0.181865	3037	0.514754
1311	LdBPK_210025200:Ld21:696122:696847:hypotheticalprotein,conserved		0.9	1.121	1.031	0.941	0.83	0.902	0.826	0.786	0.906	-0.14825	0.0222081	853	0.223799
1312	LdBPK_110008900:Ld11:129154:132465:tubulin-tyrsoineligase-likeprotein		1.026	1.026	1.149	1	1.065	1.308	1.182	1.472	1.045	0.16415	0.127926	2398	0.45857
1313	LdBPK_150012200:Ld15:315640:318741:hypotheticalprotein,conserved		1.024	0.944	1	0.886	0.962	1.19	1.128	1.286	1.065	0.1627	0.0477085	1337	0.306734
1314	LdBPK_200011400:Ld20:225101:226321:hypotheticalprotein,conserved		1.14	0.953	0.935	1.059	1.278	1.087	1.167	1.136	1.162	0.14425	0.0346473	1108	0.268798
1315	LdBPK_270009100:Ld27:119028:120017:ribokinase,putative		0.897	1.094	0.667	0.909	1.044	1.103	1.136	1.059	1	0.17665	0.066397	1625	0.35123
1316	LdBPK_290025800:Ld29:851343:853007:hypotheticalprotein,conserved		1.032	1.061	1.138	1.125	0.795	1	0.93	1.041	0.937	-0.1484	0.0252727	925	0.234858
1317	LdBPK_300029500:Ld30:887731:889845:tubulin-tyrosineligase-likeprotein		0.893	1.156	1.172	1.156	1	1	1.023	1.191	0.975	-0.05645	0.469177	5363	0.752013
1318	LdBPK_330013600:Ld33:322721:323629:intraflagellartransportprotein57/55,putative		0.941	1	1.102	1.05	0.869	0.793	0.957	0.898	0.842	-0.15145	0.0101123	571	0.152234
1319	LdBPK_190018700:Ld19:557366:558199:SPFHdomain/Band7family,putative		1.241	1.156	1.3	1.061	1.043	1.051	0.886	1.36	1.012	-0.1191	0.271551	3843	0.607404
1320	LdBPK_250030500:Ld25:859503:861224:pumillioprotein8,putative		1.067	1.212	1.194	0.824	1	0.975	0.956	0.907	1.012	-0.10425	0.240632	3577	0.578269
1321	LdBPK_120011400:Ld12:337224:341159:hypotheticalprotein,conserved		1.032	1.091	1.031	1.147	1.128	1.219	1.217	1.296	1.071	0.11095	0.064778	1595	0.349111
1322	LdBPK_150015300:Ld15:430610:438226:hypotheticalprotein,conserved		1.071	1.056	1.152	1.086	1.231	1.317	1.234	1.413	1.163	0.18035	0.0105583	586	0.15488
1323	LdBPK_140015900:Ld14:432832:433962:ADP/ATPmitochondrialcarrier-likeprotein		1.35	1.14	1.085	0.97	0.957	1.05	0.935	1	0.843	-0.17925	0.0604125	1539	0.33743
1324	LdBPK_130012100:Ld13:242515:243171:hypotheticalprotein,conserved		1.235	1.061	1.213	1.267	0.915	1.19	1.153	1.069	1.023	-0.124	0.112342	2219	0.435194
1325	LdBPK_310027100:Ld31:962647:966726:proteinkinase,putative		1.016	1.076	1.033	1.075	1.1	1.237	1.209	1.419	1.084	0.1598	0.0550439	1456	0.324971
1326	LdBPK_220014100:Ld22:369996:370835:RibosomalproteinL22p/L17e,putative		0.947	1.094	1.1	1.094	0.939	0.85	1.044	0.754	0.941	-0.15315	0.0486964	1352	0.309611
1327	LdBPK_320028700:Ld32:879969:881012:hypotheticalprotein,conserved		0.857	1	1.033	1.03	0.806	0.86	0.841	1.039	0.864	-0.098	0.139424	2541	0.471661
1328	LdBPK_100014800:Ld10:419304:422546:hypotheticalprotein,conserved		1.2	1.061	1.129	1.059	1.191	1.4	1.25	1.509	1.169	0.19155	0.0470477	1331	0.303848
1329	LdBPK_110006900:Ld11:54126:54680:hypotheticalprotein,conserved		1.256	1	1.128	1	1.065	0.872	0.909	0.849	0.933	-0.1704	0.0423366	1260	0.28883
1330	LdBPK_120006200:Ld12:25269:27713:hypotheticalprotein,conserved		0.935	0.939	0.969	1.029	1.255	1.024	1.109	1.13	1.071	0.1498	0.0166714	733	0.195508
1331	LdBPK_310019600:Ld31:521045:521449:Cytochromeb5-likeHeme/Steroidbindingdomaincontainingprotein,putative		0.969	0.788	0.7	0.866	1.044	0.912	1.023	0.925	0.982	0.14645	0.0402309	1220	0.283463
1332	LdBPK_330015500:Ld33:396782:398113:betatubulin		1.824	1.426	1.508	1.8	1.754	1.81	1.809	2.143	1.737	0.2111	0.128751	2407	0.459804
1333	LdBPK_010008300:Ld01:84110:84742:hypotheticalprotein,conserved		0.634	0.857	0.765	0.882	0.656	0.653	0.74	0.545	0.85	-0.0957	0.247331	3626	0.586336
1334	LdBPK_090016200:Ld09:397200:397270:		0.957	0.935	1.02	0.865	0.755	0.791	0.687	0.906	0.926	-0.13125	0.0600834	1532	0.337126
1335	LdBPK_200008900:Ld20:141247:142209:Proteinofunknownfunction_DUF2946_,putative		1.1	1.062	1.161	0.882	0.926	1.044	0.917	0.97	0.889	-0.10205	0.13802	2520	0.470802
1336	LdBPK_210006000:Ld21:26014:26871:hypotheticalprotein,conserved		0.967	1.182	0.781	1.147	0.83	0.902	0.935	0.982	0.859	-0.11765	0.216729	3382	0.550857
1337	LdBPK_300036600:Ld30:1125110:1126195:glyceraldehyde3-phosphatedehydrogenase,glycosomal		1	1.062	1	1.062	1.091	1.263	1.186	1.298	0.987	0.134	0.0836461	1848	0.389081
1338	LdBPK_110015600:Ld11:382390:382962:40SribosomalproteinS5		1.231	1.158	1	1.151	1	1.051	1	0.962	1.022	-0.128	0.0265276	954	0.239027
1339	LdBPK_170023200:Ld17:693762:694493:hypotheticalprotein,conserved		1.313	1.118	0.939	1.143	1.104	0.976	0.978	0.692	0.93	-0.19225	0.101092	2064	0.42102
1340	LdBPK_230016100:Ld23:413834:415093:hypotheticalprotein		0.956	1.087	1.089	0.902	0.898	0.927	0.867	0.862	0.857	-0.1263	0.0242321	901	0.231186
1341	LdBPK_310008000:Ld31:74071:75048:2OG-Fe_II_oxygenasesuperfamily,putative		1.094	0.939	1.1	1.015	1.156	1.35	1.209	1.559	1.144	0.2466	0.0349281	1117	0.268793
1342	LdBPK_340031500:Ld34:1172073:1172690:Alba,putative		1.286	0.906	1.069	0.812	0.773	0.974	0.833	0.896	0.762	-0.17065	0.137188	2505	0.470767
1343	LdBPK_360059000:Ld36:1933873:1934955:hypotheticalprotein,conserved		1.074	1.187	0.929	1.193	0.953	1.108	0.976	0.978	0.924	-0.10795	0.141503	2573	0.47274
1344	LdBPK_040007600:Ld04:79208:80080:GRAMdomaincontainingprotein,putative		1.226	1.091	1	1.2	0.829	1.094	0.98	1.333	0.991	-0.08385	0.451001	5231	0.741121
1345	LdBPK_300022400:Ld30:596198:596584:hypotheticalprotein,conserved		1.143	0.719	1.103	0.906	1.136	0.474	0.953	0.447	0.85	-0.19575	0.302136	4101	0.633299
1346	LdBPK_080007700:Ld08:97856:100357:hypotheticalprotein,conserved		0.981	1.037	1.03	0.971	1.029	1.2	1.16	1.25	1.066	0.13625	0.027163	968	0.241212
1347	LdBPK_130013800:Ld13:310059:314627:hypotheticalprotein,conserved		1.088	1.122	1.043	0.933	1.22	1.238	1.203	1.31	1.116	0.1709	0.0117887	612	0.165581
1348	LdBPK_210022400:Ld21:582403:583209:hypotheticalprotein,conserved		0.967	0.879	0.969	1	1.085	1.122	1.043	1.232	1.141	0.17085	0.00509401	418	0.104756
1349	LdBPK_300022800:Ld30:615829:616215:hypotheticalprotein,conserved		1.179	1.062	1.241	1.219	1.045	0.5	1.07	0.511	1.062	-0.33765	0.0695911	1665	0.359282
1350	LdBPK_300023600:Ld30:637678:638853:hypotheticalprotein,conserved		1.107	1.094	1.138	1.125	0.818	1.105	0.953	1.213	0.962	-0.1058	0.215219	3360	0.550603
1351	LdBPK_360023200:Ld36:666957:669590:tRNApseudouridinesynthaseA,putative		1.037	1.031	1.143	1.258	1.047	1.351	1.244	1.478	1.063	0.11935	0.293546	4035	0.625359
1352	LdBPK_240012300:Ld24:264009:264266:mitochondrialtranslocasesubunit,putative		1.097	0.667	1.125	1.147	0.957	1.146	0.867	0.849	1.077	-0.0298	0.811263	7577	0.920366
1353	LdBPK_360075800:Ld36:2541351:2542280:methylenetetrahydrofolatereductase,putative		1.185	1.25	1.071	1.097	0.907	1	0.951	1.044	0.987	-0.17295	0.00608053	448	0.11667
1354	LdBPK_190017200:Ld19:486002:503287:Ankyrinrepeat,putative		1.207	1.062	1.333	1.121	1.217	1.385	1.318	1.56	1.217	0.15865	0.117213	2270	0.443862
1355	LdBPK_210011800:Ld21:193215:195575:DNApolymeraseeta,putative		1	1.03	1.187	1.088	1.213	1.341	1.022	1.339	0.976	0.10195	0.316905	4203	0.648136
1356	LdBPK_290026000:Ld29:856964:860173:hypotheticalprotein,conserved		1	1.03	1.034	1.219	1.136	1.21	1.186	1.286	1.05	0.10285	0.143938	2606	0.474786
1357	LdBPK_330017200:Ld33:447718:451248:hypotheticalprotein,conserved		1.265	1.021	1.153	1.125	1.082	1.293	1.298	1.347	1.074	0.0778	0.359811	4532	0.682465
1358	LdBPK_050013900:Ld05:324846:325463:hypotheticalprotein,conserved		1.049	1.07	1	1.132	1.143	1.151	1.246	1.213	1.245	0.13685	0.00573034	436	0.112977
1359	LdBPK_240020100:Ld24:545220:547028:NPK1-relatedproteinkinase-like		0.968	1.182	1.094	1.147	0.957	1.024	0.911	1.208	0.967	-0.08435	0.278438	3896	0.614335
1360	LdBPK_360037900:Ld36:1238267:1238665:hypotheticalprotein,conserved		1.074	1.187	1.071	1.193	0.977	1.27	1.073	0.804	0.873	-0.13185	0.217296	3388	0.551321
1361	LdBPK_030011100:Ld03:236581:237558:hypotheticalprotein,conserved		1.091	1.03	1	1.194	0.86	0.936	0.907	0.897	1.032	-0.15235	0.0186774	792	0.202716
1362	LdBPK_040010100:Ld04:189092:190063:hypotheticalprotein,conserved		0.968	0.848	1.059	0.971	1.057	1.189	1.078	1.444	1.123	0.2167	0.043697	1283	0.292766
1363	LdBPK_050011200:Ld05:200658:203603:Surpmodule,putative		1.098	1.023	1.118	1.057	1.127	1.264	1.231	1.426	1.082	0.152	0.0681358	1645	0.356046
1364	LdBPK_050013200:Ld05:298873:299364:Got1/Sft2-likefamily,putative		0.854	0.814	0.941	0.962	1.175	1.019	1.031	1.066	1.051	0.17565	0.00534168	426	0.107787
1365	LdBPK_070006100:Ld07:42161:43198:mitochondrialcalciumuptake1,putative		1.125	1.182	1.515	1	1.14	0.953	0.979	1.068	1	-0.1775	0.131399	2428	0.465201
1366	LdBPK_080007300:Ld08:88470:90038:ABC1family,putative		0.981	1.018	1.119	0.829	0.985	1.2	1.16	1.153	1.088	0.13045	0.0960944	1995	0.414049
1367	LdBPK_180013500:Ld18:341482:347622:hypotheticalprotein,conserved		1.138	1.03	1.067	1.182	1.178	1.282	1.256	1.529	1.146	0.17395	0.0720234	1698	0.364613
1368	LdBPK_240009500:Ld24:171619:172449:ubiquitin-activatingenzyme,putative		0.903	1.182	1.125	1.235	0.894	1	1.111	1.245	0.978	-0.06565	0.5076	5617	0.776809
1369	LdBPK_240018800:Ld24:489069:491744:translationinitiationfactorIF-2,putative		1.065	1.121	0.875	1	0.809	0.927	0.844	0.906	0.879	-0.14225	0.0297565	1022	0.250281
1370	LdBPK_290008500:Ld29:126480:129407:hypotheticalprotein,conserved		1.194	1.03	1.138	1.187	1.227	1.316	1.326	1.51	1.162	0.17095	0.0553523	1462	0.32545
1371	LdBPK_320006000:Ld32:34359:35297:mitochondrialcarrierprotein,putative		1.214	1	0.933	1.121	0.774	0.907	0.818	0.941	0.975	-0.184	0.0333525	1086	0.263995
1372	LdBPK_320026100:Ld32:785005:786114:Enrichedinsurface-labeledproteomeprotein16		1.393	1.156	0.933	1.151	0.968	1	0.795	1.137	1.025	-0.17325	0.13865	2529	0.471267
1373	LdBPK_330029900:Ld33:942855:943205:hypotheticalprotein,conserved		0.971	0.936	0.814	0.925	0.902	1.086	0.915	1.122	1.084	0.1103	0.112827	2221	0.436679
1374	LdBPK_340016000:Ld34:450182:450763:amastin-likeprotein		0.821	1	0.897	1	0.795	0.789	0.762	0.813	0.887	-0.1203	0.0321863	1062	0.260521
1375	LdBPK_340016400:Ld34:475058:476428:N2227-likeprotein,putative		1.071	1.062	1.241	1.094	1.023	0.921	0.929	0.917	0.975	-0.164	0.0069183	474	0.125464
1376	LdBPK_360039800:Ld36:1278161:1278961:cyclophilin10,putative		1.074	1.125	1.143	0.903	1.023	0.946	0.829	1.109	0.924	-0.09505	0.228171	3483	0.563123
1377	LdBPK_290023400:Ld29:778876:780231:Thioredoxin,putative		1.032	1.182	1.034	1.219	0.955	1.026	0.86	1.184	0.937	-0.12435	0.143372	2597	0.474558
1378	LdBPK_110005700:Ld11:23115:23792:RNArecognitionmotif._a.k.a.RRM,RBD,orRNPdomain_,putative		0.949	1.158	1.043	1.061	1.217	0.897	1.205	1	1.247	0.06045	0.511164	5646	0.778245
1379	LdBPK_150012900:Ld15:343530:343769:hypotheticalprotein		0.929	1.306	1.455	1	1.058	1	0.936	0.683	1.076	-0.2219	0.147072	2651	0.476887
1380	LdBPK_150014000:Ld15:386617:392868:hypotheticalprotein,conserved		1.191	1.056	1.061	1.057	1.212	1.333	1.192	1.476	1.163	0.18395	0.037666	1174	0.27579
1381	LdBPK_210020800:Ld21:533749:535080:hypotheticalprotein,conserved		1.1	1	1.25	1.206	1	1.098	1	1.25	0.918	-0.0858	0.32525	4272	0.654459
1382	LdBPK_340041500:Ld34:1538397:1539824:hypotheticalprotein,conserved		1.214	1.094	0.966	1.062	0.909	0.895	0.929	1.104	0.925	-0.1316	0.0734565	1718	0.367539
1383	LdBPK_350008100:Ld35:91055:92338:Ankyrinrepeats_3copies_,putative		1.27	1.212	1.19	1.154	1	1.056	0.977	1.271	1.048	-0.1361	0.0675417	1636	0.354883
1384	LdBPK_240014200:Ld24:326923:330501:hypotheticalprotein,conserved		1.129	0.939	1.094	1.088	1.17	1.244	1.267	1.528	1.209	0.2211	0.0289596	1004	0.247945
1385	LdBPK_350021400:Ld35:714957:716393:hypotheticalprotein,conserved		1.216	1.182	1.048	1.359	0.912	1.148	1.046	1.104	1.012	-0.15685	0.0673461	1634	0.354288
1386	LdBPK_160018000:Ld16:474628:480072:hypotheticalprotein,conserved		1.029	1.057	1.14	1.096	1.082	1.256	1.229	1.414	1.079	0.1315	0.11776	2276	0.444756
1387	LdBPK_260011100:Ld26:168240:169238:Myosin-likecoiled-coilprotein,putative		1.111	0.94	1.094	1.118	0.923	0.932	0.95	1	0.98	-0.10875	0.0314984	1052	0.257377
1388	LdBPK_290033600:Ld29:1153976:1154344:hypotheticalprotein,conserved		0.935	1.364	1.241	1.156	1.091	1	1.046	1.041	1.087	-0.121	0.181787	3036	0.514705
1389	LdBPK_310027000:Ld31:953455:957576:proteinkinase,putative		1.078	1.091	1.083	1.03	1.144	1.237	1.233	1.387	1.12	0.1537	0.0258838	941	0.236448
1390	LdBPK_320044300:Ld32:1451727:1452344:Transmembraneprotein18,putative		1.429	0.969	1	0.939	1.242	1.047	1.023	1.137	1.161	0.03775	0.743921	7163	0.892747
1391	LdBPK_340011100:Ld34:235459:237324:leucine-richrepeatprotein,putative		0.857	1.125	1.069	1.094	0.773	1.132	0.929	1.313	0.9	-0.02685	0.830061	7684	0.928579
1392	LdBPK_360062800:Ld36:2080703:2081290:hypotheticalprotein,conserved		1.037	1.094	1	1.161	1	0.703	0.902	0.913	1.051	-0.1592	0.0690625	1656	0.358491
1393	LdBPK_240021600:Ld24:626762:628432:hypotheticalprotein,conserved		1.129	1.182	1	0.971	0.851	0.951	0.911	1.17	0.912	-0.1115	0.18929	3114	0.522523
1394	LdBPK_260023200:Ld26:656280:664598:hypotheticalprotein,conserved		1.111	1.04	1.219	1.118	1.154	1.273	1.267	1.414	1.139	0.1274	0.0904145	1932	0.402279
1395	LdBPK_280022500:Ld28:611095:612093:hypotheticalprotein,conserved		0.897	1.091	1.333	1.294	1.044	0.974	1.046	1.04	0.939	-0.14515	0.158194	2779	0.489327
1396	LdBPK_310040300:Ld31:1505184:1510517:hypotheticalprotein,conserved		1.125	1.076	1.167	1.104	1.267	1.287	1.233	1.473	1.192	0.1724	0.0198748	815	0.209625
1397	LdBPK_060018300:Ld06:510134:511618:FADbindingdomaincontainingprotein,putative		1.125	1.059	1.206	1.083	1.019	0.957	0.9	0.952	0.913	-0.17005	0.00245486	317	0.0665677
1398	LdBPK_090020600:Ld09:513929:514315:hypotheticalprotein,conserved		1.021	0.913	0.86	1.038	1.019	1.093	1.119	1.187	1.194	0.1644	0.0165683	731	0.19483
1399	LdBPK_320021900:Ld32:636110:638413:hypotheticalprotein,conserved		1.107	1.187	0.967	1.151	0.952	1	0.977	1	0.926	-0.132	0.0226148	866	0.224477
1400	LdBPK_360046700:Ld36:1466315:1466575:40SribosomalproteinS27-1,putative		0.852	0.875	0.929	0.871	0.721	0.703	0.854	0.63	0.747	-0.15075	0.010732	593	0.155569
1401	LdBPK_070007500:Ld07:93320:95143:hypotheticalprotein,conserved		1.125	1.03	1.091	1.171	1.26	1.302	1.229	1.441	1.2	0.18215	0.0123651	625	0.170065
1402	LdBPK_100012900:Ld10:348170:349693:endonucleaseG,putative		1.067	1.152	1.194	1.324	1.064	1.325	1.341	1.509	1.084	0.08035	0.475245	5403	0.756099
1403	LdBPK_110015800:Ld11:387214:390189:adaptin-relatedprotein-likeprotein		1.103	1.132	1.128	1.212	0.978	1.128	0.955	1.283	0.944	-0.08615	0.300143	4085	0.631586
1404	LdBPK_130006800:Ld13:59407:60153:hypotheticalprotein,conserved		1.118	1.143	1	1.044	0.932	0.929	0.915	0.948	0.895	-0.15245	0.00162022	282	0.0493881
1405	LdBPK_130019900:Ld13:541541:542017:Ran-bindingprotein1,putative		1.088	1.041	0.957	0.933	0.847	0.81	0.949	0.793	0.942	-0.13655	0.0267318	957	0.240111
1406	LdBPK_270032600:Ld27:1126909:1129362:Heatshockprotein100kDa		1.448	1.344	1.867	1.273	1.244	1.59	1.159	1.412	1.11	-0.18	0.280073	3909	0.615889
1407	LdBPK_280022200:Ld28:601441:602688:phosphonopyruvatedecarboxylase-likeprotein		1.138	1.212	1.367	1.088	0.956	1.053	1.023	1.18	0.927	-0.17345	0.049851	1375	0.31165
1408	LdBPK_360028800:Ld36:875195:876001:transmembraneemp24domain-containingprotein		1.148	1.156	1.393	0.968	1.047	0.946	0.927	1.109	1	-0.16045	0.102189	2081	0.422112
1409	LdBPK_100020400:Ld10:569773:570759:Proteinofunknownfunction_DUF1861_,putative		0.933	0.97	1	0.824	0.787	0.8	0.818	0.736	0.916	-0.12035	0.0390856	1202	0.279517
1410	LdBPK_240007700:Ld24:85389:86105:NLIinteractingfactor-likephosphatase,putative		1.194	1.121	1.094	1.059	0.809	0.902	1	1.151	0.956	-0.1534	0.061553	1551	0.341141
1411	LdBPK_330015800:Ld33:407420:408751:betatubulin		1.618	1.702	1.678	1.625	1.803	1.776	1.809	2.184	1.747	0.20805	0.0611086	1548	0.339334
1412	LdBPK_330021600:Ld33:619580:619653:		0.559	0.277	0.576	0.5	0.541	0.655	0.681	0.878	0.747	0.2224	0.0382743	1183	0.278112
1413	LdBPK_360029100:Ld36:886353:887924:protein-tyrosinephosphatase1-likeprotein		1.222	1.25	1.179	1	1.023	1.027	1.049	1.152	1.076	-0.09735	0.126505	2386	0.455757
1414	LdBPK_290014100:Ld29:340064:341788:hypotheticalprotein,conserved		0.968	1.121	1	1.031	0.864	1.053	0.837	0.939	0.862	-0.119	0.0604355	1540	0.33734
1415	LdBPK_360038800:Ld36:1256936:1257484:pre-mRNAbranchsiteproteinp14,putative		1	0.937	1.071	1.129	0.884	0.703	0.854	0.935	1.063	-0.14645	0.0943534	1971	0.411498
1416	LdBPK_080013400:Ld08:373702:374283:amastin-likeprotein		1.167	0.907	1.179	1.257	0.838	1.022	1.14	0.903	1.11	-0.1249	0.22555	3456	0.561004
1417	LdBPK_150009300:Ld15:145851:147047:cytoplasmicl-asparaginasei-likeprotein		1.024	0.889	0.939	0.857	1.058	1.095	1.128	1.048	1.065	0.15155	0.00398275	375	0.0912954
1418	LdBPK_230008500:Ld23:123799:124620:hypotheticalprotein,conserved		0.956	0.935	1.022	0.98	1.119	1.024	1.133	1.277	0.918	0.12095	0.126533	2387	0.455665
1419	LdBPK_270026400:Ld27:896632:898113:D-lactatedehydrogenase-likeprotein		1.034	0.875	0.967	0.909	1.089	1.205	1	1.176	1.024	0.15255	0.0278187	981	0.243761
1420	LdBPK_360011500:Ld36:187411:188691:CAP-Glydomain/CRAL/TRIOdomaincontainingprotein,putative		1	1.156	0.786	1.032	0.93	0.865	0.78	0.913	0.81	-0.1339	0.117587	2274	0.444492
1421	LdBPK_150006100:Ld15:38923:39879:mitochondrialcarrierprotein,putative		0.929	1.194	1.091	0.971	1.019	0.984	0.872	0.81	0.88	-0.13325	0.0926466	1954	0.407569
1422	LdBPK_220011900:Ld22:266847:267146:hypotheticalprotein,conserved		1.158	1.094	1.2	1.031	0.898	0.975	1.022	0.918	0.976	-0.16295	0.00546601	430	0.109269
1423	LdBPK_340013700:Ld34:364049:364951:serine/threonine-proteinphosphatasePP1,putative		1.214	1.062	1.379	0.969	0.909	1.053	1	0.917	0.987	-0.1828	0.0676497	1639	0.3548
1424	LdBPK_360006400:Ld36:48146:50080:hypotheticalprotein,conserved		0.926	0.937	1.036	0.935	1.209	1.027	1.122	1.087	0.975	0.1255	0.043077	1271	0.291337
1425	LdBPK_030009900:Ld03:186042:193439:hypotheticalprotein,conserved		1.152	1.03	1.086	1.056	1.158	1.234	1.222	1.294	1.2	0.1406	0.00451269	393	0.098705
1426	LdBPK_060012400:Ld06:264379:265602:Ctf8,putative		1.167	1.059	1.088	0.917	0.923	0.979	0.84	0.984	0.88	-0.13655	0.0439769	1289	0.29327
1427	LdBPK_090015700:Ld09:373719:376712:hypotheticalprotein,conserved		1.085	0.978	0.96	1.019	1.019	1.186	1.149	1.187	1.037	0.1051	0.0649176	1600	0.34877
1428	LdBPK_190008800:Ld19:136681:137439:membraneprotein,putative		0.966	0.906	1.267	0.939	0.978	1.103	1.182	1.16	1.06	0.0771	0.390202	4788	0.700539
1429	LdBPK_340016600:Ld34:482407:483135:uracilphosphoribosyltransferase,putative		0.964	1.25	1.241	0.875	0.841	0.921	0.952	1.063	1	-0.1271	0.219401	3405	0.553884
1430	LdBPK_030014900:Ld03:389305:390546:eukaryoticinitiationfactor2a,putative		0.697	1.152	0.829	0.972	0.842	0.723	0.685	0.75	0.758	-0.1609	0.119116	2297	0.445765
1431	LdBPK_340033000:Ld34:1225548:1227764:GPItransamidasesubunit16,putative		1	1.062	0.931	0.937	0.977	1.132	1.119	1.292	0.962	0.1139	0.164438	2855	0.495098
1432	LdBPK_200019600:Ld20:649717:650895:hypotheticalprotein,conserved		1.14	1.047	1.129	1.088	1.259	1.283	1.217	1.439	1.081	0.1548	0.0567112	1486	0.328055
1433	LdBPK_120007700:Ld12:92632:100503:HelicaseconservedC-terminaldomaincontainingprotein,putative		1.161	1	1.187	1.147	1.298	1.415	1.304	1.593	1.238	0.24585	0.0181464	775	0.201273
1434	LdBPK_350012900:Ld35:371748:372443:hypotheticalprotein,conserved		1.216	1.03	1.048	0.897	0.93	0.889	0.884	1.104	0.833	-0.11975	0.168931	2905	0.499871
1435	LdBPK_360069900:Ld36:2319853:2321022:hypotheticalprotein,conserved		1	1.031	1.179	1.161	0.86	0.946	0.927	1.13	0.962	-0.12775	0.0878264	1897	0.397974
1436	LdBPK_160013900:Ld16:312448:313134:hypotheticalprotein,conserved		0.886	1	1.12	0.788	0.735	0.884	0.792	0.793	0.82	-0.1437	0.0747698	1739	0.369592
1437	LdBPK_360024800:Ld36:734673:737294:ras-likesmallGTPases,putative		1.111	1.125	1.143	1.129	0.977	1.054	0.927	1.13	0.962	-0.117	0.0264796	953	0.238845
1438	LdBPK_060012500:Ld06:267566:274630:hypotheticalprotein,conserved		0.979	0.971	1.029	1.056	1.154	1.149	1.2	1.476	1.065	0.20005	0.0440853	1292	0.29331
1439	LdBPK_070010800:Ld07:243711:244805:adp/ATPcarrier-likeprotein		0.906	1.091	0.97	0.914	0.76	0.744	0.792	0.814	0.856	-0.17705	0.0048899	406	0.103531
1440	LdBPK_180009800:Ld18:193861:194727:BTB/POZdomaincontainingprotein,putative		1.207	1.152	1.2	1.03	0.978	1.026	1.023	1.078	1.049	-0.11645	0.0238846	895	0.229399
1441	LdBPK_230015700:Ld23:398356:399645:hypotheticalprotein,conserved		1.333	0.935	1.022	1.078	1.068	1.073	1.2	1.246	1.214	0.0682	0.455153	5263	0.743396
1442	LdBPK_260013700:Ld26:254949:257327:hypotheticalprotein,conserved		1.074	0.94	1	1	1.092	1.182	1.15	1.5	0.99	0.1793	0.116635	2264	0.442841
1443	LdBPK_310032400:Ld31:1222862:1223908:3'-nucleotidase/nuclease,putative		0.984	1.106	1.05	1	0.833	0.875	0.977	0.871	0.958	-0.1322	0.0123391	624	0.169979
1444	LdBPK_320020600:Ld32:586254:586826:rRNAprocessing,putative		0.929	0.875	1.067	0.939	0.71	0.814	0.636	0.784	0.802	-0.2033	0.0059445	442	0.115608
1445	LdBPK_360078100:Ld36:2609876:2610964:y113g7b.23protein-likeprotein		1	1.062	1.036	1.129	0.814	0.919	0.854	1.022	0.899	-0.15515	0.012486	629	0.170635
1446	LdBPK_110008300:Ld11:107058:108467:hypotheticalprotein,conserved		1.128	1.053	1.085	1.151	0.957	1.179	0.955	1.038	0.944	-0.08965	0.140149	2552	0.472068
1447	LdBPK_180007300:Ld18:111798:113012:hypotheticalprotein,conserved		1.138	1	0.933	0.909	1.022	1.231	1.116	1.216	0.988	0.1196	0.139616	2544	0.471753
1448	LdBPK_050009400:Ld05:140992:143553:hypotheticalprotein,conserved		1.146	0.977	1.059	1.094	1.048	1.226	1.231	1.41	1.112	0.1364	0.118656	2291	0.445206
1449	LdBPK_180006600:Ld18:60898:61941:RNArecognitionmotif_a.k.a.RRM,RBD,orRNPdomain_/RNArecognitionmotif._a.k.a.RRM,RBD,orRNPdomain_,putative		0.828	1.182	1.033	1	0.867	0.974	0.86	1	0.866	-0.09735	0.221242	3425	0.555269
1450	LdBPK_300025700:Ld30:736819:738420:RNApseudouridylatesynthase-likeprotein		1.143	0.906	1.31	1.156	1	0.974	1.14	1.106	0.975	-0.08975	0.317029	4204	0.648235
1451	LdBPK_320042200:Ld32:1397524:1399434:hypotheticalprotein,conserved		1.321	1.062	1	1.091	1.226	1.256	1.182	1.51	1.062	0.1287	0.254369	3677	0.594657
1452	LdBPK_350009000:Ld35:124998:126644:hypotheticalprotein,conserved		1.027	1	0.905	1.231	1.018	1.204	1.163	1.271	0.988	0.08805	0.341102	4407	0.66533
1453	LdBPK_170021300:Ld17:633909:637055:Methyltransferasedomaincontainingprotein,putative		1.094	0.941	0.939	0.971	1.063	1.167	1.065	1.269	1.105	0.14755	0.0301558	1025	0.252897
1454	LdBPK_260016600:Ld26:376586:378940:hypotheticalprotein,conserved		1.241	1.02	0.937	1	1.123	1.159	1.183	1.448	1.069	0.1469	0.164321	2852	0.495268
1455	LdBPK_290017700:Ld29:471134:472927:hypotheticalprotein,conserved		0.968	1.091	1.207	1.25	0.955	1.105	0.953	1	1.075	-0.1114	0.134471	2467	0.468549
1456	LdBPK_240009600:Ld24:173183:174448:hypotheticalprotein,conserved		1	1.212	1.25	1	0.957	1.171	0.956	1.113	0.901	-0.0959	0.287057	3972	0.621233
1457	LdBPK_250019200:Ld25:515961:516914:serine/threonine-proteinphosphatase		0.967	1.182	1.065	1.147	0.957	1.1	0.933	1.296	0.857	-0.06165	0.54715	5884	0.799337
1458	LdBPK_110016700:Ld11:435655:437772:hypotheticalprotein		1.103	0.947	1.213	1.121	1.261	1.461	1.227	1.698	1.135	0.2604	0.0738123	1725	0.367821
1459	LdBPK_210018800:Ld21:452400:452474:		1.467	1.182	1.312	0.971	1.298	1.098	1.087	1.071	1.223	-0.0776	0.484828	5455	0.763993
1460	LdBPK_340018200:Ld34:539432:540046:UncharacterisedACR,YggUfamilyCOG1872,putative		1.25	1.094	1.172	1.281	1.091	1.053	1.071	0.979	1.062	-0.14805	0.010467	584	0.154065
1461	LdBPK_160005400:Ld16:8585:9538:Phytanoyl-CoAdioxygenase_PhyH_/2OG-Fe_II_oxygenasesuperfamily,putative		0.829	0.886	1.04	0.885	1.143	1.14	0.896	1.034	0.978	0.1282	0.0973473	2010	0.416317
1462	LdBPK_350011200:Ld35:297738:305246:hypotheticalprotein,conserved		1.243	1.152	1.143	1.103	1.193	1.296	1.349	1.438	1.179	0.13075	0.0688163	1654	0.357645
1463	LdBPK_360042800:Ld36:1360393:1360605:ribosomalproteinL29,putative		0.704	1.062	0.893	1.097	0.86	0.73	0.829	1	0.823	-0.0906	0.36417	4572	0.684691
1464	LdBPK_060013400:Ld06:330709:340740:hypotheticalprotein,conserved		1.125	1.029	1.088	1.083	1.154	1.234	1.3	1.413	1.141	0.16715	0.0262044	947	0.23786
1465	LdBPK_190012200:Ld19:300529:306327:hypotheticalprotein,conserved		1.172	1.031	1.233	1.121	1.196	1.41	1.295	1.7	1.157	0.21235	0.111729	2212	0.434187
1466	LdBPK_260017700:Ld26:427179:431072:hypotheticalprotein,conserved		1.148	1	1.125	1.078	1.2	1.295	1.25	1.483	1.158	0.18945	0.0304875	1035	0.253208
1467	LdBPK_280006000:Ld28:32986:33603:proteasomebeta3subunit,putative		0.828	1.03	1.1	1.088	0.911	0.868	0.837	1.08	0.927	-0.0869	0.272739	3849	0.609111
1468	LdBPK_170010600:Ld17:180286:182073:Dihydrouridinesynthase_Dus_,putative		0.938	0.971	1.091	0.971	1.063	1.119	1.174	1.192	1.035	0.12385	0.0295178	1017	0.249493
1469	LdBPK_180010300:Ld18:215750:217291:hypotheticalprotein,conserved		0.759	0.97	1	1.061	0.8	0.897	0.837	1.02	0.805	-0.0757	0.340159	4399	0.664698
1470	LdBPK_260021100:Ld26:578915:579550:hypotheticalprotein,conserved		0.833	1	1.094	1	0.862	0.864	0.817	0.793	0.852	-0.14415	0.0240723	898	0.230429
1471	LdBPK_350006700:Ld35:47862:48809:hypotheticalprotein,conserved		0.73	1	1	1.154	0.912	0.852	0.837	0.833	1.048	-0.0746	0.434512	5128	0.728367
1472	LdBPK_360073300:Ld36:2449813:2451516:glucosetransporter2		0.852	0.906	1	1	0.791	0.865	0.805	0.978	0.734	-0.1049	0.108128	2167	0.428919
1473	LdBPK_120006700:Ld12:49681:52131:dolichyl-P-Man:GDP-Man5GlcNAc2-PP-dolichylalpha-1,2-mannosyltransferase,putative		1.032	1.03	1.062	1.088	1.213	1.195	1.13	1.241	1.167	0.1362	0.000911403	237	0.0330566
1474	LdBPK_360013800:Ld36:303008:304681:TFIIHbasaltranscriptionfactorsubunit,putative		1.074	1.062	1.107	1	1.047	1.216	1.341	1.261	1.127	0.13765	0.0598225	1528	0.336541
1475	LdBPK_280025200:Ld28:732294:736076:AARP2CN_NUC121_domain/40SribosomebiogenesisproteinTsr1andBMS1C-terminal,putative		1.138	1	1.033	1.176	1.022	1.237	1.233	1.7	1.073	0.16625	0.27544	3872	0.611488
1476	LdBPK_290005100:Ld29:8045:11182:transcriptionfactor-likeprotein		0.968	1.091	1	1.031	1.136	1.21	1.163	1.286	1.1	0.1565	0.00845639	516	0.140874
1477	LdBPK_340008600:Ld34:126138:127274:eukaryotictranslationinitiationfactor5,putative		1.286	1.062	1.207	1	1.023	1.053	0.929	0.958	0.987	-0.14875	0.0496302	1366	0.312314
1478	LdBPK_060006100:Ld06:47996:48832:ATP-bindingcassetteproteinsubfamilyG,member1,putative		0.875	0.794	0.971	0.944	0.635	0.894	0.82	0.762	0.609	-0.152	0.0682366	1648	0.355924
1479	LdBPK_090009900:Ld09:169545:172349:hypotheticalprotein,conserved		1.128	1.065	1.16	1.135	1.17	1.279	1.299	1.516	1.185	0.1678	0.0536471	1426	0.323388
1480	LdBPK_190009300:Ld19:154973:160549:proteinkinase,putative		1.069	1	1.133	0.97	1.043	1.282	1.182	1.42	1.096	0.1616	0.0920805	1949	0.406118
1481	LdBPK_200019000:Ld20:629658:631514:hypotheticalprotein,conserved		1.08	1.031	1.161	1.059	1.241	1.217	1.15	1.409	1.101	0.14085	0.0649965	1601	0.348976
1482	LdBPK_360047000:Ld36:1470946:1471896:MORNrepeat,putative		0.778	1.187	1.036	1.129	0.884	1.054	0.927	0.935	1.089	-0.0547	0.567501	6013	0.811282
1483	LdBPK_300038500:Ld30:1200096:1200785:hypotheticalprotein,conserved		1	1.531	1.034	1.125	0.932	0.974	0.907	1.043	0.887	-0.2239	0.0856967	1870	0.39393
1484	LdBPK_070015700:Ld07:491824:499170:Domainofunknownfunction_DUF3437_,putative		1.031	1.091	1.152	1.029	1.18	1.302	1.208	1.475	1.156	0.18845	0.0324512	1071	0.260458
1485	LdBPK_210022900:Ld21:598319:599137:hypotheticalprotein,conserved		1.067	0.97	1.031	1.294	1.255	1.171	1.196	1.304	1.188	0.1323	0.0933945	1959	0.409811
1486	LdBPK_250013100:Ld25:262051:265329:DNArepairprotein,putative		0.933	1	1.032	1.059	0.826	0.875	0.911	0.852	0.869	-0.1394	0.00181974	295	0.0530253
1487	LdBPK_270009900:Ld27:177681:196187:calpain-likecysteinepeptidase,putative		1.069	1.062	1.133	1.091	1.133	1.256	1.227	1.353	1.122	0.12945	0.0366455	1156	0.272496
1488	LdBPK_320029700:Ld32:918850:919866:cytochrome-b5reductase,putative		0.964	1.094	1	0.848	1.129	1.047	1.227	1.235	1.086	0.1683	0.0294097	1016	0.248825
1489	LdBPK_360079200:Ld36:2640782:2641222:Cytochromeb5-likeHeme/Steroidbindingdomaincontainingprotein,putative		1.444	1.406	0.643	0.742	0.93	0.811	0.927	0.87	1.025	-0.14615	0.469162	5362	0.752128
1490	LdBPK_010007700:Ld01:75206:76447:pseudouridylatesynthase-likeprotein		0.805	1.095	0.912	1.147	0.844	0.857	0.8	0.924	0.871	-0.13055	0.119004	2295	0.445734
1491	LdBPK_080010900:Ld08:233740:234279:hypotheticalprotein,conserved		1.056	1.111	0.955	0.971	0.765	0.867	0.9	0.917	0.835	-0.16645	0.00717411	484	0.127415
1492	LdBPK_170009100:Ld17:122130:123398:peptidaseT,putative,metallo-peptidase,ClanMH,familyM20B		1.156	1.059	1.091	1.086	0.875	1.024	0.891	1.077	0.942	-0.1362	0.0241663	900	0.230815
1493	LdBPK_260016800:Ld26:383308:384894:hypotheticalprotein,conserved		1.241	0.98	1.344	1.118	0.923	0.977	1.033	1.121	1.099	-0.14015	0.126207	2381	0.455639
1494	LdBPK_340038400:Ld34:1424179:1425456:hypotheticalprotein,conserved		1.107	1.156	1.138	1.062	1.023	0.974	0.976	1	0.95	-0.13115	0.000719871	220	0.0281273
1495	LdBPK_340041800:Ld34:1545888:1547165:Tetratricopeptiderepeat,putative		1.107	1.094	1.103	1.031	0.932	0.974	0.952	1.083	0.95	-0.10555	0.0181268	774	0.201315
1496	LdBPK_240025100:Ld24:719754:722549:cyclin11,putative		1	0.97	1.156	1.029	0.851	0.976	0.889	0.736	0.868	-0.17475	0.0176111	754	0.200776
1497	LdBPK_260006700:Ld26:49914:50672:60SribosomalproteinL7,putative		1.056	0.92	0.969	0.863	1.046	1.091	1.183	1.31	1.02	0.178	0.0382348	1182	0.27806
1498	LdBPK_270005500:Ld27:18439:18666:hypotheticalprotein		0.897	1.594	1.2	0.606	1.022	0.846	0.886	0.902	0.939	-0.15525	0.437961	5151	0.73087
1499	LdBPK_270008400:Ld27:96064:97551:RNArecognitionmotif._a.k.a.RRM,RBD,orRNPdomain_/RNArecognitionmotif_a.k.a.RRM,RBD,orRNPdomain_,putative		1.069	1.219	1.1	1.091	1.044	0.949	0.795	1.059	0.939	-0.16255	0.0326379	1076	0.260739
1500	LdBPK_280007700:Ld28:92215:92865:hypotheticalprotein,conserved		1.103	1.03	0.833	1.265	0.911	0.947	0.86	0.92	0.927	-0.14475	0.114736	2239	0.440497
1501	LdBPK_290025100:Ld29:839962:841824:VesiclecoatproteininvolvedinGolgitoplasmamembranetransport/FolliculinC-terminaldomaincontainingprotein,putative		1.032	1.061	1	1.062	0.955	0.895	0.837	1	0.9	-0.12135	0.00923585	541	0.146749
1502	LdBPK_330027300:Ld33:854915:855568:smallGTP-bindingproteinRab18,putative		1.088	1.17	0.949	0.8	0.934	0.862	0.872	0.735	1.042	-0.11275	0.25625	3695	0.596137
1503	LdBPK_050020900:Ld05:465993:466081:		1.098	1.023	0.882	0.811	0.73	1.245	0.708	1.049	0.806	-0.0459	0.736226	7103	0.890975
1504	LdBPK_220007100:Ld22:95215:96672:aminoacidpermease,putative		0.947	1.125	1	1.031	0.816	0.9	0.844	0.885	0.869	-0.16295	0.00310447	348	0.076684
1505	LdBPK_240013400:Ld24:299582:307792:inositolpolyphosphatephosphatase,putative		1.129	1.03	1.156	1.176	1.191	1.317	1.289	1.566	1.198	0.18945	0.0547696	1450	0.324689
1506	LdBPK_050011400:Ld05:208198:211875:kinesin,putative		1.049	1	1.147	1.075	1.254	1.208	1.169	1.41	1.204	0.18125	0.013376	658	0.174742
1507	LdBPK_180008600:Ld18:149408:150802:tubulintyrosineligaseprotein,putative		1.069	0.97	0.9	0.97	1.089	1.128	1.116	1.157	1.049	0.13055	0.00951411	551	0.148427
1508	LdBPK_250005000:Ld25:5331:6635:betagalactofuranosyltransferase		0.967	1.182	0.903	0.941	1.196	1.1	1.156	0.87	1.071	0.08035	0.372972	4638	0.69126
1509	LdBPK_250020400:Ld25:556838:558367:Exonuclease,putative		0.833	1.182	0.774	0.971	1.043	1.05	1	1.111	1.048	0.1104	0.220566	3416	0.55503
1510	LdBPK_260022600:Ld26:628403:629953:hypotheticalprotein,conserved		1.13	0.94	1.094	1.118	0.877	1.023	0.933	1.086	0.96	-0.0947	0.137409	2509	0.470772
1511	LdBPK_350015800:Ld35:507317:508840:hypotheticalprotein,conserved		1.405	0.939	1.095	1.205	1.193	1.296	1.302	1.458	1.143	0.1174	0.303477	4111	0.634563
1512	LdBPK_040007400:Ld04:74159:75223:hypotheticalprotein,conserved		1	1.121	1.176	1.057	0.943	1.019	0.922	1.222	0.925	-0.0823	0.294172	4043	0.625452
1513	LdBPK_040011300:Ld04:251537:252040:hypotheticalprotein,conserved		1.032	0.848	0.882	1.057	0.8	0.811	0.804	0.905	0.877	-0.11535	0.062948	1569	0.34487
1514	LdBPK_240028500:Ld24:832567:833061:60SribosomalproteinL12,putative		0.645	1	1.062	1	0.915	0.854	0.822	0.906	0.835	-0.06035	0.506206	5607	0.776056
1515	LdBPK_260010300:Ld26:144908:145132:hypotheticalprotein		0.815	1.06	0.906	0.902	1	0.977	1.05	1.086	1.218	0.14545	0.0624932	1563	0.343693
1516	LdBPK_300039500:Ld30:1224083:1224370:hypotheticalprotein,conserved		0.786	1.062	0.897	0.969	0.864	0.71	1.116	0.702	0.787	-0.0927	0.385671	4751	0.697795
1517	LdBPK_040015200:Ld04:373897:375342:hypotheticalprotein,conserved		1.194	1.03	1.235	1.086	1.229	1.321	1.314	1.286	1.189	0.13155	0.0355764	1128	0.271112
1518	LdBPK_150011200:Ld15:262986:263693:hypotheticalprotein,conserved		0.833	1.194	1.121	1.171	1	1.143	1.043	1	0.935	-0.05555	0.525518	5738	0.78727
1519	LdBPK_290017100:Ld29:445622:446737:tryparedoxin-likeprotein		0.839	0.848	1	0.906	0.909	1.026	1.023	1.204	0.937	0.12155	0.111947	2217	0.434054
1520	LdBPK_210020900:Ld21:537354:538127:vesicle-associatedmembraneprotein,putative		1	1	1.219	1.235	1	0.976	0.957	0.964	0.941	-0.1459	0.0418854	1253	0.287348
1521	LdBPK_050020600:Ld05:464530:464618:		1.195	0.93	0.912	0.981	0.81	1.358	0.862	0.656	0.653	-0.1367	0.414043	4968	0.716408
1522	LdBPK_120017900:Ld12:726223:727185:Lysinemethyltransferase,putative		1.129	1.333	1.031	1.206	1.106	0.951	1.022	1.056	0.964	-0.15495	0.0481498	1343	0.308188
1523	LdBPK_170009300:Ld17:128443:131748:Kinesinmotordomaincontainingprotein,putative		1	1	1.121	1.057	1.063	1.214	1.174	1.385	1.093	0.1413	0.0801373	1805	0.38164
1524	LdBPK_180021500:Ld18:701019:701696:hypotheticalprotein,conserved		0.966	0.879	1.033	1.121	0.978	0.872	0.837	0.784	0.854	-0.13475	0.0522384	1409	0.318695
1525	LdBPK_210014900:Ld21:316288:316923:hypoxanthine-guaninephosphoribosyltransferase		0.833	1.303	1.062	1.059	0.915	0.854	0.761	1.107	1	-0.13685	0.245433	3609	0.584577
1526	LdBPK_250015500:Ld25:353778:357455:hypotheticalprotein,conserved		1.2	1	1.226	1.059	1.196	1.275	1.311	1.574	1.083	0.16655	0.153822	2725	0.485231
1527	LdBPK_300016100:Ld30:346222:347493:DNAj-likeprotein		1.143	1.219	1.172	1	0.909	1.132	0.953	1.468	1.012	-0.0387	0.758989	7253	0.899527
1528	LdBPK_320022500:Ld32:656279:656689:ParaflagellarRodProteomeComponent9,putative		0.964	1.031	1.1	0.97	0.855	0.837	1.045	0.824	0.864	-0.13125	0.0448608	1302	0.296178
1529	LdBPK_350017900:Ld35:577238:578314:hypotheticalprotein,conserved		1.216	1.152	1.095	1.103	0.982	1	0.953	0.938	1.012	-0.1645	0.00077358	229	0.029038
1530	LdBPK_360028700:Ld36:873071:874141:hypotheticalprotein,conserved		1.222	1.156	1.179	1.064	1.023	0.973	0.927	1.022	1.038	-0.15865	0.00385194	369	0.0897326
1531	LdBPK_090006600:Ld09:64798:65172:AutophagyproteinAtg8ubiquitinlike,putative		0.979	0.609	1.1	0.731	0.925	0.884	1.075	1.328	1	0.18765	0.200723	3232	0.533852
1532	LdBPK_110008000:Ld11:85342:90747:hypotheticalprotein,conserved		1.205	1.053	1.149	1.151	1.196	1.308	1.295	1.472	1.157	0.1461	0.0687132	1653	0.357325
1533	LdBPK_180017800:Ld18:518101:520392:pre-RNAprocessingPIH1/Nop17,putative		1.034	1.061	1.067	1.091	1.067	1.282	1.209	1.529	1.049	0.16395	0.142817	2590	0.473999
1534	LdBPK_250013500:Ld25:281147:282067:hypotheticalprotein,conserved		1.133	1.394	0.935	0.882	1.043	0.85	0.889	1.019	0.869	-0.152	0.215574	3365	0.550691
1535	LdBPK_290006500:Ld29:56342:57952:hypotheticalprotein,conserved		1.29	1.091	1.241	1.281	1.25	1.105	1.116	1.347	1.087	-0.04475	0.54427	5861	0.798251
1536	LdBPK_320008600:Ld32:131431:132531:hypotheticalprotein,conserved		1.036	1.094	1	0.909	1.097	1.163	1.205	1.588	1.086	0.21805	0.0889027	1909	0.400318
1537	LdBPK_160010700:Ld16:199185:199577:CorehistoneH2A/H2B/H3/H4/Histone-liketranscriptionfactor_CBF/NF-Y_andarchaealhistone,putative		0.914	0.943	1.14	1.115	0.735	0.884	0.896	0.897	0.876	-0.1704	0.0282221	988	0.245544
1538	LdBPK_330042700:Ld33:1596972:1597382:h1histone-likeprotein		1.088	1.17	1.034	1	1	0.845	0.702	1.143	0.916	-0.1518	0.135227	2476	0.469472
1539	LdBPK_050011000:Ld05:193487:196507:ATP-dependentRNAhelicase,putative		1.171	1.047	1.029	1.094	1.159	1.283	1.215	1.426	1.092	0.14975	0.0715066	1691	0.363495
1540	LdBPK_100016100:Ld10:465315:466370:hypotheticalprotein		1.3	0.879	1	1.029	1.128	1.325	1.159	1.491	1.084	0.1854	0.153152	2712	0.485433
1541	LdBPK_190011500:Ld19:254014:263280:TubulinbindingcofactorC,putative		1.103	1.062	1.133	1.061	1.174	1.256	1.227	1.44	1.145	0.15865	0.034476	1102	0.268925
1542	LdBPK_360073700:Ld36:2464045:2465748:glucosetransporter2		0.926	0.937	1	0.806	1.186	0.811	1.146	0.826	1.076	0.09175	0.376643	4676	0.692392
1543	LdBPK_090016400:Ld09:398524:399285:UEVdomain/Zincfinger,C3HC4type_RINGfinger_containingprotein,putative		0.809	0.957	0.9	0.923	0.811	0.767	0.716	0.641	0.926	-0.12505	0.0789179	1787	0.379618
1544	LdBPK_220020000:Ld22:617359:617694:fk506-bindingprotein1-likeprotein		0.763	0.781	0.933	0.812	0.898	0.875	0.978	1.066	0.941	0.12935	0.0384483	1185	0.278904
1545	LdBPK_240022600:Ld24:649272:649346:		1.161	1	1.344	0.735	0.936	1.073	0.933	0.981	0.681	-0.1392	0.337788	4380	0.662929
1546	LdBPK_320012400:Ld32:247270:248160:Mut7-CRNAsedomaincontainingprotein,putative		1.036	1.062	1.133	1.091	0.919	1.07	0.932	0.902	0.963	-0.1233	0.0150559	696	0.185948
1547	LdBPK_270016900:Ld27:510979:513939:hypotheticalprotein,conserved		1.138	1.156	0.933	1.151	0.978	1.077	0.932	1.157	1	-0.0657	0.348396	4452	0.672688
1548	LdBPK_100006600:Ld10:72197:74230:guanosinediphosphatase,putative		1.1	1.121	1	1.088	0.979	0.95	0.932	1.076	0.916	-0.10665	0.0314294	1050	0.257302
1549	LdBPK_360055900:Ld36:1823816:1825234:hypotheticalprotein,conserved		1.074	1.031	1.214	1.226	0.86	1.108	1	1.196	0.975	-0.10845	0.208831	3311	0.542165
1550	LdBPK_170021700:Ld17:646858:647781:Cytidylyltransferase-like,putative		1.094	1	1.152	1.171	0.979	0.976	1	1.135	0.965	-0.09325	0.0995811	2045	0.418581
1551	LdBPK_260021300:Ld26:586175:587860:prolineoxidase,mitochondrialprecursor-likeprotein		0.944	1	0.906	0.98	0.785	0.818	0.867	0.793	0.842	-0.1365	0.000966005	244	0.0340319
1552	LdBPK_320013300:Ld32:276536:277033:hypotheticalprotein,conserved		1.107	0.781	1.133	0.909	0.855	1	0.864	1.039	0.864	-0.0581	0.52111	5711	0.784357
1553	LdBPK_180012700:Ld18:312268:312558:Zinc-fingerofC2H2type/Zinc-fingerdouble-strandedRNA-binding,putative		1.172	0.939	1.1	0.97	1.022	1.179	1.209	1.216	1.049	0.08975	0.223205	3439	0.557914
1554	LdBPK_140007300:Ld14:68826:74363:hypotheticalprotein,conserved		1.2	1.093	1.234	1.121	1.261	1.4	1.304	1.571	1.258	0.1968	0.0305532	1038	0.25302
1555	LdBPK_160012200:Ld16:239459:242005:LysMdomaincontainingprotein,putative		1.143	1.086	1.16	1.154	1.204	1.326	1.292	1.466	1.101	0.14205	0.0850187	1863	0.392282
1556	LdBPK_210015100:Ld21:322249:329208:Proteinkinasedomain/Proteintyrosinekinase/Kinase-like,putative		1.1	1.091	1.219	1.088	1.17	1.293	1.239	1.446	1.165	0.1381	0.0703504	1681	0.359746
1557	LdBPK_300016200:Ld30:348436:349188:hypotheticalprotein,conserved		1.25	1.219	1.31	0.969	1.091	1.105	1.07	1.064	1.112	-0.0986	0.18346	3046	0.517735
1558	LdBPK_310014900:Ld31:333285:334211:lipase,putative		1.094	0.97	1.133	1.194	0.822	1.012	0.884	1.108	0.97	-0.13855	0.0885168	1906	0.399208
1559	LdBPK_030009400:Ld03:164697:164972:hypotheticalprotein		1.03	1.061	1.086	1.167	0.93	1.043	0.907	0.779	1	-0.1542	0.0313106	1048	0.256818
1560	LdBPK_330022000:Ld33:625708:626199:iron-sulfurclusterassemblyprotein,putative		0.941	1.319	0.864	1.05	0.852	0.81	0.957	0.796	0.979	-0.1647	0.134192	2461	0.468718
1561	LdBPK_340025900:Ld34:910528:911685:proteinkinase,putative		0.821	1.156	1.103	1.094	0.955	1.079	0.881	1.063	0.9	-0.0679	0.428731	5082	0.725181
1562	LdBPK_110019200:Ld11:565039:566247:hypotheticalprotein,conserved		1.103	1.184	1.213	1.061	1	1.051	0.886	1.094	1	-0.13405	0.0318506	1055	0.259515
1563	LdBPK_150010600:Ld15:238356:243692:hypotheticalprotein,conserved		1.095	1.083	1.152	1.086	1.135	1.238	1.234	1.317	1.141	0.109	0.0328993	1079	0.262096
1564	LdBPK_200018000:Ld20:589633:590043:smallmyristoylatedprotein-2		0.86	0.891	0.806	1	1.019	0.87	1.117	0.788	1.03	0.07555	0.355309	4503	0.678267
1565	LdBPK_240007300:Ld24:60190:62007:ATP-dependentDEAD/HRNAhelicase,putative		1.097	1.091	0.969	1	1.191	1.293	1.022	1.189	1.077	0.11515	0.10071	2059	0.420448
1566	LdBPK_270032300:Ld27:1117646:1119460:hypotheticalprotein,conserved		1.069	1.156	1.333	1.121	1.289	1.282	1.205	1.373	1.085	0.07705	0.335176	4352	0.662035
1567	LdBPK_310006300:Ld31:35275:37752:hypotheticalprotein,conserved		1.141	1.106	1.15	1.075	1.256	1.287	1.267	1.43	1.156	0.1612	0.0174573	751	0.199817
1568	LdBPK_350014500:Ld35:432285:433034:hypotheticalprotein,conserved		1.162	1.182	1.381	1.179	0.982	1.037	1.07	1.125	1.024	-0.1784	0.0120075	616	0.167559
1569	LdBPK_350044100:Ld35:1539306:1540070:proteasomebeta2subunit,putative		1.162	1.152	0.857	1.051	0.912	1.056	0.86	0.958	0.976	-0.1031	0.197522	3198	0.530926
1570	LdBPK_350013700:Ld35:403861:405147:hypotheticalprotein,conserved		1.216	1.061	1.119	1.026	1.123	1.296	1.233	1.375	1.119	0.1237	0.107397	2160	0.427399
1571	LdBPK_010011800:Ld01:198544:199446:hypotheticalprotein,conserved		1.098	1.024	1	1.147	1.016	1.204	1.28	1.379	1.086	0.12575	0.158534	2784	0.489497
1572	LdBPK_310040100:Ld31:1501264:1502826:hypotheticalprotein,conserved		1.047	1.015	1.1	1.015	1.122	1.225	1.174	1.323	1.084	0.14135	0.0266825	955	0.24017
1573	LdBPK_340028200:Ld34:1011020:1012867:hypotheticalprotein,conserved		0.857	1.125	1.034	1.062	1.068	1.21	1.191	1.521	1	0.1785	0.159598	2801	0.48979
1574	LdBPK_360031000:Ld36:974792:975706:hypotheticalprotein		1	1.125	1.286	1.161	1	1	0.976	1.174	0.975	-0.118	0.121745	2327	0.449729
1575	LdBPK_350043900:Ld35:1534845:1535807:hypotheticalprotein,conserved		1	0.879	0.905	0.846	1.035	1.074	0.977	1.063	0.917	0.1057	0.0480247	1342	0.307616
1576	LdBPK_290007100:Ld29:77214:78830:RIO1family,putative		0.903	1.03	1.276	1	1.114	1.158	1.326	1.245	1.087	0.13375	0.162834	2836	0.493553
1577	LdBPK_240014900:Ld24:347291:349585:hypotheticalprotein,conserved		1.065	0.939	1.187	1.118	1.234	1.268	1.2	1.415	1.132	0.17255	0.0441475	1293	0.293497
1578	LdBPK_320007500:Ld32:81595:86955:hypotheticalprotein,conserved		1.107	1.062	1.133	1.03	1.129	1.256	1.227	1.471	1.148	0.1632	0.0578383	1503	0.33079
1579	LdBPK_150020700:Ld15:609458:609838:ribosomalproteinS6,putative		0.952	1.167	0.97	1.029	0.962	0.857	0.894	0.794	0.793	-0.1695	0.0192728	801	0.206828
1580	LdBPK_190018300:Ld19:545538:550913:hypotheticalprotein,conserved		1.241	1.094	1.167	1.061	1.196	1.333	1.273	1.48	1.157	0.14705	0.0855163	1868	0.393521
1581	LdBPK_200014300:Ld20:376215:378314:conservedprotein,unknownfunction		1.12	1.016	1.129	1.176	1.167	1.283	1.267	1.591	1.061	0.16355	0.162845	2837	0.493415
1582	LdBPK_360022200:Ld36:618119:623605:hypotheticalprotein,conserved		1.074	1.062	1.25	1.129	1.116	1.27	1.244	1.478	1.127	0.11825	0.1981	3209	0.530655
1583	LdBPK_140006000:Ld14:33735:35306:DnaJdomaincontainingprotein,putative		1.075	1.023	1.043	0.909	1.152	1.175	1.261	1.375	1.101	0.2003	0.0156021	710	0.188896
1584	LdBPK_180014500:Ld18:382640:385339:hypotheticalprotein,conserved		1	1.061	1.233	1.121	1.178	1.256	1.233	1.647	1.11	0.18105	0.159877	2805	0.489946
1585	LdBPK_270032200:Ld27:1101385:1114401:dyneinheavychain,putative		1.207	1.125	1.267	1.121	1.333	1.308	1.273	1.51	1.207	0.1462	0.0596852	1527	0.335988
1586	LdBPK_280008600:Ld28:114956:115333:hypotheticalprotein,conserved		1.207	0.939	1.033	1.235	0.978	1.105	0.907	0.94	0.988	-0.1199	0.143867	2604	0.474917
1587	LdBPK_290034100:Ld29:1173994:1175562:serine/threonine-proteinkinaseNek,putative		1	0.939	1.034	1.125	1.159	1.184	1.07	1.163	1.112	0.1131	0.0290873	1010	0.247558
1588	LdBPK_320025000:Ld32:745437:746759:hypotheticalprotein,conserved		1.179	1.25	1.067	1.151	0.871	1.023	1.159	1.157	0.926	-0.13455	0.113382	2224	0.438233
1589	LdBPK_360051100:Ld36:1620568:1621548:hypotheticalprotein,conserved		1.111	1.094	1.036	1.064	0.93	0.865	0.951	1.022	0.937	-0.13525	0.00386495	371	0.0895501
1590	LdBPK_140019800:Ld14:588454:589698:delta-4fattyaciddesaturase		0.975	1.186	0.936	1.061	0.848	0.975	0.761	0.893	0.876	-0.1689	0.0305194	1037	0.252984
1591	LdBPK_270018500:Ld27:561824:563014:predictedleucine-richrepeatprotein		0.966	1	0.9	1.091	0.8	0.872	0.841	0.922	0.793	-0.14365	0.0140427	676	0.178567
1592	LdBPK_300036000:Ld30:1106470:1107630:mitogen-activatedproteinkinase,putative		1.143	1.062	0.966	1.094	0.932	0.816	1.023	0.936	1.012	-0.12245	0.0551915	1459	0.325172
1593	LdBPK_320036600:Ld32:1161702:1162157:nucleosidediphosphatekinaseb		1	1.25	1.067	1.061	0.871	1	0.909	0.922	0.938	-0.1665	0.0165285	730	0.194628
1594	LdBPK_360017900:Ld36:466805:468685:GPIalpha-mannosyltransferaseIII		1.074	1	1.036	1.032	0.93	0.892	0.902	0.891	0.873	-0.1379	8.39273e-05	117	0.00616615
1595	LdBPK_150017200:Ld15:487127:496597:hypotheticalprotein,conserved		1.143	1.083	1.152	1.057	1.192	1.27	1.255	1.317	1.185	0.13505	0.00593283	441	0.115643
1596	LdBPK_270027900:Ld27:955204:956334:hypotheticalprotein,conserved		0.828	1.281	1.2	1.182	0.956	1.051	0.909	1.137	1.049	-0.10235	0.336849	4368	0.662901
1597	LdBPK_280032900:Ld28:1003192:1003623:40SribosomalproteinS17,putative		1.069	0.97	1.233	1.029	0.933	0.868	0.907	0.98	0.854	-0.16685	0.0202501	824	0.21125
1598	LdBPK_290013100:Ld29:302818:303840:CPCcysteinepeptidase,ClanCA,familyC1,CathepsinB-like		1.097	1.061	1.103	0.969	0.932	1.105	0.86	1.224	0.937	-0.0459	0.58527	6150	0.818046
1599	LdBPK_360017700:Ld36:462734:463741:hypotheticalprotein,conserved		1.148	0.969	1.107	1.129	0.907	1.081	0.976	1.239	0.924	-0.06285	0.448299	5218	0.738517
1600	LdBPK_360041000:Ld36:1314504:1315427:hypotheticalprotein,conserved		1.185	1.187	1.036	1.29	0.977	1.081	1.073	1.044	1.025	-0.1345	0.0324639	1072	0.260317
1601	LdBPK_360081100:Ld36:2701195:2701428:hypotheticalprotein,conserved		1.111	1.125	1.286	0.839	1.093	0.946	0.976	0.913	1.19	-0.06665	0.527152	5750	0.788069
1602	LdBPK_140005700:Ld14:25903:26739:hypotheticalprotein,conserved		1.1	1.233	1	1.242	1.087	1.025	0.891	0.893	1.101	-0.14435	0.0870019	1892	0.395279
1603	LdBPK_320046600:Ld32:1526915:1527472:hypotheticalprotein,conserved		1	1.031	1.067	0.848	1.177	1.116	1.159	1.157	1.123	0.1599	0.00861424	524	0.141313
1604	LdBPK_130019200:Ld13:505541:506281:hypotheticalprotein,conserved		1.147	1	1.213	1	0.932	0.905	1.017	1	0.895	-0.1402	0.0379812	1180	0.276683
1605	LdBPK_350034200:Ld35:1191482:1191937:Alb1,putative		0.784	1	0.857	1.205	1.07	1.037	0.953	1.229	1.083	0.1129	0.277978	3895	0.613478
1606	LdBPK_090008900:Ld09:136021:136653:Ankyrinrepeats_manycopies_,putative		0.915	0.978	0.84	0.962	0.792	0.884	0.746	0.797	0.917	-0.09655	0.069175	1657	0.358858
1607	LdBPK_250031300:Ld25:881210:882727:aminopeptidaseP1,putative		1.067	1.121	1.323	1.118	0.978	1.2	0.844	1.111	0.833	-0.16405	0.131128	2425	0.464814
1608	LdBPK_260020600:Ld26:554642:555835:Glutaredoxin/GlutathioneS-transferase,N-terminaldomaincontainingprotein,putative		1	1.24	1.125	0.98	0.908	0.955	0.917	0.983	0.921	-0.14945	0.0308225	1039	0.255005
1609	LdBPK_270031500:Ld27:1086880:1087605:3-oxoacyl-ACPreductase,putative		1.345	1.312	1.167	1.091	1.156	1.103	1	1.098	0.927	-0.17195	0.0444765	1300	0.294092
1610	LdBPK_280006400:Ld28:43600:45186:MajorFacilitatorSuperfamily,putative		0.966	0.909	0.8	0.882	0.956	1.053	0.93	1.14	1.037	0.13395	0.0369488	1161	0.273567
1611	LdBPK_320029600:Ld32:914627:915046:hypotheticalprotein,conserved		0.714	0.937	0.633	0.879	0.919	0.837	0.955	1.02	0.938	0.14305	0.0822221	1827	0.386853
1612	LdBPK_340052300:Ld34:1858319:1859158:1,2-Dihydroxy-3-keto-5-methylthiopentenedioxygenase,putative		0.929	0.969	1.034	1.187	1.045	1.158	1.143	1.188	1.125	0.10205	0.115302	2247	0.441092
1613	LdBPK_360031900:Ld36:1013353:1014120:FYVEzincfingercontainingprotein,putative		1.222	1.094	0.786	0.935	0.767	0.946	0.756	1.261	0.873	-0.08865	0.527944	5752	0.788979
1614	LdBPK_300009400:Ld30:142280:143743:WD-40repeatprotein		1.286	1.062	1.138	1.281	1.068	1.237	1.023	1.596	0.987	-0.00955	0.945943	8344	0.974511
1615	LdBPK_080008600:Ld08:135166:135693:hypotheticalprotein		1.13	1.056	1.06	0.943	0.912	1	0.94	0.917	0.835	-0.12645	0.0270712	963	0.241645
1616	LdBPK_130011400:Ld13:214465:216189:MetallopeptidasefamilyM24,putative		1.206	0.98	1.128	1.2	1	1.048	0.983	1.397	1.023	-0.0383	0.711027	6939	0.880817
1617	LdBPK_180015100:Ld18:405241:406725:UDP-glucosepyrophosphorylase		1.207	1.121	1.167	1.273	1.044	1.051	1.046	1.275	0.976	-0.1136	0.121239	2318	0.4496
1618	LdBPK_190018900:Ld19:563034:565598:hypotheticalprotein,conserved		1.138	1.125	1.133	1.061	0.891	1.179	0.977	1.44	0.988	-0.01925	0.868998	7893	0.946396
1619	LdBPK_200018600:Ld20:611575:612792:RNasePH-likeprotein		1.08	1.172	1.323	1.176	1.074	1	1.033	1.03	1.04	-0.15235	0.013061	649	0.172993
1620	LdBPK_210007200:Ld21:64941:69368:CHATdomaincontainingprotein,putative		1.167	1.061	1.125	1.029	1.234	1.293	1.174	1.429	1.118	0.1541	0.0538068	1433	0.322766
1621	LdBPK_270019500:Ld27:600568:601539:60SacidicribosomalproteinP0,putative		0.862	1.25	1.1	1.182	1.022	1	1	1.137	0.939	-0.0789	0.372939	4637	0.691349
1622	LdBPK_290016000:Ld29:398059:398652:hypotheticalprotein,conserved		1.065	0.818	1.241	1.031	0.909	0.842	0.907	0.878	0.987	-0.13415	0.141268	2569	0.472688
1623	LdBPK_300015100:Ld30:312008:313747:Domainofunknownfunction_DUF4139_,putative		1.107	0.937	1.034	1	1.114	1.158	1.209	1.808	1.112	0.2607	0.134596	2470	0.468417
1624	LdBPK_320027000:Ld32:811021:812034:eRF1methyltransferasecatalyticsubunit,putative		1.286	1	1.1	1.182	0.984	1.093	1	1.039	0.926	-0.1336	0.0681571	1646	0.355941
1625	LdBPK_360038700:Ld36:1255148:1256464:clathrincoatassemblyprotein-likeprotein		1	1.156	1.107	1.129	0.977	0.946	1.098	1.174	0.911	-0.0768	0.266736	3798	0.603703
1626	LdBPK_010005000:Ld01:4561:5562:Proteinofunknownfunction_DUF2946_,putative		0.951	1.071	1.029	1.294	0.969	0.959	0.88	0.909	0.903	-0.16225	0.0471377	1332	0.304201
1627	LdBPK_360051600:Ld36:1635509:1638463:WDdomain,G-betarepeat/Utp21specificWD40associatedputativedomaincontainingprotein,putative		1.111	1.094	1.036	1.064	1.023	1.243	1.22	1.326	1.013	0.08875	0.260038	3730	0.599273
1628	LdBPK_040011700:Ld04:261697:262299:hypotheticalprotein,conserved		0.871	0.848	1.059	0.8	1	0.811	1.02	0.651	1.009	0.0037	0.970489	8499	0.981565
1629	LdBPK_050011300:Ld05:204609:207284:hypotheticalprotein,conserved		1.122	1.14	1.176	1.151	1.286	1.396	1.246	1.443	1.163	0.15955	0.0290277	1008	0.247541
1630	LdBPK_300044200:Ld30:1382006:1383334:hypotheticalprotein,conserved		0.821	0.875	1.172	0.844	1	0.974	0.93	1.064	1.075	0.0806	0.338515	4381	0.664204
1631	LdBPK_150006300:Ld15:54037:54684:zincfinger_CCCHtype_protein,putative		0.857	1.028	0.939	0.886	0.692	0.873	0.766	0.825	0.772	-0.1419	0.0207304	832	0.214181
1632	LdBPK_180009500:Ld18:187508:188206:tubulin-specificchaperone,putative		1.172	1.061	1.3	1	0.933	1	0.93	1.176	0.976	-0.13025	0.136269	2495	0.469488
1633	LdBPK_210010900:Ld21:168726:172190:Tetratricopeptiderepeat,putative		1.167	1.091	1.187	1.118	1.191	1.415	1.283	1.446	1.247	0.17565	0.0204762	829	0.21232
1634	LdBPK_320005700:Ld32:24519:25784:N-myristoyltransferase,putative		0.893	1.062	0.9	0.909	1.081	0.884	1.045	0.804	1.049	0.0316	0.670368	6674	0.863423
1635	LdBPK_350006500:Ld35:45148:45507:hypotheticalprotein,conserved		1.27	1.121	0.69	0.974	1.07	0.907	0.907	0.792	1.06	-0.06655	0.607739	6287	0.830941
1636	LdBPK_050006200:Ld05:38508:39806:proteinkinase,putative		1.146	1.116	0.971	1.132	0.984	1.057	0.892	0.967	1.01	-0.10925	0.0533258	1421	0.322582
1637	LdBPK_250026600:Ld25:760892:764881:hypotheticalprotein,conserved		1.067	1	1.097	1.118	1.109	1.275	1.222	1.463	1.119	0.1671	0.0651746	1607	0.348625
1638	LdBPK_310019300:Ld31:515211:515549:Cytochromeb5-likeHeme/Steroidbindingdomaincontainingprotein,putative		1.328	0.924	0.867	1.03	0.878	0.837	0.767	0.946	0.832	-0.18525	0.095343	1983	0.413297
1639	LdBPK_320045000:Ld32:1465227:1465901:hypotheticalprotein,conserved		1.25	1.219	0.867	1.151	0.952	1.047	1.045	1.059	1.012	-0.09875	0.256067	3693	0.596034
1640	LdBPK_340014400:Ld34:386809:387699:serine/threonine-proteinphosphatasePP1,putative		1.464	1.062	1	1.094	0.864	1.026	0.976	0.938	0.937	-0.2068	0.0702074	1677	0.35987
1641	LdBPK_350054300:Ld35:1921706:1922458:proteasomealpha1subunit,putative		0.919	1.152	0.952	1	1.105	1.148	1.116	1.167	0.952	0.09185	0.185198	3062	0.51991
1642	LdBPK_360058800:Ld36:1924695:1925360:exosome-associatedprotein4,putative		1.185	0.812	1.143	1.226	1.14	1	1.024	1.109	0.937	-0.0495	0.611368	6318	0.831801
1643	LdBPK_030008800:Ld03:134550:136592:MFStransporter,putative		1	1.121	0.857	1.028	0.772	1.021	0.833	1.103	0.874	-0.0809	0.370402	4615	0.689919
1644	LdBPK_360026700:Ld36:796746:797969:serine/threonineproteinphosphatase2BcatalyticsubunitA2,putative		0.963	1.156	1.036	1	0.907	0.811	0.878	0.826	0.949	-0.16455	0.00973039	557	0.150166
1645	LdBPK_360046300:Ld36:1458352:1459710:mRNAcleavageandpolyadenylationfactorCLP1P-loop,putative		1.111	1.125	1.071	0.903	0.884	0.973	0.951	1.022	0.899	-0.1067	0.0847043	1860	0.391462
1646	LdBPK_080010400:Ld08:216229:221325:proteinkinase,putative		1.074	1.037	1.09	1.143	1.103	1.222	1.26	1.347	1.176	0.1356	0.0305169	1036	0.253207
1647	LdBPK_100008600:Ld10:142973:148846:hypotheticalprotein,conserved		1.1	1.061	1.032	1.059	1.106	1.2	1.205	1.321	1.12	0.1274	0.0258431	939	0.236578
1648	LdBPK_140013000:Ld14:297790:298983:fattyacidelongase,putative		1.05	1.116	1.128	1.151	0.848	1.1	0.783	0.982	1	-0.16865	0.039817	1210	0.282865
1649	LdBPK_210013300:Ld21:237070:239238:hypotheticalprotein,conserved		0.733	1.182	0.969	1.029	0.787	0.878	0.913	0.714	0.859	-0.14805	0.148918	2671	0.479259
1650	LdBPK_240025900:Ld24:751242:753617:hypotheticalprotein,conserved		1.032	1.121	1.062	1.029	1.043	1.219	1.089	1.377	1.187	0.122	0.117822	2277	0.444795
1651	LdBPK_250011500:Ld25:203715:208136:RaptorN-terminalCASPaselikedomaincontainingprotein,putative		1	1.061	1.097	1.059	1.022	1.2	1.2	1.333	1.095	0.11575	0.10639	2143	0.42675
1652	LdBPK_260006500:Ld26:37800:39596:Mini-chromosomemaintenancecomplex-bindingprotein		0.963	1.14	1.062	1.02	0.892	0.932	0.883	0.948	0.901	-0.13505	0.00676907	465	0.125133
1653	LdBPK_260018700:Ld26:462060:463874:hypotheticalprotein,conserved		1.019	1.08	1.094	1.157	1.231	1.227	1.117	1.345	1.139	0.1243	0.048519	1349	0.309169
1654	LdBPK_290009200:Ld29:148030:149979:Rad51/recAbacterialDNArecombinationprotein/KaiC,putative		1.194	1.03	1.138	1.219	1.023	1.026	1.07	1.163	1.012	-0.08645	0.11825	2285	0.444846
1655	LdBPK_310020000:Ld31:549212:549284:		1.141	1.045	0.867	1.119	0.811	0.95	0.942	1	0.814	-0.1396	0.0857791	1872	0.393887
1656	LdBPK_330025000:Ld33:789071:791788:hypotheticalprotein,conserved		1	1.128	0.949	1.05	0.885	0.828	0.894	0.857	0.979	-0.14315	0.0142242	680	0.179811
1657	LdBPK_360005600:Ld36:26693:27661:SAPdomaincontainingprotein,putative		1.111	1.125	1.25	1.097	0.884	1.054	0.927	0.978	1.051	-0.16695	0.0113829	603	0.162268
1658	LdBPK_360008700:Ld36:111022:111213:nuclearproteinfamilya_nop10p_,putative		1.333	1.031	1.071	0.71	0.884	0.784	0.927	0.935	0.911	-0.14805	0.244094	3596	0.58349
1659	LdBPK_360017800:Ld36:464949:465371:hypotheticalprotein,conserved		0.778	0.906	1.143	1.032	1.116	0.919	1.122	1.109	0.949	0.07825	0.392573	4806	0.702155
1660	LdBPK_360023600:Ld36:679816:681456:hypotheticalprotein,conserved		1.222	1.031	1.071	0.968	0.86	1.216	0.902	1.435	0.911	-0.0082	0.953549	8396	0.976264
1661	LdBPK_120011300:Ld12:332651:335692:Tetratricopeptiderepeat/TPRrepeat,putative		1.032	1.182	1.031	1.029	1.021	1.171	1.174	1.407	1.036	0.0933	0.310261	4160	0.641107
1662	LdBPK_240007500:Ld24:73655:77866:proteinphosphotase,putative		1.032	1.03	1.031	1.088	1.106	1.171	1.222	1.226	1.132	0.12615	0.00386971	372	0.0894195
1663	LdBPK_310026100:Ld31:898609:901893:hypotheticalprotein,conserved		1.047	1.03	1.017	1.015	0.978	1.225	1.163	1.495	1.09	0.16295	0.141646	2575	0.472851
1664	LdBPK_130012700:Ld13:263288:271237:hypotheticalprotein,conserved		1.088	1.061	1.17	1.044	1.102	1.214	1.237	1.397	1.14	0.12725	0.0823004	1829	0.386798
1665	LdBPK_230022300:Ld23:650475:652604:Elongator-likeProtein3b,putative		1.111	0.913	1.244	1.098	1.085	1.244	1.222	1.338	1.276	0.1415	0.106063	2140	0.426037
1666	LdBPK_250018000:Ld25:465821:466183:ribosomalproteinS25		1.167	0.909	0.968	0.971	1.109	1.3	0.911	1.167	1.036	0.10085	0.292736	4026	0.625028
1667	LdBPK_340011500:Ld34:257441:261178:nuclearcapbindingcomplexsubunitCBP110,putative		1.286	1.281	1.069	1.156	1.023	1.079	1.071	1.271	1.112	-0.0868	0.233727	3529	0.569317
1668	LdBPK_360071500:Ld36:2386130:2386627:centrin,putative		1.333	1.062	1.071	0.71	0.814	0.784	0.927	1.065	0.949	-0.1362	0.315612	4193	0.647032
1669	LdBPK_350027000:Ld35:895160:896482:shortchaindehydrogenase,putative		1	1.121	1	1.103	0.912	1	0.93	0.896	0.845	-0.1394	0.0107078	592	0.15548
1670	LdBPK_190021300:Ld19:653311:653664:hypotheticalprotein,conserved		0.759	1.062	0.9	1.03	0.826	0.82	0.773	0.84	0.855	-0.11495	0.109415	2186	0.43025
1671	LdBPK_340039100:Ld34:1449320:1452793:aminophospholipidtranslocase,putative		0.964	0.969	0.966	0.937	0.977	1.105	1.143	1.104	1.025	0.1118	0.0151563	699	0.186385
1672	LdBPK_060006400:Ld06:55140:55700:Domainofunknownfunction_DUF1768_,putative		0.896	0.882	0.794	1.056	0.75	0.638	0.84	0.667	0.783	-0.1714	0.0312267	1044	0.257112
1673	LdBPK_240007200:Ld24:57377:59152:WDrepeatprotein		1.065	0.848	0.969	1.147	1.17	1.098	1.156	1.245	1.088	0.14415	0.0620354	1555	0.34293
1674	LdBPK_250008200:Ld25:92068:92340:hypotheticalprotein,conserved		0.967	1.333	1	1.206	0.978	0.95	1	0.796	0.964	-0.1889	0.0656714	1614	0.349759
1675	LdBPK_260014700:Ld26:287594:289285:NMD3family,putative		1.037	0.94	1.187	1.059	0.877	0.909	0.883	0.966	0.98	-0.13275	0.0345108	1104	0.268709
1676	LdBPK_280024600:Ld28:711982:713385:replicationfactorA,51kDasubunit,putative		1.172	1.212	1.067	1.294	1.044	1.053	1.163	1.26	0.963	-0.08965	0.252294	3659	0.592708
1677	LdBPK_340044300:Ld34:1613994:1614602:50SribosomalproteinL13-likeprotein		1.143	1.094	1.207	1.187	1.023	1.026	1.119	1.104	0.975	-0.10835	0.0239859	896	0.230115
1678	LdBPK_020010100:Ld02:219229:220104:voltage-dependentanion-selectivechannel,putative		1.091	0.941	1.045	1.029	0.786	0.91	0.898	0.828	1	-0.1421	0.0249694	917	0.234065
1679	LdBPK_270017200:Ld27:522972:523292:hypotheticalprotein		1.034	0.812	1.1	1	0.778	1.128	0.864	1.02	0.878	-0.0529	0.570896	6043	0.812084
1680	LdBPK_290035700:Ld29:1218929:1219561:RNArecognitionmotif._a.k.a.RRM,RBD,orRNPdomain_/RNArecognitionmotif_a.k.a.RRM,RBD,orRNPdomain_,putative		0.677	1.212	0.897	0.719	0.955	0.947	0.93	0.98	0.912	0.06855	0.544479	5863	0.798284
1681	LdBPK_360056500:Ld36:1844919:1845305:hypotheticalprotein,conserved		0.852	1.187	1.179	0.903	0.977	0.811	0.902	0.891	0.975	-0.11905	0.20622	3287	0.539297
1682	LdBPK_320011500:Ld32:216443:217003:AMMECR1,putative		1.25	1.187	0.967	1	0.919	0.93	0.955	1.02	0.975	-0.1412	0.0639034	1580	0.347667
1683	LdBPK_360053400:Ld36:1738305:1739765:alternativeoxidase,putative		1	1.187	1.179	1	0.93	1.108	0.951	0.87	1.038	-0.1121	0.135518	2482	0.469344
1684	LdBPK_360082200:Ld36:2727753:2729186:proteindisulfideisomerase2		0.926	1.219	1.286	1.032	0.93	0.892	1	1.087	0.987	-0.13655	0.140143	2551	0.472234
1685	LdBPK_050015000:Ld05:369478:370590:3-mercaptopyruvatesulfurtransferase		1.22	1.163	1.059	1.094	0.857	1	1.031	0.902	0.99	-0.178	0.00812522	507	0.13776
1686	LdBPK_090013500:Ld09:309973:310764:Domainofunknownfunction_DUF4464_,putative		1.128	1.087	1.28	1.077	1	0.953	1.06	0.969	0.935	-0.1596	0.0128908	641	0.17287
1687	LdBPK_100008300:Ld10:129253:130560:isocitratedehydrogenase_NADP_,mitochondrialprecursor,putative		1.133	0.97	0.935	0.912	1.064	0.95	1.091	1.094	1.096	0.0715	0.227521	3477	0.562487
1688	LdBPK_140006200:Ld14:38062:39120:inosine-guaninenucleosidehydrolase,putative		1.1	1.047	1.149	1.091	0.957	0.975	0.87	1.232	0.91	-0.10795	0.189666	3121	0.522386
1689	LdBPK_160013500:Ld16:301154:303187:hypotheticalprotein,conserved		1	1.143	1.12	1.135	0.878	0.977	1	1.017	0.989	-0.1273	0.0161894	721	0.193015
1690	LdBPK_310038000:Ld31:1434900:1435739:KHdomain/Domainofunknownfunction_DUF1771_/Smrdomaincontainingprotein,putative		1.141	1.045	1.1	1.015	0.789	0.95	0.895	1.108	0.934	-0.14005	0.062932	1568	0.345002
1691	LdBPK_330024200:Ld33:762474:763457:hypotheticalprotein,conserved		0.882	1.255	1.017	0.875	0.787	0.776	0.851	0.837	0.811	-0.19485	0.0443725	1299	0.293631
1692	LdBPK_150009000:Ld15:139894:142989:RNApseudouridylatesynthase,putative		1.119	1.111	1.121	1.114	1.173	1.333	1.255	1.429	1.098	0.14135	0.0694663	1664	0.358854
1693	LdBPK_250023600:Ld25:675304:676356:pyruvatedehydrogenaseE1betasubunit,putative		0.9	1.333	0.968	1.265	0.978	1.05	0.911	1.093	0.893	-0.1315	0.245885	3615	0.584683
1694	LdBPK_150008100:Ld15:111609:112172:ribonucleoproteinp18,mitochondrialprecursor,putative		0.857	1	0.848	0.943	1.038	1.079	1	1.111	0.913	0.1162	0.0543346	1440	0.324348
1695	LdBPK_010009600:Ld01:115440:116096:nicotinamidase,putative		1.171	1.095	1.059	1.029	0.922	0.939	0.88	0.939	0.946	-0.1633	0.000988126	245	0.0346691
1696	LdBPK_150021200:Ld15:626607:627203:hypotheticalprotein,conserved		0.905	0.778	0.818	0.629	0.942	0.841	0.936	0.873	0.957	0.1273	0.0593831	1523	0.335166
1697	LdBPK_350055100:Ld35:1947180:1947797:hypotheticalprotein,conserved		1	1	1.143	1.128	0.895	0.926	1	1.146	0.917	-0.09095	0.188059	3104	0.520797
1698	LdBPK_130017200:Ld13:424247:424324:		0.647	1.449	1.277	1.067	0.932	1.095	1.034	1.259	0.709	-0.1042	0.58845	6173	0.819426
1699	LdBPK_150014700:Ld15:409829:412723:hypotheticalprotein,conserved		1.048	1.056	1.061	0.943	1.212	1.19	1.17	1.349	1.174	0.192	0.00378137	366	0.0888104
1700	LdBPK_180015000:Ld18:403181:403756:hypotheticalprotein,conserved		1.379	0.909	1.3	1.212	1.178	1.051	1.163	1.118	1.11	-0.076	0.444472	5191	0.73602
1701	LdBPK_230013700:Ld23:286174:287016:hypotheticalprotein,conserved		1	1.13	0.911	1.216	0.864	0.927	1.089	1.169	0.878	-0.07885	0.415407	4980	0.717037
1702	LdBPK_280029300:Ld28:877743:878645:hdphosphohydrolasefamilyprotein		0.862	1.182	1.2	1.118	0.978	1.105	0.884	1.18	1.012	-0.0587	0.534739	5796	0.793068
1703	LdBPK_310019800:Ld31:542506:544911:Pyrophosphate-energizedvacuolarmembraneprotonpump1,putative		1.031	1.091	1.083	0.97	0.856	0.987	0.919	1.022	0.91	-0.10495	0.0390433	1200	0.27968
1704	LdBPK_350036000:Ld35:1253887:1254702:NADHubiquinoneoxidoreductasesubunitNDUFA12,putative		0.946	1.061	1.119	1.282	1.018	0.907	0.93	1.063	0.952	-0.128	0.108721	2178	0.429094
1705	LdBPK_360030500:Ld36:945703:946938:glucokinase		1	0.969	0.857	1.064	1	1.162	1.122	1.174	0.975	0.1141	0.101461	2070	0.421334
1706	LdBPK_210012600:Ld21:217533:219398:dualspecificityproteinphosphatase,putative		1.033	1.152	0.781	0.912	0.83	0.976	0.826	1.054	0.835	-0.0653	0.481718	5442	0.760906
1707	LdBPK_210028300:Ld21:764997:765728:hypotheticalprotein,conserved		1.367	1.152	1.031	1.265	1.043	0.927	1.174	1.089	1.071	-0.14295	0.109847	2190	0.431163
1708	LdBPK_250025100:Ld25:723935:725242:TLP18.3,Psb32andMOLO-1foundingproteinsofphosphatase,putative		1.133	0.939	1	1.059	1.022	1.1	1.2	1.167	1.191	0.10325	0.0902351	1929	0.402105
1709	LdBPK_300035600:Ld30:1094068:1095480:hypotheticalprotein,conserved		1.143	1.156	1.034	1.187	0.977	1.079	0.953	1.085	1.012	-0.1088	0.0358478	1136	0.271257
1710	LdBPK_330037200:Ld33:1261701:1264433:hypotheticalprotein,conserved		1.147	1.128	1.153	1.075	1	1.121	0.979	1.143	1	-0.07715	0.109137	2182	0.429945
1711	LdBPK_040009600:Ld04:172678:175245:cysteinepeptidase,ClanCA,familyC2,putative		0.968	1.03	0.853	0.914	0.971	1.17	1.078	1.397	0.981	0.17815	0.102119	2080	0.422026
1712	LdBPK_260026400:Ld26:816130:821436:proteinkinase,putative		1.074	0.98	1.062	1.098	1.123	1.205	1.233	1.517	1.149	0.1919	0.0544874	1444	0.324358
1713	LdBPK_280016600:Ld28:409908:412463:Ubiquitinfamily,putative		1.103	0.939	0.9	1.206	1.044	1.158	1.163	1.32	1.061	0.1122	0.223089	3437	0.557949
1714	LdBPK_290005600:Ld29:19548:20108:smallGTP-bindingprotein,putative		0.903	0.97	0.724	0.875	1.205	1.026	0.884	1.122	1.012	0.1818	0.0492909	1362	0.31109
1715	LdBPK_310039900:Ld31:1490146:1496007:hypotheticalprotein,conserved		1.156	1.045	1.183	1.104	1.222	1.337	1.267	1.419	1.18	0.163	0.0210456	838	0.215881
1716	LdBPK_340029100:Ld34:1044046:1044591:centrin,putative		0.893	0.969	1.138	0.781	1.068	0.947	1.119	1.063	1.125	0.11915	0.156925	2763	0.488212
1717	LdBPK_350054900:Ld35:1936920:1939646:DNAreplicationlicensingfactorMCM9,putative		1.162	1.03	1.214	1.026	1.053	1.241	1.233	1.625	1.179	0.1582	0.216013	3376	0.550013
1718	LdBPK_190006100:Ld19:22574:22897:histoneH2B		0.621	0.437	0.567	0.636	0.457	0.385	0.523	0.54	0.422	-0.09985	0.0956674	1989	0.413453
1719	LdBPK_290006900:Ld29:71321:74221:proteintransportproteinSec24A,putative		1.032	1.03	1.172	1.062	1.205	1.184	1.07	1.469	1.125	0.1366	0.145226	2623	0.475928
1720	LdBPK_020008500:Ld02:167638:168612:RNasePH-likeprotein,putative		1.424	1.176	1.239	1.114	1.071	1.254	1.061	1.266	1.033	-0.10125	0.257787	3718	0.596003
1721	LdBPK_020010700:Ld02:245606:251935:hypotheticalprotein,conserved		1.091	1.029	1.104	1.086	1.179	1.269	1.225	1.484	1.154	0.1847	0.0304504	1033	0.25339
1722	LdBPK_030008400:Ld03:121274:122206:GPR1/FUN34/yaaHfamily,putative		0.788	0.939	0.971	0.75	0.877	1	0.963	1.015	1.011	0.1112	0.0882306	1903	0.398544
1723	LdBPK_190015200:Ld19:394964:397384:hypotheticalprotein,conserved		1	1.031	1.033	1	1.152	1.154	1.136	1.32	1.036	0.1436	0.0288528	1003	0.247276
1724	LdBPK_240012600:Ld24:272930:273907:hypotheticalprotein,conserved		1.29	1.152	1.187	1.059	0.936	1.049	0.911	1.057	1.033	-0.1748	0.0147918	692	0.183743
1725	LdBPK_280017200:Ld28:439046:439651:vacuolartypeh+ATPasesubunit,putative		1.069	1.152	1.333	0.912	0.956	0.974	1	0.88	1	-0.1545	0.0980515	2021	0.417046
1726	LdBPK_320011800:Ld32:224771:225400:centrin,putative		1.071	1.125	0.667	0.848	0.823	0.651	0.818	0.863	0.914	-0.11395	0.315524	4192	0.647005
1727	LdBPK_360072500:Ld36:2412951:2416232:hypotheticalprotein,conserved		1.074	1.031	1	1.161	1.186	1.189	1.195	1.413	1.165	0.1631	0.0311263	1042	0.256777
1728	LdBPK_260018300:Ld26:451013:451849:hypotheticalprotein,conserved		0.981	1.04	0.844	0.882	0.754	0.795	0.85	1.155	0.743	-0.07735	0.442498	5178	0.734591
1729	LdBPK_350045900:Ld35:1609621:1610736:proteinkinaseAcatalyticsubunitisoform1		1.081	1.182	1.024	1.154	0.982	0.981	0.977	1.083	0.893	-0.12705	0.0290077	1007	0.247617
1730	LdBPK_360053800:Ld36:1751750:1752139:RibosomalL22eproteinfamily,putative		0.889	0.812	0.75	0.839	1.023	0.892	0.927	1	0.962	0.1383	0.00732392	491	0.128221
1731	LdBPK_280024400:Ld28:698595:706298:hypotheticalprotein,conserved		1.138	1.03	1.167	1.147	1.244	1.395	1.279	1.5	1.171	0.1973	0.0277649	979	0.243786
1732	LdBPK_170012600:Ld17:295869:296765:RNA-bindingprotein,putative		1.125	1.118	1.03	0.971	0.938	1	0.935	1.096	0.895	-0.0882	0.129563	2415	0.461168
1733	LdBPK_250012300:Ld25:241599:244775:hypotheticalprotein,conserved		0.867	1.152	1.032	1.265	0.87	1.05	0.956	1.13	0.857	-0.1064	0.302226	4103	0.633179
1734	LdBPK_240026200:Ld24:761762:762562:STOPaxonemalprotein,putative		1.065	1.121	1.125	1.029	0.957	1.049	1	0.906	0.923	-0.118	0.0132898	656	0.174144
1735	LdBPK_320037100:Ld32:1178667:1178990:Rab5-interactingprotein_Rab5ip_,putative		0.714	1.031	0.633	0.788	0.887	0.93	0.886	0.882	1	0.1255	0.159036	2791	0.489814
1736	LdBPK_340025000:Ld34:863799:864278:hypotheticalprotein,conserved		1.286	0.844	1.034	1.062	0.841	0.947	1.071	0.813	0.912	-0.1397	0.183794	3048	0.518337
1737	LdBPK_250019900:Ld25:543848:544648:AAAdomain/ConservedhypotheticalATPbindingprotein,putative		1.033	1.394	1.097	1	0.848	0.9	0.956	1.056	0.929	-0.1932	0.0645922	1593	0.348547
1738	LdBPK_260013600:Ld26:250092:253073:RNA-editingcomplexproteinMP100,putative		0.963	1.02	1.094	0.98	1.031	1.136	1.183	1.276	1.079	0.12675	0.0528448	1417	0.320574
1739	LdBPK_290011200:Ld29:240444:242573:phosphatetransporter,putative		0.935	1	1.103	1	1.136	1.184	1.023	1.286	1.037	0.1237	0.0904971	1934	0.40223
1740	LdBPK_320033400:Ld32:1048929:1050389:L-Lysinetransportprotein,putative		1.214	1	0.933	1	0.935	1.14	1.045	1.275	1.136	0.06945	0.43302	5115	0.72771
1741	LdBPK_160009300:Ld16:147104:147661:hypotheticalprotein,conserved		1.143	1.143	1.06	1.058	1.02	0.837	0.833	1.017	0.966	-0.1664	0.0149966	695	0.185483
1742	LdBPK_360047300:Ld36:1483696:1484829:aminomethyltransferase,mitochondrial,putative		0.963	0.937	1.107	1.064	0.837	1	0.878	0.978	0.848	-0.10955	0.0743995	1732	0.369249
1743	LdBPK_210021600:Ld21:559918:564669:PB1domaincontainingprotein,putative		1.167	1.03	1.062	1.059	1.17	1.268	1.196	1.589	1.176	0.2003	0.0697584	1668	0.359498
1744	LdBPK_250013000:Ld25:260030:260530:eukaryoticinitiationfactor5a,putative		0.9	1.03	0.806	0.971	0.804	0.8	0.778	0.611	0.821	-0.16395	0.0309539	1041	0.2556
1745	LdBPK_280034700:Ld28:1055026:1055964:receptorforactivatedCkinase1		1.345	1.182	1.267	0.971	1.089	1.21	1.046	1.58	1.037	0.00115	0.993456	8636	0.988854
1746	LdBPK_340017900:Ld34:526122:533531:hypotheticalprotein,conserved		1.214	1.031	1.207	1.094	1.205	1.289	1.286	1.583	1.15	0.1661	0.118702	2293	0.44499
1747	LdBPK_340044000:Ld34:1602552:1603031:60SribosomalproteinL21,putative		0.964	0.812	1.069	1.125	0.773	1.053	0.881	1.021	0.862	-0.0745	0.407405	4917	0.712233
1748	LdBPK_360059600:Ld36:1958824:1959864:hypotheticalprotein,conserved		1	1.187	1.036	1.193	0.953	1.162	0.976	1.261	0.911	-0.0514	0.579061	6104	0.815467
1749	LdBPK_230006100:Ld23:31297:32436:GDP-mannosepyrophosphorylase		0.978	1.109	0.911	1.137	0.932	0.878	0.889	1.046	0.908	-0.10315	0.120026	2307	0.447222
1750	LdBPK_070012800:Ld07:326349:328094:hypotheticalprotein,conserved		0.938	1.091	1	0.914	0.98	1.116	1.104	1.271	0.922	0.09285	0.266545	3795	0.603748
1751	LdBPK_210022300:Ld21:580565:581854:Proteinofunknownfunction_DUF971_,putative		0.967	0.939	0.937	0.912	0.957	1.073	1.087	1.25	0.976	0.12985	0.066829	1630	0.352431
1752	LdBPK_220018100:Ld22:543457:546669:hypotheticalprotein,conserved		1.105	1	1.167	1.125	1.163	1.25	1.378	1.607	1.155	0.21135	0.0736095	1722	0.367449
1753	LdBPK_360016700:Ld36:435929:437665:hypotheticalprotein,conserved		1.185	0.969	1.286	1.193	0.977	1.054	1.098	1.044	1.063	-0.11105	0.121661	2325	0.449806
1754	LdBPK_320019400:Ld32:534676:537048:G5-interactingprotein,putative		0.964	1.031	1.2	1.091	0.919	1.07	0.909	1.059	0.926	-0.0949	0.1579	2777	0.488769
1755	LdBPK_030005700:Ld03:25679:27382:DNAprimaselargesubunit,putative		0.939	1.03	0.971	1	0.86	0.851	0.796	0.838	0.937	-0.1286	0.0044077	390	0.0971502
1756	LdBPK_090018800:Ld09:456449:458245:hypotheticalprotein,conserved		1.085	1	1.02	1.096	1.075	1.256	1.224	1.187	1.167	0.13155	0.014298	683	0.17995
1757	LdBPK_120011200:Ld12:329709:331265:hypotheticalprotein,conserved		1.065	1	1	1.088	1.021	1.195	1.13	1.222	1.167	0.10875	0.0440092	1290	0.293258
1758	LdBPK_170014700:Ld17:359205:361310:polo-likeproteinkinase,putative		1.094	0.912	0.909	1.057	0.979	1.119	1.217	1.096	1.128	0.1148	0.0999673	2051	0.418976
1759	LdBPK_180015800:Ld18:431982:436346:hypotheticalprotein,conserved		1.276	1	1.267	1.182	1.2	1.359	1.395	1.451	1.232	0.14615	0.104192	2113	0.423869
1760	LdBPK_200007500:Ld20:84314:85453:deoxyhypusinesynthase,putative		1.16	1.156	0.935	1.147	0.87	1.196	1.017	1.106	1	-0.0617	0.45767	5290	0.743693
1761	LdBPK_200007700:Ld20:103309:104097:hypotheticalprotein,conserved		0.84	1	0.935	1.029	0.907	0.696	0.833	0.651	0.859	-0.1618	0.0460668	1318	0.300448
1762	LdBPK_300010700:Ld30:181566:182132:nuclearcapbindingprotein,putative		1.107	1.312	1.103	1.562	1.023	1.263	1	1.489	1.075	-0.101	0.498443	5560	0.770615
1763	LdBPK_320039700:Ld32:1284166:1285443:dyneinlightintermediatechain,putative		0.786	1.094	1.133	0.879	0.79	0.977	0.818	1.078	0.852	-0.07	0.488667	5491	0.764994
1764	LdBPK_340008000:Ld34:104322:106361:TraffickingproteinMon1,putative		1.179	1.031	1.034	1	0.977	1.21	1.167	1.313	1.087	0.0898	0.260282	3734	0.599192
1765	LdBPK_350056900:Ld35:2021842:2024004:hypotheticalprotein,conserved		1.135	1.152	1.071	1.231	1.263	1.278	1.372	1.396	1.202	0.15495	0.017293	746	0.199263
1766	LdBPK_320009000:Ld32:155179:157023:ATP-dependentRNAhelicase,putative		0.964	1.062	1.033	0.879	0.774	0.977	0.864	1.196	0.827	-0.0569	0.556548	5939	0.805537
1767	LdBPK_080009500:Ld08:180562:187752:hypotheticalprotein,conserved		1.074	1.056	1.164	1.057	1.132	1.244	1.2	1.319	1.11	0.11325	0.0526713	1414	0.3202
1768	LdBPK_160010400:Ld16:189689:190672:aspartatecarbamoyltransferase,putative		1.086	1.114	0.98	1.115	1	0.907	0.896	1.086	0.966	-0.10275	0.0702843	1679	0.359836
1769	LdBPK_190007700:Ld19:72080:73033:ADP,ATPcarrierprotein1,mitochondrialprecursor,putative		1.103	1.094	1	1	0.913	0.974	0.886	1	0.831	-0.12845	0.0194459	806	0.207391
1770	LdBPK_300031400:Ld30:965286:967271:heatshock70-relatedprotein1,mitochondrialprecursor,putative		0.929	1.031	0.897	1.062	1.114	1.263	1.093	1.532	1.012	0.22305	0.0814924	1821	0.384684
1771	LdBPK_110014300:Ld11:345761:346735:STARTdomaincontainingprotein,putative		1.231	1.079	0.957	1.151	0.848	1	0.909	0.981	0.989	-0.1591	0.034604	1107	0.268704
1772	LdBPK_210012700:Ld21:220963:222942:ATP-bindingcassetteproteinsubfamilyE,member1,putative		1.067	0.97	0.969	1	0.851	0.805	0.891	0.821	0.976	-0.1327	0.0129368	645	0.172411
1773	LdBPK_230010400:Ld23:193999:194295:hypotheticalprotein,conserved		1.044	1.13	0.8	0.98	0.949	0.878	0.667	0.846	0.949	-0.1307	0.167865	2897	0.498089
1774	LdBPK_250022900:Ld25:651270:651971:ElongationfactorP_EF-P_KOW-likedomaincontainingprotein,putative		0.933	1.061	1.065	1.059	0.761	0.925	1	0.926	0.929	-0.1213	0.0556277	1464	0.326623
1775	LdBPK_340029900:Ld34:1076991:1077425:ribosomalproteinl35a,putative		0.857	0.875	0.759	0.875	0.955	1.289	1	1.229	0.987	0.2505	0.0186581	790	0.203019
1776	LdBPK_270012400:Ld27:316410:317015:NADH-ubiquinoneoxidoreductase20kDasubunit,mitochondrialprecursor		1.414	1	1.167	1.061	1.111	0.923	0.955	0.98	1.037	-0.1593	0.115092	2244	0.440877
1777	LdBPK_270026700:Ld27:906832:907518:TransmembraneadaptorErv26,putative		1.103	1.125	1.1	1.182	0.956	1.077	1	0.98	0.939	-0.1371	0.00359337	359	0.0860406
1778	LdBPK_360006100:Ld36:40978:43527:hypotheticalprotein,conserved		1.074	1.25	1.214	1.258	1.116	1.027	1.098	1.283	1.038	-0.0866	0.219277	3404	0.553731
1779	LdBPK_120015400:Ld12:617662:621525:hypotheticalprotein,conserved		1.097	1	1.031	1	1.149	1.171	1.13	1.518	1.06	0.1736	0.104869	2119	0.425415
1780	LdBPK_360017000:Ld36:441477:443096:HORMAdomaincontainingprotein,putative		1	1.187	1.214	1.032	0.953	1.108	0.976	1.109	0.975	-0.08405	0.21438	3352	0.549765
1781	LdBPK_360035300:Ld36:1139647:1140105:D-tyrosyl-tRNAdeacylase,putative		0.815	1.062	1.286	0.903	1.116	0.892	1.341	0.957	1.139	0.0725	0.586128	6161	0.817782
1782	LdBPK_250008300:Ld25:93017:96265:hypotheticalprotein,conserved		0.933	1.03	1.065	1.059	1.022	1.25	1.178	1.389	1.06	0.15805	0.0882278	1902	0.398742
1783	LdBPK_250008700:Ld25:103932:104357:hypotheticalprotein,conserved		1	1.212	1	1.029	0.826	1.05	1	0.704	0.881	-0.16805	0.0831904	1840	0.388644
1784	LdBPK_260030700:Ld26:987376:988071:hypotheticalprotein		1.074	1.02	1.312	1.059	1.138	1.295	1.2	1.569	1.119	0.14795	0.219915	3410	0.554366
1785	LdBPK_290013800:Ld29:324177:325820:hypotheticalprotein,conserved		1.161	1.152	1.241	1.094	1.023	1.026	0.907	1.122	1.012	-0.144	0.0180718	770	0.201747
1786	LdBPK_310035200:Ld31:1343335:1346109:hypotheticalprotein,conserved		1.031	0.985	1.05	1.09	1.111	1.262	1.174	1.527	1.066	0.189	0.0857948	1874	0.393539
1787	LdBPK_360044000:Ld36:1389894:1390463:hypotheticalprotein,conserved		0.852	0.906	1.107	1.129	1.14	1.189	1.024	1.196	0.975	0.1063	0.224116	3446	0.559053
1788	LdBPK_360050900:Ld36:1615909:1616673:DNA-directedRNApolymeraseIsubunit,putative		0.926	1.281	1.321	1.032	1.023	0.946	1	1.044	1.063	-0.1248	0.195491	3179	0.528608
1789	LdBPK_360065100:Ld36:2162686:2163573:hypotheticalprotein,conserved		1.111	1.156	1.179	1	0.953	1	1	1.109	0.937	-0.1117	0.0558524	1467	0.327272
1790	LdBPK_360068200:Ld36:2249672:2250442:leucine-richrepeatprotein_LRRP_,putative		0.926	1	1.321	1.419	0.86	1.027	1.098	1.087	0.987	-0.1547	0.224926	3451	0.560262
1791	LdBPK_260021000:Ld26:575870:577630:hypotheticalprotein,conserved		1	1.06	0.969	1.039	0.831	0.886	0.9	0.897	0.871	-0.14	0.000472263	201	0.0201969
1792	LdBPK_330035700:Ld33:1191593:1193044:metallo-peptidase,ClanME,FamilyM16		1.029	1.085	1.034	1.175	0.918	0.948	0.83	1	0.926	-0.15635	0.00849197	518	0.140921
1793	LdBPK_360060500:Ld36:1992248:1993570:Ninonebinding_NOB1_Zn-ribbonlike,putative		1.074	1.094	1.143	1.064	0.907	1.027	0.951	1.217	0.873	-0.09875	0.207286	3295	0.540769
1794	LdBPK_120012100:Ld12:368090:368584:hypotheticalprotein,conserved		0.806	1.03	1.094	1.235	0.766	0.927	0.978	0.944	0.929	-0.13245	0.179888	3015	0.512876
1795	LdBPK_240022300:Ld24:646810:646882:		0.903	0.879	0.594	0.912	1.17	1.024	1.2	0.792	0.945	0.2042	0.101172	2065	0.421148
1796	LdBPK_300024400:Ld30:670878:687557:Flagellar-associatedPapD-like/Abnormalspindle-likemicrocephaly-assoc'd,ASPM-SPD-2-Hydin,putative		1.179	1.062	1.138	1.062	1.182	1.263	1.233	1.404	1.162	0.13855	0.0392903	1206	0.28005
1797	LdBPK_300028700:Ld30:852667:853176:ZincfingerC-x8-C-x5-C-x3-Htype_andsimilar_,putative		1.179	0.937	0.69	1.281	0.909	1	0.837	0.979	0.925	-0.09175	0.471019	5379	0.75272
1798	LdBPK_350059300:Ld35:2086172:2087389:aminoacidpermease,putative		0.973	1.121	1.071	0.949	1.193	1.037	1.186	0.958	1.155	0.0773	0.263179	3757	0.602152
1799	LdBPK_360023000:Ld36:663193:664008:universalminicirclesequencebindingprotein,putative		1.074	1.062	1.179	1.097	0.953	1.216	0.951	1.391	0.949	-0.011	0.919797	8182	0.966337
1800	LdBPK_010008500:Ld01:86739:87500:hypotheticalprotein,conserved		0.732	1.071	0.765	1	0.75	0.755	0.58	0.742	0.86	-0.1546	0.129187	2412	0.460403
1801	LdBPK_070016000:Ld07:515726:518353:hypotheticalprotein,conserved		1	1.03	1.121	1.229	1.16	1.209	1.208	1.254	1.078	0.0868	0.168772	2904	0.499575
1802	LdBPK_180014600:Ld18:386147:389980:Nrapprotein,putative		1.172	1.03	1.167	1.242	1.156	1.333	1.302	1.431	1.195	0.13065	0.0967375	2004	0.414948
1803	LdBPK_250020300:Ld25:554581:556044:PutativeintraflagellartransportproteinA1		1	1	0.935	0.882	0.978	1.1	1.133	1.296	1.024	0.15195	0.0575453	1496	0.330655
1804	LdBPK_310039700:Ld31:1478332:1484838:acetyl-CoAcarboxylase,putative		1.156	1	1.133	1.09	1.222	1.25	1.244	1.484	1.162	0.17765	0.0376608	1173	0.275987
1805	LdBPK_330021100:Ld33:607794:608180:hypotheticalprotein		1.235	1.149	0.949	1.15	1.016	1.017	0.957	1.041	1.053	-0.10395	0.108433	2172	0.429139
1806	LdBPK_030005000:Ld03:5152:8337:hypotheticalprotein,conserved		1.061	1.091	0.886	1.056	1.088	0.915	0.926	0.809	0.937	-0.0885	0.215457	3364	0.550554
1807	LdBPK_160005900:Ld16:23535:24518:hypotheticalprotein,conserved		1.171	1.143	1.08	0.885	0.857	0.86	0.979	1.017	1.067	-0.11375	0.168703	2903	0.499541
1808	LdBPK_230024400:Ld23:717091:717702:hypotheticalprotein,conserved		1.156	0.935	1.022	0.804	1.153	1.146	1.111	1	1.01	0.10475	0.20544	3282	0.538075
1809	LdBPK_250020600:Ld25:567532:567792:hypotheticalprotein		0.733	1.061	0.742	0.647	0.87	0.775	1.067	0.556	0.905	0.03885	0.763898	7283	0.901615
1810	LdBPK_320013600:Ld32:305122:305616:CYC2-likecyclin,putative		0.607	1.125	0.9	0.606	0.871	0.837	0.886	0.902	1.012	0.0921	0.451597	5236	0.741391
1811	LdBPK_360030800:Ld36:953732:954727:Glyceraldehyde3-phosphatedehydrogenase,NADbindingdomain/Glyceraldehyde3-phosphatedehydrogenase,C-terminaldomaincontainingprotein,putative		1.148	1.25	1.071	0.903	0.977	0.973	1.049	1.174	0.937	-0.071	0.404688	4894	0.710808
1812	LdBPK_070015800:Ld07:503046:508937:hypotheticalprotein,conserved		1.125	1.091	1.121	1.114	1.24	1.302	1.25	1.373	1.189	0.15805	0.00320428	351	0.0784729
1813	LdBPK_360013900:Ld36:305532:306911:hypotheticalprotein,conserved		1.111	0.937	1.179	0.968	0.907	1.027	0.902	1.065	0.899	-0.08875	0.212936	3338	0.548351
1814	LdBPK_010011300:Ld01:178076:179863:hypotheticalprotein,conserved		0.976	1	0.971	1	1.062	1.265	1.12	1.303	0.968	0.15685	0.0635248	1574	0.346925
1815	LdBPK_110014200:Ld11:335157:339410:kinesin,putative		1.077	1.079	1.17	1.091	1.217	1.308	1.182	1.415	1.124	0.14495	0.0494081	1364	0.311373
1816	LdBPK_140007000:Ld14:59869:61200:Domainofunknownfunction_DUF4201_,putative		1.1	1.07	1.043	1.212	1.217	1.15	1.304	1.25	1.124	0.10275	0.0762485	1755	0.373465
1817	LdBPK_250027200:Ld25:780849:781958:Proteinphosphatase2C/StageIIsporulationproteinE_SpoIIE_,putative		1.033	0.939	1.161	1.059	1.261	1.125	1.178	1.463	1.06	0.1694	0.0974427	2012	0.416311
1818	LdBPK_280008200:Ld28:102564:105326:rrp44phomologue,putative		1.103	1	1.033	1.059	1.178	1.184	1.116	1.26	1.159	0.13065	0.00521596	424	0.105746
1819	LdBPK_310022200:Ld31:705009:710429:pentamidineresistanceprotein1		1.156	1.045	1.167	1.104	1.133	1.262	1.291	1.398	1.174	0.1336	0.055107	1458	0.324897
1820	LdBPK_320012900:Ld32:259963:260670:RNAbindingprotein,putative		0.964	1	1.233	0.758	1.081	1.163	1.114	1.235	1.086	0.14705	0.151995	2700	0.483906
1821	LdBPK_320016000:Ld32:413713:414378:Maf-likeprotein,putative		0.893	1.094	0.933	0.939	1.161	0.953	1.068	1.078	1.062	0.09965	0.107847	2162	0.428796
1822	LdBPK_320017600:Ld32:467429:469129:hypotheticalprotein,conserved		0.893	0.906	1.067	0.97	0.968	1.07	1.023	1.255	1.074	0.119	0.109287	2185	0.429946
1823	LdBPK_300031200:Ld30:960002:961012:DnaJdomainprotein-likeprotein		1.107	1.031	1.172	0.906	0.886	1.132	0.884	1.149	0.937	-0.0564	0.522417	5719	0.785225
1824	LdBPK_330012400:Ld33:285369:285977:hypotheticalprotein,conserved		1.588	1.17	1.136	1.3	1.18	1.103	1.234	1.061	1.042	-0.1745	0.121992	2331	0.449869
1825	LdBPK_360074500:Ld36:2506258:2507094:hypotheticalprotein,conserved		1.074	1.312	1.179	1.129	1.093	1.054	1	1.022	0.987	-0.1423	0.0242532	903	0.230876
1826	LdBPK_320012500:Ld32:249081:249431:U6snRNA-associatedSm-likeproteinLSm4p		1.107	0.969	1.033	1.091	0.694	0.93	1.023	0.843	0.988	-0.1544	0.0698597	1671	0.359374
1827	LdBPK_060018600:Ld06:515267:515791:hypotheticalprotein		1.271	1.118	1.029	0.833	0.942	1.085	0.92	1.143	0.891	-0.06655	0.519167	5698	0.783214
1828	LdBPK_360055800:Ld36:1822537:1823016:Predictedmembraneprotein,putative		0.963	1.187	1.25	0.968	1.047	0.946	0.927	0.848	0.975	-0.1434	0.0966541	2003	0.414797
1829	LdBPK_080005500:Ld08:19551:20108:phosphoglyceratemutaseprotein,putative		1.056	1.167	0.806	0.943	0.868	0.889	0.86	0.847	0.879	-0.1244	0.111782	2214	0.434002
1830	LdBPK_210005800:Ld21:21585:23066:hypotheticalprotein,conserved		1	1.061	0.875	0.971	0.851	0.854	0.826	0.946	0.965	-0.08835	0.0994159	2040	0.418911
1831	LdBPK_270021900:Ld27:680819:681475:hypotheticalprotein,conserved		1.207	1.094	1.067	1.061	0.933	0.949	0.977	1.059	0.902	-0.14325	0.011922	615	0.166636
1832	LdBPK_280006100:Ld28:34662:35084:DNA-direcetdRNApolymeraseII,subunit9,putative		1.069	1.061	1.2	1.088	1.022	0.947	0.837	1.22	0.842	-0.1309	0.167288	2892	0.497235
1833	LdBPK_050009000:Ld05:127021:130653:structuralmaintenanceofchromosome_SMC_,putative		1.049	1.163	1.088	1.038	1.095	1.302	1.2	1.393	1.051	0.1237	0.14819	2662	0.478527
1834	LdBPK_160008600:Ld16:122426:124489:hypotheticalprotein,conserved		0.943	1.029	0.98	0.942	1.041	1.093	1.187	1.172	1.034	0.1319	0.0139545	673	0.178236
1835	LdBPK_180021400:Ld18:699595:700026:Got1/Sft2-likefamily,putative		1.172	1.091	1.267	0.97	1.156	0.897	0.953	1.039	1	-0.116	0.16233	2827	0.493593
1836	LdBPK_190009900:Ld19:187068:187523:DNA-directedRNApolymeraseIIIsubunitC11,putative		1.138	1.312	1.5	1.151	1.174	1.026	0.841	1.1	1.108	-0.22545	0.0563485	1479	0.3275
1837	LdBPK_270028200:Ld27:966215:966703:VitaminKepoxidereductasefamily,putative		1.138	1.125	1.267	0.909	0.889	1.051	1	1.039	0.988	-0.11635	0.153997	2729	0.485072
1838	LdBPK_280034100:Ld28:1043534:1044781:cytochromeoxidaseassemblyprotein-likeprotein		1.138	0.939	1.167	0.971	1.222	1.132	1.186	1.3	1.134	0.14105	0.0565243	1484	0.327414
1839	LdBPK_290013600:Ld29:319900:320244:RNArecognitionmotif._a.k.a.RRM,RBD,orRNPdomain_,putative		1.097	1.03	0.828	1.219	0.932	1.158	0.907	0.898	1.012	-0.0621	0.514571	5669	0.780253
1840	LdBPK_290014400:Ld29:348886:351048:ABCtransporter-likeprotein		1.097	1	1	1.031	0.818	1	0.884	0.878	0.95	-0.126	0.0178523	760	0.201919
1841	LdBPK_290030500:Ld29:1052612:1053730:mitogen-activatedproteinkinasekinase,putative		1	1.061	0.897	1.031	0.773	0.921	0.884	0.776	0.9	-0.14645	0.0180244	766	0.202268
1842	LdBPK_350018700:Ld35:598025:599014:hypotheticalprotein,conserved		1.189	1.152	1.19	1.179	1.053	1.093	0.907	1.208	0.952	-0.1349	0.0620602	1557	0.342626
1843	LdBPK_350053000:Ld35:1883286:1884728:Kinesin-136,putative		1	1.03	0.976	1.077	0.965	0.852	0.884	0.729	0.988	-0.13715	0.0430715	1270	0.29153
1844	LdBPK_070013600:Ld07:371706:372959:DNAJ-domaintransmembrane-likeprotein		1.188	1.091	0.97	1.171	0.96	1.163	1	1.441	0.978	0.0034	0.976565	8531	0.984005
1845	LdBPK_140019600:Ld14:580581:581978:serinehydroxymethyltransferase_SHMT-L_		1.125	1.093	1.043	1.212	0.978	1	0.957	0.964	0.978	-0.14285	0.00306806	346	0.0762227
1846	LdBPK_170011400:Ld17:217323:221276:hypotheticalprotein,conserved		1.156	1.029	1	1.057	1.104	1.286	1.174	1.615	1.058	0.1869	0.153607	2721	0.485264
1847	LdBPK_180008800:Ld18:157583:162823:hypotheticalprotein,conserved		1.172	1.061	1.2	1.182	1.178	1.308	1.349	1.686	1.171	0.18465	0.136465	2499	0.469407
1848	LdBPK_180017000:Ld18:487681:488289:hypotheticalprotein,conserved		0.828	1.152	1.067	1.151	0.978	1.128	0.953	1.137	0.866	-0.0371	0.6916	6807	0.873365
1849	LdBPK_290022200:Ld29:730398:731987:GTPaseactivatorprotein,putative		1	1.182	1.172	1.219	1	1.21	1.046	1.143	0.975	-0.06845	0.334642	4347	0.66174
1850	LdBPK_310023800:Ld31:832343:833311:hypotheticalprotein,conserved		1.031	1.045	1.067	1.134	0.933	0.975	0.907	0.925	0.886	-0.14405	0.000903325	234	0.0331837
1851	LdBPK_340012800:Ld34:333831:336137:hypotheticalprotein,conserved		1.036	1.062	0.966	1	0.909	0.868	0.905	0.875	0.887	-0.1272	0.000449637	198	0.0195206
1852	LdBPK_340031600:Ld34:1178225:1179631:AP-3complexsubunitmu,putative		1.036	1.062	0.931	1	0.818	0.842	0.929	1.146	0.887	-0.08285	0.281213	3920	0.61666
1853	LdBPK_090015900:Ld09:395438:396376:PUBdomaincontainingprotein,putative		0.766	1	0.94	0.904	0.792	0.791	0.791	0.562	0.852	-0.1449	0.0832695	1843	0.38838
1854	LdBPK_030010600:Ld03:221013:221549:hypotheticalprotein,conserved		1.515	0.97	1.114	1.083	1.035	0.915	0.926	1.074	0.968	-0.1869	0.133618	2455	0.467853
1855	LdBPK_040016000:Ld04:396383:397840:hypotheticalprotein,conserved		1.258	0.939	1.176	1.171	1.043	1.094	1.039	1.238	0.991	-0.055	0.499102	5565	0.770941
1856	LdBPK_350045000:Ld35:1558777:1560207:Sperm-tailPG-richrepeat,putative		1.027	1.061	1.048	0.974	0.842	0.907	0.907	0.979	0.952	-0.1101	0.00984836	562	0.150634
1857	LdBPK_350048900:Ld35:1757882:1758859:hypotheticalprotein,conserved		1.027	0.909	1.071	0.974	0.754	0.87	0.884	0.938	0.798	-0.14645	0.0185666	786	0.203051
1858	LdBPK_080010300:Ld08:207476:214462:hypotheticalprotein,conserved		1.093	1.037	1.104	1.086	1.074	1.244	1.22	1.264	1.121	0.1046	0.0487302	1353	0.309597
1859	LdBPK_150014900:Ld15:416496:418373:Sugar_andother_transporter,putative		0.905	1.028	1.03	0.971	1.096	1.238	1.128	1.175	1.13	0.1699	0.00293553	336	0.0751007
1860	LdBPK_210005300:Ld21:14059:14379:ring-boxprotein1,putative		1.067	0.818	0.719	1.147	0.936	0.805	0.826	0.643	0.812	-0.13335	0.238478	3563	0.575345
1861	LdBPK_340010600:Ld34:210516:211070:Amastinsurfaceglycoprotein,putative		1.179	1.5	1.345	1.25	1.205	1.237	1.048	1.167	1.1	-0.1671	0.0543863	1441	0.324431
1862	LdBPK_360083100:Ld36:2742824:2743549:PSP1C-terminalconservedregioncontainingprotein,putative		1.111	1.375	0.714	1.258	1.14	1.054	1.122	0.913	1.038	-0.0611	0.663169	6622	0.860858
1863	LdBPK_170019800:Ld17:581318:583210:UDP-sugarpyrophosphorylase		0.969	0.912	1.152	1.057	1.146	1.143	1.065	1.231	1.093	0.1131	0.0839716	1850	0.390173
1864	LdBPK_180013800:Ld18:361705:361801:		1.241	0.667	1.333	1.121	0.978	1.051	1.233	1.843	1.049	0.1403	0.547267	5885	0.799373
1865	LdBPK_180020300:Ld18:660078:663002:P-typeH+-ATPase,putative		1.138	1.091	1.067	1.03	1.067	1.231	1.209	1.471	1.085	0.1311	0.164194	2850	0.495231
1866	LdBPK_210009900:Ld21:145147:145914:hypotheticalprotein,conserved		1.267	1.091	1.125	1.088	1.021	1.098	0.978	0.946	0.953	-0.14355	0.0217067	846	0.220556
1867	LdBPK_310040200:Ld31:1503139:1504551:hypotheticalprotein,conserved		1.125	1.015	1.117	1.045	1.211	1.225	1.186	1.226	1.102	0.1145	0.0143485	686	0.179796
1868	LdBPK_360067400:Ld36:2227600:2228397:Cullinbinding,putative		1.185	1.125	1	1.258	1.047	0.919	1.073	0.957	1.025	-0.1378	0.0490391	1358	0.310413
1869	LdBPK_010008800:Ld01:93424:93990:Proteinofunknownfunction_DUF788_,putative		1	1.024	1.353	0.882	0.906	0.857	0.96	0.803	0.882	-0.18315	0.090855	1937	0.403196
1870	LdBPK_270005200:Ld27:11084:12094:QueuinetRNA-ribosyltransferase,putative		1.034	1.094	0.8	1.03	1.2	0.846	0.864	0.902	1.012	-0.0247	0.799418	7503	0.915874
1871	LdBPK_110017500:Ld11:459067:462570:proteintransportproteinSEC31,putative		1.18	1	1.149	1.091	1.13	1.256	1.25	1.547	1.157	0.163	0.115946	2255	0.441983
1872	LdBPK_130010700:Ld13:192051:192875:actyltransferase-likeprotein		1.029	1.041	1.085	0.978	0.864	0.905	0.881	0.931	1.058	-0.10545	0.046136	1319	0.300671
1873	LdBPK_140006500:Ld14:45146:46228:hypotheticalprotein,conserved		0.825	0.954	0.872	1.182	0.978	1.075	1.043	1.089	1.011	0.08095	0.305985	4130	0.636863
1874	LdBPK_290015100:Ld29:368578:370053:hypotheticalprotein,conserved		0.935	1.182	1.034	1	0.727	0.816	0.93	0.959	0.887	-0.17395	0.0336637	1093	0.264751
1875	LdBPK_360059900:Ld36:1975407:1976465:hypotheticalprotein,conserved		1.296	0.969	1.179	1.032	0.93	0.946	0.976	1.174	1	-0.1138	0.205702	3285	0.538269
1876	LdBPK_320010800:Ld32:198657:199193:hypotheticalprotein,conserved		1.357	1	1.1	1.061	1.048	0.837	0.909	1.02	0.951	-0.1765	0.0667098	1628	0.352235
1877	LdBPK_330023200:Ld33:683830:684459:RNArecognitionmotif._a.k.a.RRM,RBD,orRNPdomain_/RNArecognitionmotif_a.k.a.RRM,RBD,orRNPdomain_,putative		1.147	0.894	0.864	1.025	0.803	0.707	0.83	0.959	0.832	-0.1563	0.069888	1672	0.359305
1878	LdBPK_150011100:Ld15:261333:262310:Signalpeptidasesubunit,putative		1.095	1.111	1.03	1	1.096	1.238	1.192	1.254	1.152	0.1274	0.0154549	707	0.187908
1879	LdBPK_180007100:Ld18:105291:106520:RNA-bindingprotein29,putative		1.103	1.121	1.233	1.182	1.022	1.051	1	1.314	0.976	-0.08715	0.280745	3914	0.616578
1880	LdBPK_250028500:Ld25:810686:812023:N-terminalbeta-sandwichdomainofpolyadenylationfactor/mRNAcleavageandpolyadenylationfactorCLP1P-loop,putative		0.867	1	0.774	1.029	0.804	0.85	0.8	0.778	0.845	-0.1021	0.103212	2101	0.422281
1881	LdBPK_330039600:Ld33:1430905:1432878:hypotheticalprotein,conserved		1.059	1.17	1.186	1.175	0.934	1.172	1.043	1.306	0.968	-0.0629	0.469429	5366	0.751995
1882	LdBPK_350036100:Ld35:1256243:1257466:nucleicacidbindingprotein,putative		1.135	1.424	1.143	1.154	0.86	1.019	1.023	1.104	0.905	-0.2318	0.0221988	852	0.223968
1883	LdBPK_350059600:Ld35:2094830:2114707:SPRYdomain/HECT-domain_ubiquitin-transferase_,putative		1.108	1.121	1.071	1.077	1.263	1.222	1.186	1.271	1.155	0.12515	0.00252063	320	0.0677103
1884	LdBPK_360031500:Ld36:990484:991500:hypotheticalprotein,conserved		1.074	1.156	1.107	1	1.023	1.324	1.22	1.283	0.911	0.06795	0.495475	5534	0.769625
1885	LdBPK_360070700:Ld36:2350794:2357804:hypotheticalprotein,conserved		1.074	1.062	1.107	1.193	1.116	1.243	1.22	1.435	1.101	0.114	0.160769	2812	0.491454
1886	LdBPK_360060200:Ld36:1983703:1984869:hypotheticalprotein,conserved		1.185	1.031	0.929	1.032	0.907	0.892	0.902	0.826	1.013	-0.13625	0.0496887	1369	0.311997
1887	LdBPK_300024900:Ld30:706899:710717:hypotheticalprotein,conserved		1.179	1.094	1.207	1.125	1.023	1.105	1.023	1.17	0.987	-0.08965	0.0806407	1814	0.382132
1888	LdBPK_220010900:Ld22:226679:227230:rer1family-likeprotein		1.105	0.875	1.4	1.031	0.939	0.95	0.933	0.705	1.036	-0.19015	0.142621	2589	0.473531
1889	LdBPK_290007200:Ld29:84006:84965:thymine-7-hydroxylase,putative		1.226	1.03	0.793	1	0.886	0.895	0.791	1.102	0.837	-0.11005	0.300982	4094	0.63196
1890	LdBPK_290014500:Ld29:353067:354575:LETM1andEF-handdomain-containingprotein1,putative		0.903	1.03	1	1.219	0.886	1	0.837	0.959	0.875	-0.1266	0.101315	2068	0.421134
1891	LdBPK_090014100:Ld09:327813:329009:Uncharacterisedproteinfamily_UPF0160_,putative		1.043	1.174	1.14	1.212	0.943	1.209	1.015	1.328	1.028	-0.03765	0.676679	6710	0.866876
1892	LdBPK_150017300:Ld15:497910:501674:hypotheticalprotein,conserved		1.167	1.111	1.03	1.057	1.173	1.222	1.213	1.254	1.207	0.12255	0.00505171	415	0.104637
1893	LdBPK_250025900:Ld25:737540:738235:hypotheticalprotein,conserved		1.167	1.273	1.226	1.206	1.087	1.125	1.067	1.426	1.024	-0.0722	0.417542	4997	0.718269
1894	LdBPK_280012400:Ld28:270520:271077:hypotheticalprotein,conserved		1.276	0.788	0.933	1.059	0.867	1	0.814	0.86	0.951	-0.1156	0.279015	3902	0.614662
1895	LdBPK_300033100:Ld30:1031220:1031561:hypotheticalprotein,conserved		0.857	1.125	1.103	0.875	0.841	1.079	0.86	1.17	0.85	-0.03	0.773504	7338	0.906111
1896	LdBPK_300044800:Ld30:1402069:1402737:ribosomalPproteinAGP2beta-1,putative		1.036	0.969	1.172	1.531	1.432	1.053	1.233	1.426	1.212	0.0942	0.513084	5659	0.779372
1897	LdBPK_310021000:Ld31:598398:606101:Proteinphosphatase2C,putative		1.109	1.061	1.117	1.075	1.178	1.3	1.221	1.495	1.102	0.1687	0.0645432	1591	0.34872
1898	LdBPK_350020900:Ld35:691663:692985:metacaspase		0.973	1.091	1.095	1.205	0.895	1.111	0.953	1.208	0.964	-0.0648	0.431138	5102	0.726394
1899	LdBPK_360033900:Ld36:1072030:1074189:cyclin-ebindingprotein1-likeprotein		1.222	1.187	1.071	1	0.907	1.054	1.024	1	0.861	-0.1508	0.0434094	1279	0.291749
1900	LdBPK_360038600:Ld36:1253802:1254026:Swi5,putative		1.222	1.312	1.036	0.968	0.884	1	1.244	1.109	0.747	-0.1377	0.290276	4000	0.623803
1901	LdBPK_360045500:Ld36:1434231:1434827:hypotheticalprotein,conserved		0.963	0.969	0.893	1.032	0.837	0.892	0.805	0.826	0.861	-0.12005	0.00534752	427	0.107652
1902	LdBPK_240027700:Ld24:804472:804939:ubiquitin-conjugatingenzymeE2,putative		0.71	0.97	1.281	0.794	1	1.171	1.044	0.906	1.011	0.08765	0.492594	5518	0.767368
1903	LdBPK_160019100:Ld16:527651:538945:hypotheticalprotein,conserved		1.171	1.029	1.12	1.038	1.184	1.256	1.208	1.31	1.169	0.1359	0.0140305	675	0.178676
1904	LdBPK_190017600:Ld19:522297:525140:hypotheticalprotein,conserved		1.172	1.094	1.167	1.121	1.109	1.282	1.273	1.56	1.096	0.1255	0.234067	3533	0.569499
1905	LdBPK_030013600:Ld03:344029:350997:hypotheticalprotein,conserved		1	1.03	1.143	1.083	1.158	1.234	1.185	1.279	1.168	0.1408	0.00734534	492	0.128334
1906	LdBPK_040013700:Ld04:320095:324285:hypotheticalprotein,conserved		1.161	1.03	1.118	1.057	1.171	1.264	1.216	1.54	1.085	0.1637	0.115624	2249	0.441933
1907	LdBPK_050017500:Ld05:449727:449799:		1.073	0.791	0.912	0.642	0.667	0.83	0.723	0.852	0.653	-0.1095	0.276527	3882	0.61232
1908	LdBPK_070015900:Ld07:510626:514030:hypotheticalprotein,conserved		1.156	1.091	1.182	1.171	1.22	1.349	1.292	1.339	1.222	0.1344	0.00739371	493	0.128918
1909	LdBPK_160020800:Ld16:604388:606853:kinesin,putative		1.029	1	1.14	1	1.143	1.186	1.125	1.397	1.022	0.13235	0.124771	2367	0.45312
1910	LdBPK_300040900:Ld30:1269171:1271045:hypotheticalprotein,conserved		1.107	1.156	0.966	1	0.886	1.026	0.884	1.213	0.925	-0.07045	0.411122	4944	0.714807
1911	LdBPK_340009300:Ld34:147424:148680:hypotheticalprotein,conserved		1.286	1.062	1.103	1.094	1.227	1.184	1.286	1.479	1.15	0.12895	0.148796	2670	0.479046
1912	LdBPK_350033600:Ld35:1166425:1167627:ChlamydiaCHLPSprotein_DUF818_/alpha/betahydrolasefold/Serineaminopeptidase,S33,putative		1.027	0.97	0.905	0.949	1.088	1.111	1.14	0.958	0.976	0.09185	0.0932855	1957	0.409751
1913	LdBPK_050018700:Ld05:455579:455651:		1.049	0.86	0.912	1.057	0.905	1.358	0.646	0.852	0.653	-0.0867	0.589276	6181	0.819514
1914	LdBPK_200017700:Ld20:579207:579776:Domainofunknownfunction_DUF1935_,putative		1.22	1.062	1.161	0.912	1.019	0.913	0.983	1.015	0.889	-0.12495	0.101965	2077	0.421997
1915	LdBPK_280018400:Ld28:477986:479398:DnaJdomaincontainingprotein,putative		1.172	1.03	1.1	1.059	0.911	1.053	0.86	1	0.951	-0.13525	0.0232053	880	0.226674
1916	LdBPK_270026300:Ld27:891591:892346:hypotheticalprotein,conserved		1.172	1.219	1	1.061	0.978	1.256	0.841	1.098	0.988	-0.0808	0.399226	4857	0.706557
1917	LdBPK_320030100:Ld32:930105:931895:aquaporin-likeprotein		1.143	1.187	1.067	1.03	1.065	1.233	1.273	1.353	1.086	0.09525	0.215872	3372	0.550306
1918	LdBPK_350026000:Ld35:850025:852139:Domainofunknownfunction_DUF4205_,putative		1.081	1.121	1.214	1.205	1.035	1.167	1.023	1.188	0.988	-0.07505	0.208175	3306	0.541279
1919	LdBPK_360021600:Ld36:591967:593472:serine/threonineproteinkinase,putative		1.185	1	1.071	1.226	0.907	1	1.024	1	0.962	-0.1419	0.0274489	972	0.242747
1920	LdBPK_360027300:Ld36:809803:811503:chaperoninHSP60,mitochondrialprecursor		1.185	0.937	1.214	1.097	0.953	1.108	0.976	1.13	1.013	-0.07225	0.322142	4245	0.652329
1921	LdBPK_360042600:Ld36:1357694:1358002:hypotheticalprotein,conserved		0.704	1.062	1.214	1.032	0.837	0.919	0.951	1.217	0.899	-0.0384	0.758722	7251	0.899458
1922	LdBPK_010010600:Ld01:157661:158767:hypotheticalprotein,conserved		0.927	0.857	1.118	0.706	0.938	1.102	1.02	1.212	0.979	0.1482	0.155878	2752	0.486892
1923	LdBPK_160007200:Ld16:73183:73578:hypotheticalprotein,conserved		1.114	1.029	1	1.019	0.837	0.93	0.896	0.862	1.011	-0.1333	0.0138879	670	0.17818
1924	LdBPK_210011100:Ld21:176689:177873:dihydrolipoamideacetyltransferaseprecursorlikeprotein		1.1	1	0.844	1	0.872	0.829	0.826	0.964	0.894	-0.109	0.0859913	1876	0.39402
1925	LdBPK_210012300:Ld21:209062:210072:metallo-beta-lactamasefamily-likeprotein		1	1.061	0.937	1	0.872	0.976	0.826	0.982	0.847	-0.0989	0.0565945	1485	0.3276
1926	LdBPK_250011000:Ld25:194471:195493:Tyrosinephosphatasefamily,putative		0.9	1.242	1.226	0.912	0.891	0.95	0.889	1.259	0.941	-0.084	0.48715	5474	0.764988
1927	LdBPK_180010100:Ld18:205136:207373:hypotheticalprotein,conserved		1	1	1.133	1	1.022	1.128	1.14	1.431	0.988	0.10855	0.282267	3932	0.617083
1928	LdBPK_310023900:Ld31:835104:835577:cytochromecoxidaseVIII_COXVIII_,putative		1.063	1.061	0.95	1.045	0.889	1.1	0.942	0.925	0.91	-0.07655	0.161152	2818	0.491578
1929	LdBPK_320036800:Ld32:1165120:1165497:tubulinbindingcofactorA-likeprotein		1.036	1.031	0.967	0.879	0.871	0.721	0.932	0.863	1.012	-0.09845	0.162489	2829	0.493729
1930	LdBPK_360027700:Ld36:828060:830804:serine/threonineproteinphosphatase,putative		1.074	0.969	1.036	1	0.953	1.189	1.146	1.304	1	0.09865	0.230421	3508	0.564623
1931	LdBPK_040005700:Ld04:29269:30057:DNAtopoisomerasetypeIBsmallsubunit,putative		1.161	0.909	1.088	0.8	0.871	0.887	0.863	1	0.802	-0.1049	0.236874	3554	0.572924
1932	LdBPK_320012200:Ld32:237829:238389:hypotheticalprotein		0.893	0.937	0.9	1.03	0.79	0.791	0.841	0.765	0.975	-0.1076	0.0725886	1709	0.365109
1933	LdBPK_040014300:Ld04:343928:347755:hypotheticalprotein,conserved		1.065	0.97	0.971	1	1.086	1.113	1.118	1.286	1.038	0.1267	0.0431732	1274	0.2913
1934	LdBPK_060008100:Ld06:96459:99026:hypotheticalprotein,conserved		1.021	0.882	0.971	0.944	0.962	1.085	1.1	1.175	1.033	0.1165	0.0442568	1296	0.293542
1935	LdBPK_100008200:Ld10:121081:128127:hypotheticalprotein,conserved		1.167	1.061	1.258	1.088	1.255	1.3	1.25	1.415	1.145	0.1295	0.0787627	1784	0.379509
1936	LdBPK_160016400:Ld16:424170:424769:hypotheticalprotein		1.171	0.714	1.08	1.135	0.98	1	1.021	0.897	0.944	-0.0566	0.573208	6057	0.813487
1937	LdBPK_230018600:Ld23:499120:499878:hydrophilicacylatedsurfaceproteinb		0.644	0.783	0.622	0.745	0.864	0.659	0.822	0.754	1.051	0.1315	0.150466	2685	0.481716
1938	LdBPK_280035700:Ld28:1089460:1090173:hypotheticalprotein		1.069	0.97	1.067	0.941	1.089	1.184	0.953	1.16	1.146	0.09465	0.130045	2417	0.462501
1939	LdBPK_330018600:Ld33:517152:517883:hypotheticalprotein,conserved		1.147	0.979	0.966	0.9	0.902	0.845	0.809	0.857	0.779	-0.1596	0.0180453	767	0.202239
1940	LdBPK_360029600:Ld36:902012:903691:vacuolarproteinsorting-associatedprotein45-likeprotein		1.148	1.156	1.107	1.064	0.953	1.027	1	1.239	0.924	-0.09015	0.212306	3334	0.547385
1941	LdBPK_360055500:Ld36:1813924:1814892:hypotheticalprotein,conserved		1.148	1.156	1.107	0.935	0.93	1	1.049	1.152	0.937	-0.0729	0.298074	4070	0.629544
1942	LdBPK_110014600:Ld11:355547:356119:60SribosomalproteinL24,putative		1.154	1.079	1.043	1.182	0.913	1.128	1.091	0.849	0.989	-0.1205	0.109986	2191	0.431512
1943	LdBPK_140018000:Ld14:531942:533231:enolase		1.225	1	1.064	1.182	1.283	1.25	1.152	1.643	1.112	0.17025	0.185667	3068	0.520208
1944	LdBPK_200020700:Ld20:690305:690946:SuppressorofG2alleleofSKP1,putative		1.12	1.203	0.871	1	0.759	1.065	0.933	1.182	0.758	-0.1091	0.371327	4626	0.689998
1945	LdBPK_220017500:Ld22:521980:522822:ChaC-likeprotein,putative		0.868	1.156	1.1	0.844	0.857	0.95	0.8	1.082	0.786	-0.097	0.334357	4342	0.661937
1946	LdBPK_230025000:Ld23:732718:733455:alanineracemase,putative		1.2	1.239	1.089	1.098	1.017	1.073	1.022	1.154	0.888	-0.1257	0.0709186	1686	0.361575
1947	LdBPK_250017200:Ld25:444050:445549:aldehydedehydrogenase,mitochondrialprecursor		0.9	1	0.968	1.059	0.804	0.9	0.8	1.037	0.857	-0.10215	0.117382	2271	0.444303
1948	LdBPK_310006500:Ld31:40474:41442:hypotheticalprotein,conserved		1.156	0.939	1.017	0.896	1.122	1.025	1.105	1.054	1.114	0.082	0.176585	2975	0.510227
1949	LdBPK_340047300:Ld34:1716574:1716891:PhosphatidylinositolN-acetylglucosaminyltransferasesubunitY,putative		1.071	1.062	0.966	0.812	1.045	0.816	0.881	1	0.887	-0.05195	0.48885	5493	0.765002
1950	LdBPK_350006600:Ld35:46169:47041:hypotheticalprotein,conserved		0.811	1.182	0.786	0.795	0.947	0.963	0.93	0.917	0.893	0.0365	0.682922	6744	0.870462
1951	LdBPK_360051800:Ld36:1641815:1641888:		1.037	1	1.036	0.935	0.814	0.946	0.951	0.891	0.785	-0.1246	0.0246997	911	0.233061
1952	LdBPK_360059100:Ld36:1939705:1941795:Calponinhomology_CH_domaincontainingprotein,putative		1.148	1.156	1.143	1.226	0.907	1.081	1	1.174	1.025	-0.13085	0.0428231	1268	0.290306
1953	LdBPK_160016900:Ld16:438857:438931:		0.914	0.914	1.02	0.904	1.041	1.163	0.833	1.19	1	0.1074	0.202965	3253	0.536332
1954	LdBPK_280006600:Ld28:49365:50639:phopshatase,putative		1.034	0.97	1.1	1	0.933	0.868	1.023	0.86	0.89	-0.1112	0.0324986	1073	0.260352
1955	LdBPK_320040000:Ld32:1302908:1303747:glucosamine-6-phosphateisomerase,putative		0.929	1.031	1.067	1.061	0.919	1.07	0.886	1.176	0.852	-0.0414	0.598594	6230	0.825926
1956	LdBPK_250008800:Ld25:106214:108475:Proteinofunknownfunction_DUF1308_,putative		0.967	1.121	1.065	1.088	0.935	0.95	1.044	1.056	0.881	-0.08705	0.111399	2208	0.433689
1957	LdBPK_260018100:Ld26:443112:446687:hypotheticalprotein,conserved		1.111	0.98	1	1.118	1.123	1.182	1.25	1.414	1.109	0.16335	0.0536564	1428	0.32299
1958	LdBPK_300016400:Ld30:353279:353887:RF-1domaincontainingprotein,putative		0.964	1.062	0.862	0.875	1	1.053	1.046	1	1.05	0.08905	0.077067	1766	0.375124
1959	LdBPK_310028800:Ld31:1047092:1047358:hypotheticalprotein		0.813	0.818	0.5	1	0.989	0.95	0.942	0.925	0.94	0.16645	0.113281	2222	0.438237
1960	LdBPK_350041100:Ld35:1450197:1450862:Pre-rRNA-processingproteinPNO1,putative		0.946	1.303	1.048	1.205	1	1.056	0.977	1.104	0.929	-0.1123	0.193253	3156	0.526364
1961	LdBPK_350043100:Ld35:1519977:1521143:hypotheticalprotein,conserved		1.216	1.182	1.143	0.974	1.088	1.074	1.023	1.021	1.036	-0.08035	0.149741	2679	0.480469
1962	LdBPK_360025500:Ld36:761067:761606:endochitinase,putative		0.963	0.937	1	1.193	1.023	1.108	1.122	1.109	1.038	0.05675	0.344818	4431	0.668936
1963	LdBPK_190005000:Ld19:6085:6387:hypotheticalprotein		0.172	0.125	0.1	0.152	0	0.026	0	0.04	0.012	-0.12165	0.000145224	140	0.00891675
1964	LdBPK_190005500:Ld19:12627:12950:histoneH2B		0.276	0.469	0.367	0.364	0.239	0.205	0.25	0.24	0.205	-0.1412	0.00596767	443	0.115797
1965	LdBPK_040013000:Ld04:301984:302715:nascentpolypeptideassociatedcomplexsubunit-likeprotein,copy2		1.065	1.242	1	0.914	0.943	0.887	0.882	1.063	0.906	-0.11905	0.141641	2574	0.473017
1966	LdBPK_290020000:Ld29:586580:589342:RNAbindingprotein,putative		1.097	1.121	0.897	1.062	0.932	1	0.953	1.204	0.937	-0.03905	0.609384	6300	0.831471
1967	LdBPK_360007900:Ld36:92530:93828:xylulokinase,putative		1.037	0.875	0.893	1	1.023	1.189	1.073	1.717	0.975	0.24415	0.1643	2851	0.495378
1968	LdBPK_040012500:Ld04:284880:287264:Tirchaperoneprotein_CesT_family,putative		1.129	1.061	1.118	1.057	1.086	1.226	1.216	1.349	1.104	0.10495	0.105143	2124	0.425524
1969	LdBPK_360067200:Ld36:2220384:2221352:hypotheticalprotein,conserved		1.148	1.031	1.321	1.387	1.07	1.108	1.146	1.196	1.101	-0.09755	0.236595	3551	0.572731
1970	LdBPK_330031400:Ld33:1023655:1024581:hypotheticalprotein,conserved		1.176	1.149	0.898	1.125	1.098	1	0.936	1.041	1.011	-0.0698	0.308852	4151	0.639579
1971	LdBPK_340026200:Ld34:924178:925098:hypotheticalprotein,conserved		0.964	1.062	1.172	1.094	0.909	1	0.952	1.125	0.787	-0.1184	0.150156	2684	0.480903
1972	LdBPK_350059000:Ld35:2078381:2079454:isopentenyl-diphosphatedelta-isomerase_typeII_,putative		1.027	1.091	1.071	0.897	1.175	1.222	1.14	1.229	1	0.1317	0.0668257	1629	0.35263
1973	LdBPK_130007200:Ld13:74329:75588:hypotheticalprotein,conserved		0.941	0.98	1.128	0.978	1.068	1.167	1.102	1.517	1.105	0.18505	0.108833	2179	0.429339
1974	LdBPK_130009200:Ld13:142906:144399:C2domaincontainingprotein,putative		0.824	1.061	0.936	1.044	0.864	0.786	0.864	0.655	0.953	-0.14185	0.0981095	2022	0.417087
1975	LdBPK_180009900:Ld18:195596:196858:hypotheticalprotein,conserved		1.276	0.939	1.067	1.091	0.889	1.077	0.953	1.294	0.927	-0.06525	0.547908	5894	0.799087
1976	LdBPK_250005600:Ld25:17540:17896:hypotheticalprotein		0.833	1.121	0.871	0.735	1.239	1	0.978	0.944	0.976	0.1374	0.188776	3110	0.521773
1977	LdBPK_350039500:Ld35:1396003:1397646:PolyApolymeraseregulatorysubunit,putative		1.324	0.97	0.929	1	1.018	1.111	1.07	1.188	1.131	0.04785	0.594991	6210	0.823598
1978	LdBPK_200021500:Ld20:708748:709485:hypotheticalprotein,conserved		0.86	1.156	1.065	1.147	1.019	0.957	0.967	1.091	0.98	-0.0542	0.441654	5174	0.733756
1979	LdBPK_330024500:Ld33:770788:772326:hypotheticalprotein,conserved		1.029	1.149	0.949	0.8	0.82	1	0.787	1.082	0.863	-0.07135	0.456376	5277	0.743417
1980	LdBPK_130005800:Ld13:25405:26916:carboxypeptidase,putative		1.088	1.163	1.021	1.178	1	0.929	1	1.017	1.012	-0.1209	0.0131995	652	0.174023
1981	LdBPK_190011900:Ld19:291037:293271:hypotheticalprotein,conserved		1.138	1.094	1.133	1.03	0.913	1.154	0.955	1.22	0.988	-0.05275	0.482554	5447	0.761527
1982	LdBPK_310009300:Ld31:129428:132238:calpain-likeprotein,putative		1.109	0.985	1.133	1.09	1.133	1.225	1.244	1.452	1.09	0.14955	0.0918583	1946	0.405763
1983	LdBPK_220013700:Ld22:350164:355008:5'a2rel-relatedprotein		0.737	0.719	0.833	0.812	0.878	0.9	0.911	1.115	0.81	0.14755	0.0515486	1400	0.316508
1984	LdBPK_230020800:Ld23:573067:573300:hypotheticalprotein,conserved		0.956	0.913	1.111	1.137	0.949	0.805	0.978	0.831	0.908	-0.13505	0.0650062	1602	0.34881
1985	LdBPK_280020400:Ld28:549972:552047:hypotheticalprotein,conserved		1.138	1.03	1.067	1.206	0.867	1.053	0.977	1.26	0.963	-0.08625	0.329477	4304	0.658035
1986	LdBPK_090013700:Ld09:316067:319939:kinetoplast-associatedprotein-likeprotein		1.085	1.044	1.06	1.077	1.075	1.233	1.194	1.344	1.176	0.1379	0.0282885	991	0.245376
1987	LdBPK_110017300:Ld11:455094:456107:hypotheticalprotein,conserved		1.077	0.974	1.255	1.242	1	1.026	1.068	1.113	1.034	-0.0888	0.204703	3276	0.537125
1988	LdBPK_210014400:Ld21:302030:302674:hypotheticalprotein,conserved		0.933	0.818	1.312	1.176	0.915	1.024	0.957	0.875	0.929	-0.11975	0.281659	3924	0.617008
1989	LdBPK_240012100:Ld24:258068:261037:hypotheticalprotein,conserved		0.935	1	1.031	0.971	1.085	1.171	1.111	1.302	0.956	0.14075	0.0721644	1701	0.364683
1990	LdBPK_250027500:Ld25:789506:789976:hypotheticalprotein,conserved		1.1	1	0.935	0.882	1.152	0.95	0.956	1.093	1.095	0.06995	0.295441	4053	0.626601
1991	LdBPK_260012900:Ld26:232027:232491:RNArecognitionmotif._a.k.a.RRM,RBD,orRNPdomain_,putative		0.704	1.06	1.031	0.784	0.723	0.932	0.767	1.034	0.782	-0.04715	0.658774	6600	0.858003
1992	LdBPK_260026500:Ld26:823074:835937:Proteinkinasedomaincontainingprotein,putative		1.074	1.02	1.125	1.039	1.138	1.182	1.217	1.379	1.129	0.1445	0.0346835	1109	0.268836
1993	LdBPK_260029400:Ld26:936546:951869:FibronectintypeIIIdomaincontainingprotein,putative		1.148	1.04	1.125	1.078	1.215	1.227	1.267	1.483	1.198	0.18025	0.0245965	909	0.232598
1994	LdBPK_270009400:Ld27:128671:129663:ribosomeproductionfactor1,putative		0.897	1.062	1.1	0.909	1.111	1.154	1.091	1.333	0.976	0.141	0.121767	2328	0.449617
1995	LdBPK_310039600:Ld31:1474125:1475450:Repressorofdifferentiationkinase2,putative		1.125	1.03	0.967	1.045	1.033	1.175	1.163	1.258	1.09	0.10205	0.0909813	1938	0.403547
1996	LdBPK_080008900:Ld08:143180:148912:hypotheticalprotein,conserved		1.093	0.963	1.134	1.057	1.176	1.289	1.2	1.333	1.176	0.17305	0.00917258	538	0.146557
1997	LdBPK_120007500:Ld12:81317:83413:hypotheticalprotein,conserved		1	1.061	1.094	1.029	1.17	1.146	1.217	1.315	1.107	0.145	0.0135955	663	0.17627
1998	LdBPK_150007900:Ld15:105880:107313:hypotheticalprotein,conserved		0.833	1.028	1.03	0.914	1.096	1.159	1	1.238	1	0.14735	0.0640461	1586	0.347125
1999	LdBPK_170010200:Ld17:164545:168681:hypotheticalprotein,conserved		1	1	1.03	0.971	1.125	1.071	1.13	1.269	1.047	0.12815	0.0246773	910	0.233106
2000	LdBPK_250011900:Ld25:218678:220675:predictedzincfingerprotein		1.167	0.97	1.129	0.971	1	1.175	1.178	1.407	1.036	0.09995	0.318504	4217	0.649245
2001	LdBPK_280012900:Ld28:283247:283819:hypotheticalprotein,conserved		0.655	1.061	0.9	0.912	0.889	0.684	0.86	0.56	0.781	-0.1272	0.246673	3618	0.58607
[truncated: 6,674 more rows]

## Sheet: MultiGene_CNV_Summary
Tandem arrays of the same gene family
Name	Start	Stop	Up In	Average Difference	N Genes	Genes	Virulence, Surface, Antigen = +1	Hypothetical=0/Other= +1	Genecodes
Chr17	23271	33442	ISC1	0.69	15/15	15 x elongationfactor1-alpha	0	5	LdBPK_170005900, LdBPK_170006000, LdBPK_170006100, LdBPK_170006200, LdBPK_170006300, LdBPK_170006900, LdBPK_170007000, LdBPK_170007100, LdBPK_170007200, LdBPK_170007300, LdBPK_170007400, LdBPK_170007800, LdBPK_170007900, LdBPK_170008000, LdBPK_170008100
Chr35	442864	448383	CG	-0.71	2/2	2 x aldose 1 epimerase	0	2	LdBPK_350014800, LdBPK_350014900
Chr27	900684	905636	CG	-0.54	2/2	2 x branched-chain amino acid amino transferase	0	2	LdBPK_270026500, LdBPK_270026600
Chr16	212854	214182	CG	-0.68	2/2	2 x CorehistoneH2A/H2B/H3/H4/Histone-like transcriptionfactor CBF and archaeal histone	2	2	LdBPK_160011100, LdBPK_160011200
Chr19	664224	667988	CG	-0.69	2/3	2 x hypothetical protein	0	0	LdBPK_190021700, LdBPK_190021800
Chr29	1061856	1067117	ISC1	5.59	2/2	2 x kinesin	0	2	LdBPK_290031100, LdBPK_290031200
Chr31	751468	757123	CG	-0.49	2/2	2 x surface membrane protein gp46 (=2 x surface antigen-2)	2	2	LdBPK_310022700, LdBPK_310022800
Chr31	843872	848478	ISC1	0.55	3/3	3 x 3-ketoacyl-CoA thiolase-like protein	0	3	LdBPK_310024500, LdBPK_310024600, LdBPK_310024700
Chr36	1195887	1198832	CG	-0.49	3/3	3 x 40S ribosomal protein S24e	3	3	LdBPK_360036800, LdBPK_360036900, LdBPK_360037000
Chr8	329893	339768	CG	-0.99	3/4	3 x Amastin	3	3	LdBPK_080012500, LdBPK_080012600, LdBPK_080012700
Chr11	504373	539794	CG	-0.72	'3/4	3 x ATP-binding cassette subfamily A	0	3	LdBPK_110018300, LdBPK_110018400, LdBPK_110018700
Chr8	475326	482125	ISC1	1.92	3/4	3 x Cysteine peptidase B	3	3	LdBPK_080015800, LdBPK_080015900, LdBPK_080016000
Chr33	118368	228412	ISC1	0.55	4/18	3 x heatshockprotein 83-17	3	3	LdBPK_330008800, LdBPK_330009200, LdBPK_330009400, LdBPK_330010500
Chr10	172924	189136	ISC1	1.68	3/6	3 x pteridine transporter	0	3	LdBPK_100009100, LdBPK_100009200, LdBPK_10000930
Chr22	391521	405217	ISC1	0.85	4/4	4 x mitochondrial chaperone	0	4	LdBPK_220014700, LdBPK_220014800, LdBPK_220014900, LdBPK_220015000
Chr22				7.75	2017-04-04	4 x hypothetical protein	0	0	LdBPK_220009100, LdBPK_220009200, LdBPK_220009300, LdBPK_220009400
Chr33	1322749	1351928	ISC1	1.01	4/4	4 x hypothetical protein	0	0	LdBPK_330038600, LdBPK_330038700, LdBPK_330038800, LdBPK_330038900
Chr30	529130	541510	ISC1	0.58	4/5	4 x p1/s1nuclease	4	4	LdBPK_300020900, LdBPK_300021000, LdBPK_300021100, LdBPK_300021200
Chr28	555855	565915	CG	-0.62	4/4	4 x Qa-SNAREprotein	0	4	LdBPK_280020600, LdBPK_280020700, LdBPK_280020800, LdBPK_280020900
Chr35	785159	793617	CG	-0.49	5/5	5 x 60Sribosomal protein L5	0	5	LdBPK_350023800, LdBPK_350023900, LdBPK_350024000, LdBPK_350024100, LdBPK_350024200
Chr29	806581	828634	CG	0.37	6/6	6 x paraflagellar rod protein 1D	0	6	LdBPK_290024200, LdBPK_290024300, LdBPK_290024400, LdBPK_290024500, LdBPK_290024600, LdBPK_290024700
Chr19	580420	602046	CG	-0.54	7/7	7 x glycerol uptake protein	0	7	LdBPK_190019200, LdBPK_190019300, LdBPK_190019400, LdBPK_190019500, LdBPK_190019600, LdBPK_190019700, LdBPK_190019800
Chr28	1065198	1088658	ISC1	1	7/7	7 x HSP70	7	7	LdBPK_280035000, LdBPK_280035100, LdBPK_280035200, LdBPK_280035300, LdBPK_280035400, LdBPK_280035500, LdBPK_280035600
							27	73	36.9863
Tandem arrays of the different gene families
Name	Start	Stop	Up In	Average Difference	N Genes	Genes	Virulence, Surface, Antigen = +1	Hypothetical=0/Other= +1	Genecodes
Chr35	178378	271028	ISC1	2.38	2/2	1 x proteophosphoglycan 5, 1 x proteophosphoglycan ppg3	2	2	LdBPK_350010300, LdBPK_350010600
Chr36	2558141	2576070	CG	-10.04	5/5	1 x tartrate-sensitive acid phosphatase acp-3.2, 1 x mitogen-activated protein kinase, 2 x hypothetical protein,	1	2	LdBPK_360076600, LdBPK_360076700, LdBPK_360076800, LdBPK_360076900, LdBPK_360077000
Chr23	91876	102628	CG	-1.99	4/4	1 x terbinafine resistance locus protein yip1, pentamidine resistance protein 1, arginino succinate synthase	1	3	LdBPK_230007600, LdBPK_230007700, LdBPK_230007800, LdBPK_230007900
Chr27	661473	675022	ISC1	1.55	5/6	2 x amino acid transporter, 1 x diacyl glycerol acyltransferase, 2 x hypothetical protein	0	3	LdBPK_270021400, LdBPK_270021500, LdBPK_270021600, LdBPK_270021700, LdBPK_270021800
Chr34	1832827	1836997	ISC1	4.08	4/5	2 x proteasome beta 7 subunit, 1 x NADH-ubiquinone oxidoreductase complexI subunit	0	3	LdBPK_340051200, LdBPK_340051300, LdBPK_340051400, LdBPK_340051500
Chr30	1329640	1342851	CG	-0.67	6/6	3 x lorien, 3 x S-adenosyl methionine synthetase	6	6	LdBPK_300042200, LdBPK_300042300, LdBPK_300042400, LdBPK_300042500, LdBPK_300042600, LdBPK_300042700
Chr12	520316	602589	CG	-2.31	7/15	3 x Surface antigen protein 2, 1 x promastigote surface antigen, 3 x hypothetical protein	4	4	LdBPK_120012600, LdBPK_120013500, LdBPK_120013700, LdBPK_120014300, LdBPK_120014700, LdBPK_120014800, LdBPK_120015100
Chr31	153406	162528	ISC1	1.34	4/6	4 x amastin, 1 x hypothetical protein	4	4	LdBPK_310009700, LdBPK_310009800, LdBPK_310009900, LdBPK_310010000
Chr34	757215	779052	CG	-0.84	8/14	7 x amastin, 1 x hypothetical protein	7	7	LdBPK_340023500, LdBPK_340023600, LdBPK_340023700, LdBPK_340023800, LdBPK_340023900, LdBPK_340024000, LdBPK_340024200, LdBPK_340024300
Chr6	370741	398502	ISC1	1.15	6/6	Lipin, 2 x HypProt, dihydrofolate reductase, arginineN-methyltransferase, acyl-coenzyme a dehydrogenase	0	4	LdBPK_060013900, LdBPK_060014000, LdBPK_060014100, LdBPK_060014200, LdBPK_060014300, LdBPK_060014400
							25	38	65.7895	38		173.13

## Sheet: SingleGene_CNV_Summary
	CNV	Chr	Start	Stop	Annotation	Difference Copy Number Yeti-Core	Gene	Virulence, Surface, Antigen = 1	Hypothetical=0/Other=1
LdBPK_030009100:Ld03:146972:147307:60SacidicribosomalproteinP2,putative	1.0432	Ld03	146972	147307	60SacidicribosomalproteinP2,putative	1.0432	LdBPK_030009100	1	1
LdBPK_080013700:Ld08:389246:389827:amastin-likeprotein	-0.6104	Ld08	389246	389827	amastin-likeprotein	-0.6104	LdBPK_080013700	1	1
LdBPK_340023000:Ld34:739993:740574:amastin-likesurfaceprotein,putative	1.24535	Ld34	739993	740574	amastin-likesurfaceprotein,putative	1.24535	LdBPK_340023000	1	1
LdBPK_080012000:Ld08:304257:304481:Amastinsurfaceglycoprotein,putative	-0.68825	Ld08	304257	304481	Amastinsurfaceglycoprotein,putative	-0.68825	LdBPK_080012000	1	1
LdBPK_290019400:Ld29:561054:561635:Amastinsurfaceglycoprotein,putative	-0.5151	Ld29	561054	561635	Amastinsurfaceglycoprotein,putative	-0.5151	LdBPK_290019400	1	1
LdBPK_310010500:Ld31:178014:178628:Amastinsurfaceglycoprotein,putative	-0.55445	Ld31	178014	178628	Amastinsurfaceglycoprotein,putative	-0.55445	LdBPK_310010500	1	1
LdBPK_090006800:Ld09:67847:68221:AutophagyproteinAtg8ubiquitinlike,putative	0.8905	Ld09	67847	68221	AutophagyproteinAtg8ubiquitinlike,putative	0.8905	LdBPK_090006800	1	1
		Chr16	200121	200513	CorehistoneH2A/H2B/H3/H4/Histone-like transcriptionfactor CBF and archaeal histone	-0.77	LdBPK_160010800	1	1
LdBPK_100010300:Ld10:231593:233392:GP63,leishmanolysin	-0.71785	Ld10	231593	233392	GP63,leishmanolysin	-0.71785	LdBPK_100010300	1	1
LdBPK_100011200:Ld10:265039:266838:GP63,leishmanolysin	-0.7341	Ld10	265039	266838	GP63,leishmanolysin	-0.7341	LdBPK_100011200	1	1
LdBPK_140017300:Ld14:487149:497255:kinesinK39,putative	0.5841	Ld14	487149	497255	kinesinK39,putative	0.5841	LdBPK_140017300	1	1
LdBPK_360021700:Ld36:595664:596026:hypotheticalprotein	-0.9963	Ld36	595664	596026	hypotheticalprotein	-0.9963	LdBPK_360021700	0	0
LdBPK_220022800:Ld22:737032:744183:hypotheticalprotein,conserved	1.6381	Ld22	737032	744183	hypotheticalprotein,conserved	1.6381	LdBPK_220022800	0	0
LdBPK_280038300:Ld28:1163749:1166809:hypotheticalprotein,conserved	1.02555	Ld28	1163749	1166809	hypotheticalprotein,conserved	1.02555	LdBPK_280038300	0	0
LdBPK_030007500:Ld03:70090:77166:ApolipoproteinA1/A4/Edomaincontainingprotein,putative	1.1185	Ld03	70090	77166	ApolipoproteinA1/A4/Edomaincontainingprotein,putative	1.1185	LdBPK_030007500	0	1
LdBPK_220017400:Ld22:520288:520977:ChaC-likeprotein,putative	-1.0807	Ld22	520288	520977	ChaC-likeprotein,putative	-1.0807	LdBPK_220017400	1	1
LdBPK_140012500:Ld14:274018:274917:fattyacidelongase,putative	1.64515	Ld14	274018	274917	fattyacidelongase,putative	1.64515	LdBPK_140012500	0	1
LdBPK_110005600:Ld11:18775:22155:GRIPdomaincontainingprotein,putative	0.57245	Ld11	18775	22155	GRIPdomaincontainingprotein,putative	0.57245	LdBPK_110005600	0	1
LdBPK_210016800:Ld21:388525:388923:histoneH2A,putative	-0.64285	Ld21	388525	388923	histoneH2A,putative	-0.64285	LdBPK_210016800	0	1
LdBPK_100016900:Ld10:484806:485198:histoneH3,putative	-0.6408	Ld10	484806	485198	histoneH3,putative	-0.6408	LdBPK_100016900	0	1
LdBPK_250031500:Ld25:885350:885652:histoneH4	-0.7304	Ld25	885350	885652	histoneH4	-0.7304	LdBPK_250031500	0	1
LdBPK_350005100:Ld35:12745:13047:histoneH4	-0.5839	Ld35	12745	13047	histoneH4	-0.5839	LdBPK_350005100	0	1
LdBPK_270007300:Ld27:56691:60941:kinetoplast-associatedprotein-likeprotein	0.95265	Ld27	56691	60941	kinetoplast-associatedprotein-likeprotein	0.95265	LdBPK_270007300	0	1
LdBPK_350005300:Ld35:16858:18381:pyruvatekinase	-0.5094	Ld35	16858	18381	pyruvatekinase	-0.5094	LdBPK_350005300	0	1
LdBPK_170008600:Ld17:102149:106138:receptor-typeadenylatecyclase,putative	-0.693	Ld17	102149	106138	receptor-typeadenylatecyclase,putative	-0.693	LdBPK_170008600	0	1
LdBPK_300028500:Ld30:832413:833924:RNArecognitionmotif_a.k.a.RRM,RBD,orRNPdomain_/RNArecognitionmotif._a.k.a.RRM,RBD,orRNPdomain_,putative	1.0891	Ld30	832413	833924	RNArecognitionmotif_a.k.a.RRM,RBD,orRNPdomain_/RNArecognitionmotif._a.k.a.RRM,RBD,orRNPdomain_,putative	1.0891	LdBPK_300028500	0	1
LdBPK_340013800:Ld34:368269:369174:serine/threonine-proteinphosphatasePP1,putative	-0.5316	Ld34	368269	369174	serine/threonine-proteinphosphatasePP1,putative	-0.5316	LdBPK_340013800	0	1
LdBPK_310015900:Ld31:375078:376943:sodiumstibogluconateresistanceprotein,putative	-0.61035	Ld31	375078	376943	sodiumstibogluconateresistanceprotein,putative	-0.61035	LdBPK_310015900	0	1
LdBPK_280025800:Ld28:752382:753776:Zinctransporter3,putative	2.9861	Ld28	752382	753776	Zinctransporter3,putative	2.9861	LdBPK_280025800	0	1
								12	26
