# Supplementary material for: Integrated genomic and metabolomic profiling of ISC1, an emerging Leishmania donovani population in the Indian subcontinent
Source: Infect Genet Evol. 2018 Aug;62:170–8. doi: 10.1016/j.meegid.2018.04.021 (PMC6261844; doi:10.1016/j.meegid.2018.04.021)
Supplement: Supplementary file 5 — Supplementary Table S5 [file mmc5.xlsx]

## Sheet: Metabolites
DBS	ION MODE	Mass	RT	RT converted	RT authentic standards	RT authentic standard converted	KEGG/lipidmaps code	id	class	subclass	AA_mix_TR1	AA_mix_TR2	AA_mix_TR3	BHU568_0_MB_BR1_TR1	BHU568_0_MB_BR2_TR1	BHU568_0_MB_BR3_TR1	BHU568_0_MB_BR4_TR1	BHU573_0_MB_BR1_TR1	BHU573_0_MB_BR2_TR1	BHU573_0_MB_BR3_TR1	BHU573_0_MB_BR4_TR1	BPK275_0_MB_BR1_TR1	BPK275_0_MB_BR2_TR1	BPK275_0_MB_BR3_TR1	BPK275_0_MB_BR4_TR1	BPK282_0_MB_BR1_TR1	BPK282_0_MB_BR2_TR1	BPK282_0_MB_BR3_TR1	BPK282_0_MB_BR4_TR1	BPK406_6_MB_BR1_TR1	BPK406_6_MB_BR2_TR1	BPK406_6_MB_BR3_TR1	BPK406_6_MB_BR4_TR1	BPK519_12_MB_BR1_TR1	BPK519_12_MB_BR2_TR1	BPK519_12_MB_BR3_TR1	BPK519_12_MB_BR4_TR1	BPK604_0_MB_BR1_TR1	BPK604_0_MB_BR2_TR1	BPK604_0_MB_BR3_TR1	BPK604_0_MB_BR4_TR1	BPK612_0_MB_BR1_TR1	BPK612_0_MB_BR2_TR1	BPK612_0_MB_BR3_TR1	BPK612_0_MB_BR4_TR1	PS_1_TR1	PS_1_TR2	PS_1_TR3	PS_1_16_TR1
KEGG	NEG	262.116	376.484	6:16:29.032000			C01683	ornaline (nopalinic acid)	NA	NA	NA	NA	NA	0.00902295	0.0103124	0.0107687	0.0116604	0.00838568	0.0097282	0.0109059	0.0134446	0.0106422	0.0135219	0.010653	0.0120207	0.0176572	0.0132722	0.0160966	0.0120306	NA	NA	NA	NA	NA	NA	NA	NA	NA	NA	NA	NA	NA	NA	NA	NA	0.00529041	0.00726328	0.00841418	0.000626091
Ldo	POS	579.426	497.625	8:17:37.500000				GPC(22:0/1)	glycerophospholipids	glycerophosphocholines	NA	NA	NA	0.00070699	0.0007261	0.000953041	0.000565468	0.000468293	0.000593265	0.000654462	0.000497386	NA	NA	NA	NA	0.000923721	0.000960642	0.000970252	0.000775514	0.00136501	0.00191174	0.00157633	0.00102526	0.00090057	0.00105183	0.00157981	0.00191003	0.000942429	0.0010025	0.00135705	0.000780098	0.0010679	0.00148814	0.00157758	0.00226742	0.00104683	0.00117698	0.000616206	NA
Ldo	NEG	218.09	778.49	12:58:29.412000				glutamylalanine	amino acids, peptides and amino acid conjugates	polypeptides	NA	NA	NA	0.00203057	0.00434648	0.00344967	0.00308349	0.00107774	0.00159956	0.00213585	0.00332526	NA	0.000657155	NA	NA	0.018038	0.034288	0.0117921	0.0185808	0.0219873	0.0388983	0.136665	0.037804	0.0278758	0.0152066	0.026775	0.169877	0.0217458	0.0251977	0.0172111	0.0247779	0.0631926	0.0983322	0.15967	0.119279	0.057077	0.0855992	0.048409	0.00632101
Ldo	POS	246.121	670.741	11:10:44.444000				aspartyl-leucine, gamma-glutamyl-valine	amino acids, peptides and amino acid conjugates	polypeptides	NA	NA	NA	0.00774117	0.0116628	0.00925436	0.0154703	0.00565981	0.00679531	0.00780856	0.0136971	0.00662442	0.0143831	0.00683438	0.0132461	0.0189722	0.0179173	0.0214576	0.0157682	0.200775	0.247214	0.433226	0.20792	0.054031	0.0465267	0.057101	0.117058	0.0684193	0.0857531	0.0732481	0.0749335	0.0763197	0.0955296	0.116344	0.0906092	0.0951888	0.114274	0.0953013	0.00729204
KEGG	NEG	258.085	364.596	6:04:35.789000			C16744, C05131	sphongothymidine, (1-Ribosylimidazole)-4-acetate	NA	NA	NA	NA	NA	0.0016336	0.00330104	0.00300371	0.00259721	0.00194961	0.00294177	0.00342129	0.00699996	0.00122374	0.00146885	0.00271999	0.0018715	0.00755757	0.00500518	0.0060958	0.00599307	0.0108927	0.00944374	0.00895195	0.00662519	0.00757398	0.00412183	0.0104986	0.00599196	0.00482669	0.0137315	0.00893126	0.00623893	0.00377121	0.00638744	0.0051628	0.00796117	0.00813647	0.00730419	0.0121238	NA
Ldo	POS	547.364	520.216	8:40:12.941000				GPC(20:2/1)	glycerophospholipids	glycerophosphocholines	NA	NA	NA	0.00757718	0.00850019	0.0108434	0.00465914	0.00662035	0.00986761	0.0127044	0.0119577	0.00584295	0.00487529	0.00371192	0.00445152	0.00931822	0.00972473	0.00905943	0.00857928	0.0444915	0.0736188	0.0754202	0.0423849	0.0236482	0.0180268	0.0348742	0.065336	0.0235121	0.0322244	0.0445996	0.0293232	0.0259986	0.0262943	0.0340495	0.0552952	0.0364617	0.0361281	0.0264224	0.00347693
Ldo	POS	250.062	754.389	12:34:23.333000	12.7619	0:12:45.714000		glutamylcysteine	amino acids, peptides and amino acid conjugates	polypeptides	0.00140512	NA	NA	0.00335184	0.0037561	0.00582269	0.00364417	0.00360116	0.0050248	0.00395973	0.00478196	0.00272298	0.00350834	0.00245902	0.00329616	0.0155971	0.0154573	0.0183608	0.0126295	0.0196859	0.0268581	0.0451191	0.0184171	0.0183954	0.0184712	0.0264312	0.0408307	0.0100276	0.0137909	0.0146012	0.0113248	0.0237171	0.0360696	0.037893	0.043058	0.0191423	0.0204344	0.0066308	0.00185851
Ldo	POS	545.348	525.529	8:45:31.765000				GPC(20:3/1)	glycerophospholipids	glycerophosphocholines	NA	NA	NA	0.00827638	0.00948053	0.0135729	0.00615972	0.00889387	0.0113975	0.0183457	0.0177013	0.00922222	0.00908762	0.00532821	0.00870072	0.0177454	0.0172693	0.0191663	0.0164477	0.0594308	0.0842214	0.0950395	0.0494113	0.0297911	0.0248666	0.0516947	0.105477	0.0386002	0.0473823	0.061738	0.0536185	0.0319488	0.0374831	0.0505229	0.0728967	0.0498884	0.0523737	0.0398385	0.00517501
Ldo	POS	549.38	514.667	8:34:40				GPC(20:1/1)	glycerophospholipids	glycerophosphocholines	NA	NA	NA	0.00229326	0.00157686	0.00352161	0.000990181	0.00177235	0.0024258	0.00293431	0.00211168	0.000906713	0.00099207	0.000686575	0.000859457	0.00313388	0.00297548	0.00282665	0.00233311	0.00668639	0.0113543	0.0121649	0.00617794	0.00464982	0.00385168	0.00689053	0.0120391	0.00524137	0.00674333	0.00804463	0.00634266	0.00505145	0.00642861	0.00781348	0.0100143	0.00650971	0.00696427	0.00517523	0.000609026
Ldo	POS	267.097	626.767	10:26:46	10.4654	0:10:27.924000		adenosine	purines/pyrimidines and conjugates	purines	NA	NA	NA	0.0163949	0.0296175	0.0319011	0.0359767	0.0235124	0.0377946	0.0409686	0.0651715	0.16395	0.205356	0.0899032	0.164064	0.0702788	0.0576799	0.0714643	0.0500787	0.232539	0.561816	0.8653	0.1823	0.0830186	0.0621332	0.0954271	0.404043	0.258994	0.496245	0.553983	0.324082	0.0766981	0.0709103	0.183336	0.236245	0.206528	0.217713	0.215151	0.0211514
Ldo	NEG	188.116	802.737	13:22:44.211000	14.3266	0:14:19.597000		acetyl-lysine, glycyl-leucine	amino acids, peptides and amino acid conjugates	polypeptides	0.00381119	0.00409872	0.00638655	0.0068652	0.0126856	0.0102421	0.010362	0.00305867	0.00651856	0.00931936	0.00696989	0.0167531	0.0183971	0.0172322	0.011109	0.00356157	0.00423474	0.00436671	0.00407711	0.0432606	0.0555154	0.0856346	0.0442278	0.0143659	0.0196427	0.0271948	0.0409873	0.0266623	0.043508	0.0464767	0.0427621	0.00678021	0.0316149	0.0303593	0.0301474	0.0165338	0.0182157	0.0210258	0.00221603
Ldo	POS	569.349	511.647	8:31:38.824000				GPC(22:5/1)	glycerophospholipids	glycerophosphocholines	NA	NA	NA	0.0140313	0.0130603	0.0171581	0.00743376	0.00896851	0.014551	0.0218706	0.0250223	0.0169885	0.0167226	0.00994398	0.0118882	0.0165032	0.0161802	0.0164899	0.0150864	0.0465443	0.0835338	0.0758657	0.0404553	0.0231087	0.0185215	0.040252	0.0889904	0.0391887	0.0534746	0.0699592	0.0485418	0.0267869	0.0313163	0.0469836	0.0582601	0.0419528	0.0441679	0.0342752	0.0042029
Ldo	POS	519.333	533.392	8:53:23.529000				GPC(18:2/1)	glycerophospholipids	glycerophosphocholines	NA	NA	NA	0.0255249	0.0271895	0.0407122	0.0187264	0.0202931	0.0322491	0.0403073	0.0379526	0.0467284	0.0419611	0.0271939	0.0350754	0.0254278	0.0278216	0.0285875	0.0282984	0.0905204	0.134969	0.145893	0.0799979	0.0521385	0.0565565	0.093842	0.180649	0.0654413	0.0819344	0.130843	0.0858707	0.0648846	0.0713704	0.0835567	0.13305	0.0820446	0.0985266	0.0744721	0.0079231
Ldo	POS	535.364	521	8:41:00				GPC(19:1/1)	glycerophospholipids	glycerophosphocholines	NA	NA	NA	0.00154029	0.0011081	0.00169348	0.000884517	0.00232417	0.00229023	0.00312258	0.00281182	0.00127159	0.00133081	0.00107281	0.00136046	0.00219969	0.00155079	0.00186778	0.0014546	0.00447963	0.0072375	0.00656796	0.00406503	0.00330308	0.00207132	0.00397668	0.00872309	0.0032844	0.00494714	0.00622927	0.00407127	0.00410083	0.00428318	0.00453833	0.00671946	0.00455337	0.00414448	0.00367242	0.000556584
Ldo	POS	141.019	1211.77	20:11:46.316000	20.2687	0:20:16.120000		phosphorylethanolamine	glycerophospholipids	precursor GPE	NA	NA	NA	0.00863222	0.00828759	0.00865273	0.00668225	0.011866	0.0144831	0.0144144	0.021458	0.0123117	0.0172984	0.0120791	0.0148682	0.0109869	0.0110931	0.0097411	0.00868537	0.0296056	0.0337698	0.0357702	0.0351103	0.0227969	0.0267567	0.0276854	0.0419669	0.0352058	0.0546654	0.0618519	0.0621533	0.0302943	0.0342986	0.0349583	0.0346161	0.0254353	0.0336246	0.0298047	0.00169086
Ldo	POS	112.027	375.18	6:15:10.820000	6.13937	0:06:08.362000		uracil	purines/pyrimidines and conjugates	pyrimidines	0.000444256	NA	NA	0.00844736	0.00560705	0.0131784	0.00598063	0.00502872	0.0150197	0.0165817	0.00428294	0.00960963	0.0119053	0.0253399	0.00960852	0.018704	0.0131277	0.00903057	0.0085936	0.0196196	0.0360058	0.0398345	0.0137322	0.0227639	0.0123146	0.0378298	0.0206014	0.0709413	0.0495781	0.084116	0.0210746	0.0194134	0.0486289	0.0356742	0.0495541	0.0189167	0.0304156	0.028959	0.00233007
Ldo	POS	521.349	526.725	8:46:43.529000				GPC(18:1/1)	glycerophospholipids	glycerophosphocholines	NA	NA	NA	0.0279405	0.0279787	0.054022	0.0203481	0.0220209	0.0312363	0.0455055	0.0377776	0.0177617	0.018994	0.0111934	0.0157017	0.0553415	0.047524	0.0511553	0.0459492	0.0665793	0.103388	0.110899	0.0626481	0.0606563	0.0542808	0.109468	0.180893	0.0664667	0.08388	0.119973	0.0913906	0.0708578	0.0820428	0.100672	0.159952	0.0848279	0.0963864	0.0679698	0.00852113
Ldo	POS	507.333	535.465	8:55:27.907000				GPC(17:1/1)	glycerophospholipids	glycerophosphocholines, glycerophosphoethanolamines	NA	NA	NA	0.000290772	0.000629247	0.000947382	0.000309003	0.000289592	0.000645462	0.000937052	0.000740626	0.000221731	NA	0.000195749	0.000282262	0.00082378	0.000785559	0.000745659	0.000865286	0.00111142	0.00143518	0.00193908	0.000869635	0.00111844	0.00098609	0.00166745	0.003585	0.00107426	0.00159775	0.0016106	0.00107735	0.00125936	0.00147866	0.00198364	0.00306274	0.00131529	0.0013783	0.00118836	NA
Ldo	POS	517.317	540.059	9:00:03.529000				GPC(18:3/1)	glycerophospholipids	glycerophosphocholines	NA	NA	NA	0.0187389	0.0242135	0.0349506	0.0230165	0.0208277	0.0268741	0.0376337	0.0450263	0.0610311	0.0560584	0.0227179	0.0511982	0.0422914	0.0427731	0.0577361	0.0463805	0.0864157	0.113483	0.135048	0.0628329	0.0640766	0.0564239	0.102021	0.246777	0.0897444	0.101201	0.141353	0.0970673	0.0637143	0.0804492	0.111812	0.166482	0.103704	0.106931	0.0949645	0.0098069
Ldo	NEG	116.011	361.095	6:01:05.714000	4.87508	0:04:52.505000		maleic acid, fumarate	fatty acyls	short chain dicarboxylic acids	0.0454891	0.0641382	0.0507828	0.0837882	0.112433	0.0889844	0.109994	0.0825263	0.101506	0.0971125	0.125261	0.117732	0.136283	0.156749	0.0187975	0.0672613	0.0671443	0.0525074	0.022092	0.276598	0.290555	0.26468	0.0202538	0.186076	0.162366	0.405614	0.038392	0.222004	0.271911	0.344849	0.313261	0.24643	0.386593	0.162456	0.2663	0.236658	0.334184	0.197715	0.0621101
Ldo	POS	475.27	252.581	4:12:34.884000				GPE(18:3/1)	glycerophospholipids	lysophosphatidylethanolamines	NA	NA	NA	0.00201789	0.00287097	0.00276235	0.00270016	0.00246185	0.0027634	0.00363985	0.00410571	0.00298639	0.00407283	0.0021807	0.00392787	0.00302524	0.00203565	0.00275747	0.0023902	0.00432493	0.00604716	0.00738194	0.00344921	0.00561569	0.0055737	0.00706044	0.0174172	0.00785963	0.00855133	0.00908624	0.00681297	0.00569813	0.00841182	0.00966424	0.0119644	0.00623873	0.00581917	0.00796593	NA
Ldo	NEG	215.056	920.077	15:20:04.615000				glycerylphosphorylethanolamine	glycerophospholipids	PE breakdown product	NA	NA	NA	0.0282914	0.018988	0.0383523	0.0225566	0.0120645	0.0230568	0.0308281	0.0231564	0.0234982	0.0435349	0.0330841	0.0365722	0.0191152	0.0121627	0.0194972	0.0125673	0.042299	0.0722362	0.0813663	0.0533406	0.0365703	0.0382909	0.0624791	0.0499797	0.0621098	0.105012	0.112438	0.0884191	0.0616191	0.0898751	0.0661822	0.0851493	0.0447562	0.0451557	0.0489088	0.00306029
Ldo	NEG	334.067	873.431	14:33:25.882000				glycerophosphoinositol	glycerophospholipids	glycerophosphoinositols	NA	NA	NA	0.0720841	0.0633682	0.0948026	0.0664376	0.0353625	0.0610392	0.0728766	0.0659374	0.0713672	0.122018	0.0821614	0.102566	0.117914	0.0984156	0.129863	0.106535	0.160266	0.236491	0.21383	0.211565	0.109983	0.124733	0.203413	0.200417	0.15974	0.241825	0.276425	0.223875	0.171636	0.224641	0.174739	0.220468	0.147881	0.148496	0.146316	0.0139492
Ldo	POS	598.312	247.961	4:07:57.647000				GPI(18:1/1)	glycerophospholipids	glycerophosphoinositols , glycerophosphoinositols	NA	NA	NA	0.00622023	0.00890614	0.00984368	0.00672732	0.00408266	0.00617728	0.0107387	0.00590441	0.00392885	0.00405013	0.00366524	0.00340575	0.00682822	0.00807644	0.00753548	0.00693647	0.0137181	0.0172984	0.0206795	0.0110919	0.0111031	0.010326	0.0188772	0.0262797	0.0117655	0.0161329	0.0160199	0.0128541	0.0132902	0.012999	0.0194831	0.0256477	0.015965	0.0292705	0.0241314	0.00157857
Ldo	POS	517.317	252.765	4:12:45.882000				GPS(14:4/1)	glycerophospholipids	glycerophosphocholines	NA	NA	NA	0.0271809	0.0467603	0.0364425	0.0301054	0.0227043	0.0344159	0.0452491	0.0483236	0.0588026	0.0555112	0.0372783	0.0599765	0.0333792	0.0480211	0.0415348	0.0427039	0.0813056	0.118314	0.129324	0.0587723	0.0627209	0.0463401	0.0888193	0.247958	0.0748827	0.11198	0.110976	0.0869929	0.0747295	0.0947325	0.133398	0.165987	0.111605	0.0989507	0.0600649	0.0078263
Ldo	POS	188.153	1715.47	1 day, 4:35:28.163000				trimethyl-lysine	amino acids, peptides and amino acid conjugates	amino acids	NA	NA	NA	0.00579267	0.00876095	0.00720677	0.00674719	0.00363609	0.00729545	0.00677298	0.00898421	0.00854787	0.0114945	0.011165	0.012331	0.0106737	0.00788522	0.01075	0.00915247	0.0278371	0.0382339	0.0467501	0.0233014	0.0119588	0.0113174	0.0177948	0.0278729	0.0234176	0.0285626	0.0243101	0.0261669	0.00973806	0.0152632	0.0178106	0.0195347	0.0157246	0.0212638	0.0159445	NA
Ldo	POS	567.333	516.922	8:36:55.294000				GPC(22:6/1)	glycerophospholipids	glycerophosphocholines	NA	NA	NA	0.0231076	0.0243479	0.0308277	0.014077	0.0190409	0.0291361	0.041365	0.0482235	0.041318	0.0361962	0.0204703	0.0303585	0.031692	0.0325779	0.0360591	0.0310631	0.0742145	0.116347	0.114983	0.0535882	0.0361102	0.0280389	0.0618819	0.143406	0.0642085	0.0995012	0.124932	0.0789655	0.0456117	0.0457095	0.0659371	0.095522	0.0728699	0.0722199	0.0535298	0.00685264
Ldo	POS	479.301	252.255	4:12:15.294000				GPE(18:1/1)	glycerophospholipids	glycerophosphoethanolamines , glycerophosphocholines , lysophosphatidylethanolamines	NA	NA	NA	0.00740788	0.00629187	0.00775962	0.00547385	0.00476075	0.00643669	0.00753243	0.006924	0.00266417	0.00366007	0.00246944	0.00371608	0.00607363	0.00659012	0.00654516	0.00708242	0.00842253	0.0124633	0.0114135	0.009493	0.0110547	0.0110048	0.0156325	0.0287607	0.0129397	0.0143039	0.0161835	0.0147539	0.0119229	0.0127162	0.0168356	0.0212464	0.0122503	0.0125994	0.0150117	0.00284845
KEGG	NEG	321.1	661.093	11:01:05.581000			C04544, C11347	S-Methylglutathione, glutamyl-cysteinyl-alanine	NA	NA	NA	NA	NA	0.00204542	0.00152722	0.0030494	0.00216636	0.00261718	0.00257523	0.00270018	0.00524045	0.0039621	0.00623537	0.00291588	0.00452019	0.00330668	0.00352528	0.00557477	0.00339199	0.00837856	0.0121291	0.017347	0.00632689	0.00393157	0.00314218	0.00568066	0.010127	0.00628852	0.0109032	0.0125851	0.00813397	0.00494788	0.00578615	0.0078231	0.00859679	0.00640592	0.00699681	0.000487837	NA
Ldo	POS	126.043	359.133	5:59:08	5.45095	0:05:27.057000		thymine	purines/pyrimidines and conjugates	pyrimidines	NA	NA	NA	0.000940925	0.000968809	0.00132355	0.000875806	0.000889807	0.000849429	0.000532464	0.000848138	0.00116269	0.00184295	0.00144454	0.00174762	0.00116137	0.00168095	0.00145478	0.00100261	0.0022162	0.00391104	0.00480974	0.00143288	0.00241265	0.00176985	0.00186213	0.00214711	0.00435176	0.00468381	0.005668	0.00319238	0.00114699	0.0025523	0.00151725	0.00136849	0.00261918	0.00284069	0.00296663	0.000535926
Ldo	POS	156.054	1184.27	19:44:16.471000				5-Hydroxymethyl-4-methyluracil, 4-imidazolone-5-propionic acid, imidazolelactic acid	purines/pyrimidines and conjugates, amino acids, hydroxyl acids	pyrimidines, NA, short chain hydroxyl acids	NA	NA	NA	0.0223435	0.0288054	0.0284239	0.0264595	0.0236002	0.0327467	0.0379658	0.0416113	0.0192089	0.0315561	0.0227435	0.030024	0.0258769	0.0217043	0.0191295	0.0217907	0.0609225	0.0941415	0.103568	0.0693899	0.0317364	0.0268086	0.0409068	0.0473592	0.0784378	0.113594	0.109926	0.0897133	0.0312433	0.0486559	0.0438647	0.048778	0.0420242	0.0530756	0.0374281	0.0039801
Ldo	POS	146.106	1678.44	1 day, 3:58:26.316000	31.134	0:31:08.040000		lysine	amino acids, peptides and amino acid conjugates	amino acids	1.116	1.37208	1.58281	0.820231	1.04452	1.13334	0.921092	0.642011	0.947041	0.960783	1.31262	0.465894	0.628084	0.489786	0.621505	0.346589	0.30204	0.326736	0.30262	1.44009	1.85927	2.50636	1.60669	1.10024	0.936493	1.34918	2.35074	1.81212	2.34061	2.21321	2.47863	0.818567	1.19027	1.60039	1.36991	1.34921	1.53602	1.24586	0.0860006
Ldo	NEG	324.036	822.283	13:42:17	12.7993	0:12:47.959000		pseudouridine-5-phosphate, UMP	purines/pyrimidines and conjugates	pyrimidines	NA	NA	NA	0.0100154	0.0144557	0.0140428	0.0132451	0.0117674	0.0161182	0.0166891	0.0200133	0.0267554	0.038447	0.0253729	0.0331817	0.0226596	0.0264062	0.0260679	0.024527	0.0313544	0.0951982	0.168255	0.0339371	0.0110511	0.0103924	0.014919	0.0912996	0.0224305	0.0808998	0.0734078	0.0462079	0.0120725	0.0131166	0.0339012	0.0334947	0.0320503	0.0413258	0.0354586	0.00397475
Ldo	NEG	113.048	797.353	13:17:21.176000				pyrroline carboxylate	other	other	NA	NA	NA	0.0031721	0.00354469	0.0034907	0.00515006	0.00311873	0.00305252	0.00419537	0.00613797	0.00597553	0.0132587	0.00817569	0.0050024	0.00438308	0.0029376	0.00383903	0.00463876	0.00899268	0.0143008	0.015896	0.0152798	0.00514256	0.00491122	0.00885054	0.0108491	0.00876286	0.013336	0.0120719	0.0115959	0.00357365	0.00639366	0.00570418	0.00573715	0.00607519	0.0049945	0.00848145	0.000712327
Ldo	POS	131.095	671.238	11:11:14.286000	10.9439	0:10:56.633000		isoleucine, leucine	amino acids, peptides and amino acid conjugates	amino acids	10.8725	12.8364	14.7735	5.26592	6.89989	7.09165	7.12291	4.67715	6.10584	6.18268	7.92285	11.7708	17.2413	10.6796	15.8124	7.21093	6.32892	7.04268	5.28379	25.7466	31.4911	37.2028	26.0033	9.32364	8.90914	12.0188	14.5533	16.6894	22.9386	22.1597	18.8416	10.24	14.0685	12.2434	13.1219	15.4671	18.3758	15.9279	1.18715
Ldo	POS	493.317	363.844	6:03:50.667000				GPC(16:1/1)	glycerophospholipids	glycerophosphoethanolamines , glycerophosphocholines	NA	NA	NA	0.00185202	0.00195868	0.00271529	0.00224336	0.00170418	0.00203374	0.00236486	0.00187848	0.00174834	0.00186022	0.00221549	0.00250202	0.00409793	0.00390754	0.00220516	0.00244149	0.0058839	0.00648892	0.00611686	0.00506089	0.00386681	0.00323415	0.00360875	0.00394903	0.00507792	0.00538513	0.00630265	0.00517552	0.00444065	0.00616387	0.00507534	0.00531132	0.00435424	0.00225009	0.00302343	NA
Ldo	POS	175.096	997.14	16:37:08.421000	16.3822	0:16:22.929000		citrulline	amino acids, peptides and amino acid conjugates	amino acids	1.37218	1.45878	1.54273	0.0542205	0.0589519	0.0497626	0.0524356	0.058253	0.0607847	0.0533895	0.0630034	0.0383028	0.0564395	0.0370394	0.0512486	0.127972	0.106542	0.105922	0.0501	0.131848	0.217985	0.294274	0.108792	0.081077	0.0563935	0.091179	0.128867	0.190259	0.25975	0.19314	0.137654	0.0743023	0.112066	0.110995	0.0580226	0.107185	0.113504	0.080704	0.0076489
Ldo	POS	479.301	364.549	6:04:32.941000				GPC(15:1/1)	glycerophospholipids	glycerophosphoethanolamines , glycerophosphocholines , lysophosphatidylethanolamines	NA	NA	NA	0.00901899	0.00963164	0.0130081	0.00951829	0.00829728	0.00843385	0.0111548	0.0112687	0.00419907	0.0058673	0.00376698	0.00647147	0.0113942	0.0103497	0.01541	0.00992629	0.0136997	0.0171845	0.0172494	0.0125442	0.0158921	0.0141605	0.0185006	0.0285366	0.0221025	0.0209741	0.0217854	0.0184753	0.0163093	0.0199296	0.0268893	0.0310265	0.0172182	0.0106958	0.0192644	0.00203673
Ldo	POS	151.049	648.348	10:48:20.870000	12.1588	0:12:09.529000		guanine	purines/pyrimidines and conjugates	purines	NA	NA	NA	0.000951744	NA	0.00201352	NA	NA	0.000887466	0.00115552	0.00136135	NA	NA	0.0011036	NA	0.00313104	0.0025503	0.00305378	0.0018476	0.00265211	0.00443532	0.00815291	0.00264113	0.00222777	0.00184	0.00128314	0.00309333	0.00412589	0.00457038	0.00595272	0.00356936	0.00192245	0.00203776	0.00256986	0.00389886	0.00279394	0.00284893	0.00226901	NA
Ldo	NEG	347.063	966.933	16:06:56	14.2981	0:14:17.885000		AMP	purines/pyrimidines and conjugates	purines	NA	NA	NA	0.00600228	0.00639268	0.00811795	0.00604249	0.00455133	0.00731229	0.00768183	0.0079429	0.00722878	0.0104273	0.00983313	0.0104375	0.00989529	0.0104027	0.0113062	0.0087983	0.0110999	0.0278411	0.0364997	0.012676	0.00663741	0.00636581	0.0121416	0.0278512	0.010568	0.0257164	0.0289023	0.0154601	0.00763452	0.00886067	0.0198962	0.0240822	0.0132529	0.0149818	0.0139535	0.00100752
Lipidmaps	POS	230.058	1678.19	1 day, 3:58:11.579000			LMPK13110003	visnagin	NA	NA	0.0337083	0.0400544	0.0482343	0.0336118	0.0411174	0.0401448	0.0323336	0.0284358	0.0402189	0.0353914	0.05071	0.0192389	0.0224117	0.0170573	0.0217481	0.0137172	0.0112507	0.0132638	0.0112825	0.051983	0.0682983	0.0809389	0.0549187	0.0414782	0.0311144	0.048487	0.0771423	0.0691932	0.0840432	0.0792291	0.088153	0.0299543	0.045066	0.0599447	0.0447931	0.0467184	0.0551854	0.047694	0.00466906
Ldo	POS	115.063	791.778	13:11:46.667000	13.3115	0:13:18.690000		proline	amino acids, peptides and amino acid conjugates	amino acids	4.39736	5.32372	5.56294	0.875298	0.805434	1.42505	1.30927	2.66249	2.10553	2.57131	3.72692	1.19549	2.36358	1.83715	1.67251	3.16515	1.68387	2.95169	1.74009	2.30386	4.19313	3.00411	2.73628	2.32006	3.11543	7.24725	5.81478	4.09673	6.55095	7.70591	5.95829	2.26465	3.50467	4.10393	4.43964	3.2773	3.02385	3.83678	0.284424
Ldo	POS	283.091	648.491	10:48:29.474000	10.8412	0:10:50.473000		guanosine	nucleoside analogues	miscellaneous nucleosides	NA	NA	NA	0.00289095	0.00252644	0.00344722	0.00291988	0.00223884	0.00387206	0.00399633	0.00430584	0.00429643	0.00501154	0.00441836	0.00424831	0.00623767	0.00672137	0.00545326	0.00340498	0.00706615	0.0109416	0.0222862	0.00616634	0.00307746	0.00391437	0.00433689	0.00817978	0.00822992	0.0101635	0.0116397	0.0100376	0.00416052	0.00469345	0.0055776	0.00689268	0.00615434	0.00685613	0.00522311	0.000950827
Ldo	POS	807.577	380.961	6:20:57.647000				GPC(38:5/2)	glycerophospholipids	glycerophosphocholines, glycerophosphates	NA	NA	NA	0.0795926	0.0736447	0.0752124	0.09178	0.0962487	0.0961504	0.0815046	0.11599	0.0650704	0.0806757	0.0559237	0.0691291	0.105287	0.0998529	0.0870025	0.0730669	0.176018	0.215389	0.242442	0.170151	0.104536	0.0946734	0.109293	0.146815	0.112433	0.141833	0.160936	0.134008	0.107726	0.128941	0.120399	0.129139	0.152778	0.186527	0.0686462	0.0142325
Ldo	POS	811.608	380.569	6:20:34.118000				GPC(38:3/2)	glycerophospholipids	glycerophosphocholines, glycerophosphoethanolamines	NA	NA	NA	0.034519	0.0306209	0.0358616	0.0344346	0.0302778	0.038851	0.0342064	0.0386377	0.0182842	0.0242256	0.0177747	0.023668	0.0642928	0.0624664	0.0524738	0.040605	0.0881067	0.0967967	0.105979	0.0805902	0.050638	0.0407351	0.0510489	0.056322	0.0492643	0.0698577	0.068936	0.0588038	0.0490869	0.058258	0.0519147	0.0626252	0.0609062	0.060025	0.020499	0.00489891
Ldo	POS	537.512	218.385	3:38:23.077000				SP(34:1), N-(hexadecanoyl)-sphing-4-enine	SL and sphingoid bases, SL and sphingoid bases	ceramides, ceramides	NA	NA	NA	0.0833685	0.0747731	0.0850447	0.101763	0.0813708	0.0684872	0.0748432	0.0845772	0.0437455	0.0615682	0.0570803	0.0525844	0.102274	0.104651	0.144132	0.0837967	0.138567	0.159794	0.189986	0.127348	0.153646	0.134006	0.138428	0.168899	0.177242	0.193028	0.216531	0.195922	0.106393	0.13028	0.167375	0.158164	0.11314	0.0844611	0.0602592	0.0322963
Ldo	POS	477.286	252.26	4:12:15.600000				GPE(18:2/1)	glycerophospholipids	lysophosphatidylethanolamines	NA	NA	NA	0.00738903	0.00930219	0.00956452	0.00533201	0.00695936	0.00673892	0.0103382	0.00892546	0.007683	0.0078492	0.00694017	0.00975699	0.00697111	0.00506316	0.0082769	0.00506815	0.0112721	0.0148685	0.0137118	0.0122971	0.0116733	0.00924817	0.0125747	0.0238292	0.013482	0.0146728	0.0165352	0.0131755	0.0104691	0.0134873	0.0148128	0.0169414	0.0124191	0.0116047	0.0100837	0.00177694
Ldo	POS	809.592	380.314	6:20:18.824000				GPC(38:4/2)	glycerophospholipids	glycerophosphocholines, glycerophosphoethanolamines	NA	NA	NA	0.0540866	0.0511172	0.0542778	0.0538003	0.0577988	0.0673859	0.0537568	0.0630808	0.0303006	0.0341833	0.0265292	0.0328039	0.0727912	0.0649716	0.0594937	0.0459461	0.0978429	0.130205	0.140259	0.108815	0.0641392	0.0565864	0.0646729	0.0798971	0.0704397	0.0927007	0.100501	0.0827518	0.0678624	0.0782066	0.0699619	0.0753117	0.0853627	0.104213	0.0334113	0.00861088
Ldo	POS	531.332	534.543	8:54:32.609000				GPC(19:3/1)	glycerophospholipids	glycerophosphocholines	NA	NA	NA	0.000715801	0.000909377	0.000835331	0.000295269	0.000826681	0.00110201	0.00120688	0.00101048	0.000728645	0.00106728	0.000818599	0.000912261	0.000607919	0.000691416	0.000817904	0.000806599	0.00129959	0.00147095	0.00180298	0.00085693	0.000850609	0.000983149	0.00153974	0.00309358	0.00102949	0.00116576	0.00178863	0.00137517	0.00108214	0.00122404	0.00152778	0.00208666	0.00143329	0.00150558	0.00142811	NA
Ldo	POS	555.523	221.104	3:41:06.250000				N-(hexadecanoyl)-4S-hydroxysphinganine	SL and sphingoid bases	ceramides	NA	NA	NA	0.00379514	0.00296151	0.0042643	0.00407583	0.00362086	0.00346552	0.00366479	0.00355279	0.00269885	0.0026992	0.002901	0.00259965	0.00540101	0.00441331	0.00447569	0.00325429	0.00587424	0.0063593	0.00726816	0.00567465	0.00616768	0.00561708	0.00635074	0.00634101	0.00642052	0.00747557	0.00997181	0.00772022	0.00529657	0.00548106	0.00727778	0.00772463	0.00398192	0.00717523	0.00318471	0.00204313
Lipidmaps	NEG	88.016	356.762	5:56:45.714000			LMFA01060077	pyruvic acid (2-oxo-propionic acid)	fatty acyls	NA	0.0307794	0.0502949	0.0460382	0.0419247	0.0460211	0.0534841	0.0683546	0.0351059	0.0663638	0.0774802	0.0612919	0.0294532	0.044664	0.0516011	0.0323257	0.0661521	0.0676229	0.0504397	0.0666166	0.0673048	0.136463	0.104919	0.0543891	0.0731537	0.0631646	0.0952249	0.0992013	0.0962573	0.227211	0.192222	0.0998543	0.0700208	0.107438	0.0660606	0.092215	0.0817286	0.132205	0.0729557	0.0121451
Ldo	POS	807.577	253.469	4:13:28.163000				GPP(43:6/2)	glycerophospholipids	glycerophosphocholines, glycerophosphates	NA	NA	NA	0.0501585	0.0323853	0.0292705	0.0318847	0.0479898	0.0375864	0.0357409	0.0391753	0.0254315	0.0262691	0.0213832	0.0299057	0.0494793	0.0418891	0.0333045	0.0288014	0.0873451	0.0803289	0.0787103	0.0814478	0.0574174	0.0449036	0.0380255	0.0487103	0.0522386	0.0485089	0.0477759	0.0464377	0.0531168	0.0567289	0.0558696	0.0411782	0.0540698	0.0374108	0.0196482	0.00816194
Ldo	NEG	119.058	877.381	14:37:22.857000	14.5973	0:14:35.836000		homoserine, threonine	amino acids, peptides and amino acid conjugates	amino acids	0.0177889	0.0133675	0.0192458	0.488664	0.339391	0.547988	0.657123	0.242569	0.279466	0.40498	0.545539	0.0864305	0.194062	0.150068	0.167271	0.541002	0.284954	0.573138	0.428925	0.850277	1.24312	0.739079	1.01006	0.365656	0.377071	0.665408	0.566713	0.47369	0.776704	0.642773	0.511173	0.471687	0.527932	0.408195	0.480068	0.527677	0.582814	0.562882	0.056191
Ldo	NEG	226.107	1720.61	1 day, 4:40:36.735000				carnosine	amino acids, peptides and amino acid conjugates	amino acids	0.604595	0.675272	0.659044	0.00202878	0.00305802	0.00238006	0.00232289	0.000861863	0.00298042	0.00273648	0.00460285	0.00657638	0.0110583	0.00718815	0.00991427	0.00337437	0.00340631	0.00306767	0.00328788	0.00901765	0.0103874	0.0117071	0.00944449	0.00382971	0.0035158	0.00568889	0.00605531	0.00323074	0.00670386	0.00682458	0.00512543	0.00463993	0.00635689	0.003677	0.0060187	0.00702826	0.0064645	0.00553882	NA
Ldo	POS	88.1001	1877.67	1 day, 7:17:40.385000	31.3242	0:31:19.450000		putrescine	amines	polyamines	NA	NA	NA	0.0413653	0.0737492	0.0620737	0.0287486	0.0624768	0.0845613	0.0618411	0.104898	0.0517593	0.0447885	0.0233439	0.0575228	0.0769289	0.0708994	0.068399	0.0819736	0.0633539	0.0583475	0.102545	0.0658776	0.0941669	0.0912028	0.101715	0.159781	0.113048	0.137394	0.177345	0.139481	0.0899628	0.11577	0.108757	0.124503	0.0970451	0.0715359	0.0625351	NA
Ldo	NEG	280.24	220.906	3:40:54.340000				linoleic acid	fatty acids	long chain fatty acids	NA	0.000100141	0.000115954	0.00159796	0.00142435	0.00182676	0.00105759	0.00124679	0.00163498	0.00185355	0.00223407	0.00127658	0.00168105	0.00204621	0.00182895	0.00164655	0.00131087	0.00190699	0.00148005	0.00129202	0.00460456	0.00495088	0.00316037	0.00100245	0.0011346	0.00235244	0.00537317	0.0018271	0.00175302	0.00261661	0.00308902	0.00168107	0.00213338	0.00301202	0.00505945	0.00139915	0.00470492	0.00513259	0.000863467
Ldo	POS	563.528	218.381	3:38:22.857000				SP(36:2)	SL and sphingoid bases	ceramides	NA	NA	NA	0.00152374	0.00152632	0.00199569	0.00217469	0.00143587	0.00152022	0.0015032	0.00129741	0.00122489	0.000966865	0.00133011	0.00153419	0.001442	0.00154997	0.00203637	0.00105665	0.00316041	0.00277711	0.00304659	0.00269687	0.00198408	0.00199476	0.00224999	0.00281156	0.00286311	0.00310898	0.0033835	0.00404335	0.00222271	0.00253407	0.00353714	0.00262496	0.00216329	0.00260462	0.000577394	NA
Ldo	POS	453.285	563.367	9:23:22.041000				GPC(13:0/1)	glycerophospholipids	glycerophosphocholines, glycerophosphoethanolamines	NA	NA	NA	0.00078834	0.000811103	0.0012865	0.000990531	0.001182	0.00156468	0.00166855	0.00269046	0.000666815	0.000858501	0.000689254	0.000914667	0.001587	0.00151606	0.00238325	0.00149031	0.000999577	0.00154345	0.00195528	0.00101746	0.00147614	0.00153257	0.00233816	0.00714317	0.00124098	0.00121969	0.00195016	0.000987971	0.00129509	0.00151279	0.00256936	0.00309354	0.00231854	0.00274717	0.00216172	NA
Ldo	NEG	202.121	234.333	3:54:20				sebaic acid	dicarboxylic acids	short chain dicarboxylic acids	0.00318165	0.00294957	0.00362733	0.0049326	0.00369083	0.0037352	0.00436302	0.00307215	0.00563979	0.00575745	0.00274888	0.00465105	0.00348768	0.00522088	0.00399421	0.00255324	0.00271078	0.00209092	0.00264666	0.00571807	0.00636789	0.00286586	0.0047851	0.00734738	0.00788877	0.00971569	0.0047833	0.00460885	0.00854647	0.0113731	0.0082647	0.00754624	0.00925726	0.00633388	0.00991936	0.00570223	0.00684506	0.00679634	0.00311243
Ldo	POS	73.0528	875.333	14:35:20				aminoacetone, 3-aminopropionaldehyde, N,N-dimethylformamide	aldehydes, contamination, amino ketones	short chain aldehydes, primary amino ketones	0.0142955	0.0148475	0.0171117	0.0150363	0.012282	0.0160342	0.0161123	0.00733009	0.0101908	0.0105826	0.0132739	0.00485	0.00630214	0.00680122	0.00563569	0.0131925	0.00996595	0.0148945	0.0105828	0.0244916	0.0330068	0.0191655	0.0282425	0.0115731	0.0122821	0.0185479	0.0208002	0.0132851	0.0202762	0.0162892	0.0143925	0.0150018	0.0170103	0.0173509	0.0159691	0.0157609	0.0153826	0.0166147	0.00320974
Ldo	POS	745.561	365	6:05:00				GPC(33:1/2)	glycerophospholipids	glycerophosphocholines, glycerophosphoethanolamines	NA	NA	NA	0.00678547	0.00479275	0.00749836	0.00638121	0.00505566	0.00529149	0.00566351	0.00645226	0.00310789	0.00416074	0.00238514	0.00502432	0.00831793	0.00749446	0.00938523	0.00635516	0.00733871	0.0072954	0.0092515	0.00685666	0.00902917	0.00691265	0.00971365	0.0163569	0.0089018	0.012493	0.0115095	0.00968422	0.00771756	0.0115468	0.0123283	0.0153843	0.00650743	0.00361571	0.00710925	0.00179591
Ldo	POS	204.09	664.283	11:04:17	11.1596	0:11:09.578000		tryptophan	amino acids, peptides and amino acid conjugates	amino acids	6.0672	7.17726	7.86209	0.0245538	0.0357579	0.0401698	0.0355131	0.0399124	0.0490013	0.049299	0.0664446	0.248316	0.346959	0.251934	0.318239	0.0573283	0.0670264	0.0775554	0.0637264	0.101915	0.139696	0.143927	0.109562	0.185763	0.18912	0.233323	0.329599	0.0806023	0.125147	0.13201	0.118008	0.219037	0.304284	0.311328	0.309233	0.172502	0.208493	0.185755	0.0127825
Ldo	POS	737.499	250.978	4:10:58.696000				GPE(36:5/2)	glycerophospholipids	glycerophosphoethanolamines	NA	NA	NA	0.00535492	0.00458343	0.0054858	0.00562704	0.0055795	0.00447002	0.00537521	0.0053495	0.0050612	0.00608716	0.00572458	0.00595685	0.00547415	0.00509126	0.00570999	0.00224979	0.00631519	0.00747556	0.00937258	0.00539474	0.00743034	0.00666316	0.00864825	0.0103612	0.00819587	0.0106562	0.00817036	0.0111029	0.00658071	0.00755963	0.00792952	0.0102744	0.00789545	0.00395332	0.00330146	0.000639207
Ldo	POS	148.074	362.148	6:02:08.889000				mevalonate	hydroxyl acids	short chain dihydroxy acids	NA	NA	NA	0.0031008	0.00589166	0.00373431	0.00658734	0.00230588	0.00359018	0.00430528	0.00324323	0.00239906	0.0032433	0.00387733	0.00249683	0.0120757	0.0156081	0.0134221	0.00584539	0.00729874	0.0130033	0.00922395	0.00243499	0.00881368	0.00859482	0.00733172	0.00214223	0.0106384	0.017377	0.0153538	0.0116975	0.00850876	0.00898182	0.00654088	0.00992581	0.00795413	0.0082457	0.0107442	0.000382908
Ldo	POS	111.043	943.737	15:43:44.211000	15.1208	0:15:07.247000		cytosine	purines/pyrimidines and conjugates	pyrimidines	NA	NA	NA	0.0026244	0.00239349	0.00289541	0.00251804	0.00197749	0.00259338	0.0035194	0.00310453	0.00236505	0.00382179	0.00282251	0.00283971	0.0033663	0.00330976	0.00302435	0.00258139	0.00372663	0.00516668	0.00532738	0.00437829	0.0034473	0.0027937	0.00480377	0.00550986	0.00426304	0.00574396	0.00606619	0.00455341	0.00269649	0.00599744	0.00470402	0.00559454	0.0040361	0.00429937	0.00378538	0.00038478
Ldo	POS	187.063	664.246	11:04:14.737000				indoleacrylic acid	indoles and indole derivatives	indole acids	2.10144	2.48908	2.8671	0.0122714	0.0135523	0.0160669	0.0146794	0.014658	0.0177072	0.0199055	0.026618	0.0896807	0.13724	0.0974868	0.131681	0.0216069	0.0266422	0.0283531	0.026798	0.0396476	0.04968	0.0612013	0.0507001	0.0705707	0.0694357	0.0937759	0.139185	0.0366305	0.0499374	0.0485124	0.0476803	0.0823536	0.118428	0.113094	0.110903	0.069579	0.0765768	0.0733993	0.00606423
Ldo	POS	857.592	370.94	6:10:56.400000				GPC(42:8/2)	glycerophospholipids	glycerophosphocholines	NA	NA	NA	0.00845444	0.0078968	0.00873509	0.00768945	0.00919912	0.00980877	0.0104335	0.0139832	0.00452185	0.00594335	0.00421356	0.00471073	0.0138878	0.0130648	0.00975468	0.00865099	0.0178447	0.021627	0.023498	0.0171399	0.00895064	0.00777566	0.00870473	0.00821075	0.0153075	0.0193564	0.0178038	0.0143984	0.00629333	0.0086366	0.0076565	0.00959676	0.0134398	0.0144395	0.00477611	0.00142113
Ldo	NEG	172.014	921.492	15:21:29.524000	14.974	0:14:58.442000		glycerol-3-phosphate	carbohydrates	sugar phosphates	0.00039744	0.000349178	0.000411646	0.0168685	0.0414199	0.0334668	0.0450552	0.0171688	0.0254701	0.0338421	0.0688357	0.0229822	0.0455697	0.0281464	0.0455509	0.0530575	0.0532661	0.0743865	0.0660078	0.0377994	0.0910149	0.126364	0.0550474	0.0244659	0.0233959	0.0551821	0.0639079	0.0451523	0.140992	0.155264	0.0606605	0.0296223	0.0671482	0.0608246	0.0828513	0.054366	0.0680104	0.057875	0.00453343
Ldo	POS	146.069	915.508	15:15:30.492000	15.3227	0:15:19.362000		glutamine	amino acids, peptides and amino acid conjugates	amino acids	0.000667966	NA	0.00116804	2.66385	3.01143	3.94732	3.41904	1.60066	1.56039	1.83106	2.9174	0.564944	1.17698	0.531434	1.44204	7.07902	5.78378	5.95748	4.37295	3.89488	4.90525	6.62437	5.03418	2.02082	1.84917	2.71983	6.13986	2.99539	3.59418	3.217	4.22764	3.07809	3.90551	5.03961	4.56387	4.18817	4.79582	4.33066	0.334958
Ldo	NEG	330.256	220.059	3:40:03.529000				(5Z,7E)-(1S,3R)-23,24-dinor-9,10-seco-5,7,10(19)-cholatriene-1,3-diol, docosapentaenoic acid, Taxa-4(20),11(12)-dien-5a-yl acetate	fatty acids, prenol lipids, steroids and steroid derivatives	unsaturated fatty acids, , vitamin D2 derivatives	NA	NA	NA	0.00330867	0.0032631	0.00548758	0.00276991	0.00278083	0.00370268	0.00488735	0.00380636	0.00261622	0.00432894	0.00464999	0.00344458	0.0067845	0.00496566	0.004987	0.00513896	0.00398664	0.00980017	0.00975584	0.00721084	0.003686	0.00321452	0.00589975	0.00606493	0.00725334	0.00673851	0.00696599	0.0072043	0.00506807	0.00535441	0.00509944	0.00803534	0.00372315	0.0120077	0.010969	0.000886546
Ldo	POS	741.53	363.76	6:03:45.600000				GPC(33:3/2)	glycerophospholipids	glycerophosphocholines, glycerophosphoethanolamines	NA	NA	NA	0.0054711	0.00548971	0.00663612	0.00516088	0.00420995	0.00562164	0.00576017	0.00618522	0.00485854	0.00657668	0.00534234	0.00755421	0.0057974	0.0054587	0.00720877	0.00511068	0.00647034	0.00676049	0.00705482	0.0067971	0.00753394	0.00705082	0.00865759	0.011502	0.00976254	0.0115425	0.0112676	0.00972797	0.00810997	0.00860266	0.00939254	0.0110685	0.00578202	0.00326783	0.00533853	0.00107064
Ldo	NEG	128.059	916.778	15:16:46.667000				X-amino-4-cyano-butanoic acid, dihydrothymine	fatty acyls, purines/pyrimidines and conjugates	fatty acids, pyrimidines	NA	NA	NA	0.063268	0.0646835	0.0907739	0.0834359	0.0393566	0.0325117	0.0404106	0.0730026	0.0128641	0.0308936	0.013592	0.0352509	0.158506	0.11191	0.145882	0.115297	0.09772	0.109133	0.144094	0.121399	0.046424	0.0411177	0.0675101	0.134281	0.073343	0.0905189	0.0818556	0.107471	0.0679976	0.0928499	0.104107	0.111693	0.0973192	0.100954	0.105623	0.0101031
Ldo	NEG	436.259	245.622	4:05:37.333000				GPP(18:1/1)	glycerophospholipids	glycerophosphates	NA	NA	NA	0.00107681	0.00208816	0.00288376	0.00121441	0.000905024	0.00170744	0.00231601	0.0022414	0.000896939	0.00130678	0.000863864	0.00111035	0.00252724	0.00249176	0.00250613	0.00282435	0.0020258	0.00307179	0.00416233	0.00206606	0.0014489	0.00108972	0.00255742	0.00582376	0.00213987	0.0029182	0.00353052	0.00223133	0.0013316	0.00198205	0.00349189	0.00507862	0.00305947	0.00438789	0.00281013	NA
Ldo	POS	408.375	216.34	3:36:20.400000				dehydrosqualene	sterol and prenol lipids	isoprenoids	NA	NA	NA	0.0184166	0.0164368	0.0228391	0.0156165	0.00623318	0.00787095	0.00828537	0.00936176	0.0127512	0.0165856	0.0148958	0.0126965	0.0176138	0.0202848	0.0246332	0.0182577	0.0218847	0.0457523	0.0467846	0.0331728	0.0136956	0.0142054	0.01476	0.0153573	0.0227444	0.029033	0.0286279	0.0273765	0.0205838	0.0229129	0.0229547	0.0247954	0.0153005	0.0189764	0.0123969	0.00285885
Ldo	POS	468.304	555.864	9:15:51.818000				epidioxy-difluoro-cholestadiene-diol	steroids and steroid derivatives	vitamin D2 derivatives	NA	NA	NA	0.000284211	0.00031531	0.000830529	0.000635695	0.000719934	0.000373913	0.000723924	0.000985822	0.000334312	0.000656449	0.00026886	0.00063274	0.00125306	0.00114292	0.00182474	0.00107849	0.000659167	0.000847396	0.00129759	0.000451397	0.00100676	0.000803478	0.00151303	0.00234742	0.00121356	0.00144324	0.00167665	0.00101025	0.000630605	0.00107089	0.000994711	0.0017059	0.00115651	0.00109554	0.00120828	NA
Ldo	POS	257.103	1131.98	18:51:58.889000	18.913	0:18:54.780000		glycerophosphocholine	glycerophospholipids	PC breakdown product	NA	NA	NA	0.0534302	0.0436209	0.0685874	0.0433644	0.0243725	0.0466294	0.0582476	0.0388752	0.0631208	0.0952426	0.0903313	0.084178	0.0456358	0.0445357	0.0498819	0.0460406	0.0792805	0.120888	0.098843	0.0969047	0.0495953	0.0523774	0.0838775	0.0667127	0.0845214	0.133839	0.148777	0.12711	0.0610688	0.0879558	0.062746	0.0869204	0.0689135	0.0760432	0.068041	0.0188204
Ldo	POS	725.535	363.7	6:03:42				GPE(O-36:4/2)	glycerophospholipids	glycerophosphoethanolamines	NA	NA	NA	0.006856	0.00720058	0.00825463	0.007999	0.00569656	0.00733073	0.00815305	0.00800383	0.0121375	0.0161968	0.0114978	0.015297	0.00624876	0.00697421	0.00974257	0.00895782	0.0150735	0.0138579	0.0169996	0.013815	0.0108028	0.0110701	0.0140258	0.016624	0.0133664	0.0149413	0.0177025	0.0154277	0.0132819	0.0121277	0.0125068	0.0145074	0.0102334	0.00309149	0.00977172	0.00188481
Ldo	POS	805.562	381.98	6:21:58.824000				GPC(38:6/2)	glycerophospholipids	glycerophosphocholines, glycerophosphoethanolamines	NA	NA	NA	0.0559591	0.0607029	0.0629525	0.0829615	0.0818579	0.0713096	0.0707977	0.105413	0.0691398	0.0928527	0.050972	0.0857544	0.115766	0.104129	0.109428	0.0780128	0.130858	0.141582	0.170357	0.111594	0.0902994	0.0730489	0.0984771	0.118041	0.105082	0.123886	0.120483	0.103354	0.0814066	0.105414	0.109166	0.10784	0.131268	0.162382	0.0664939	0.0119466
Ldo	POS	117.079	731.524	12:11:31.429000	13.5473	0:13:32.836000		X-amino-pentanoic acid, valine	fatty acyls, amino acids, peptides and amino acid conjugates	fatty acids, amino acids	5.08795	6.36152	6.85487	5.75838	7.64277	7.67105	7.08312	5.46522	6.5855	6.80785	9.26291	11.0512	14.3094	9.65944	12.1804	7.08547	6.5199	7.06017	5.29316	15.923	19.7177	21.5794	16.1022	6.08499	6.31761	8.3973	9.0868	11.5758	17.0487	16.7961	14.5763	6.49763	9.20238	7.77392	9.03271	11.1092	13.1694	10.7066	1.14134
Ldo	POS	149.051	698.683	11:38:40.952000	13.0323	0:13:01.939000		methionine	amino acids, peptides and amino acid conjugates	amino acids	7.55678	9.13173	10.2131	0.61785	0.645779	0.717331	0.667782	0.625897	0.7437	0.783778	0.929263	0.582539	0.688317	0.635413	0.634381	0.654424	0.612706	0.574467	0.51547	0.776257	0.879126	1.16515	0.795086	0.683251	0.711242	0.877059	1.12914	0.829639	1.03092	1.05918	0.962622	0.826569	1.06483	0.925452	1.03253	0.899719	1.08398	0.850628	0.0723079
Ldo	POS	287.282	458.667	7:38:40				heptadecasphinganine	SL and sphingoid bases	sphingoid bases	0.0137211	0.0156218	0.018613	0.0153495	0.0220618	0.0199009	0.0240991	0.0299117	0.024099	0.0256494	0.0511622	0.0324538	0.0430471	0.0257262	0.0394307	0.0262133	0.0199336	0.021016	0.0155356	0.0267891	0.0233464	0.027067	0.0205452	0.0345485	0.0321507	0.0450459	0.0519025	0.0439663	0.0446414	0.046197	0.0424506	0.031328	0.0427007	0.0529104	0.0665831	0.0458295	0.0403456	0.0373446	0.0263775
Ldo	POS	674.536	491.044	8:11:02.667000				C14 sphingomyelin	SL and sphingoid bases	sphingomyelins	NA	NA	NA	0.000718864	0.00066019	0.00100983	0.000629958	0.0006367	0.000963252	0.000800045	0.00182609	0.00122822	0.00133846	0.000914488	0.00137822	0.00125774	0.00131764	0.00166339	0.00101603	0.00167943	0.00227956	0.00299077	0.00131101	0.00102475	0.000917646	0.00116749	0.00170521	0.00174415	0.00227883	0.00307955	0.00245859	0.000828105	0.00118441	0.00147444	0.00186883	0.00137013	0.00144818	0.0011396	NA
Ldo	POS	805.562	252.58	4:12:34.800000				GPE(41:6/2)	glycerophospholipids	glycerophosphocholines, glycerophosphoethanolamines	NA	NA	NA	0.0412061	0.0334859	0.0280781	0.0343447	0.0431068	0.0370936	0.0318222	0.048972	0.0349682	0.0401482	0.0281781	0.051615	0.0750449	0.0676885	0.0571635	0.0407162	0.0790745	0.0731262	0.0821715	0.0601284	0.0593764	0.0447474	0.0425248	0.0497725	0.0636693	0.0640362	0.0514601	0.0501361	0.0498311	0.0620387	0.0714648	0.0484963	0.0515843	0.047974	0.0213283	0.00754703
Ldo	NEG	820.525	198.333	3:18:20				GPG(40:7/2)	glycerophospholipids	glycerophosphoglycerols	NA	NA	NA	0.00112503	0.00141551	0.00245411	0.0018305	0.00128071	0.00142249	0.0022477	0.00276132	0.00189708	0.00352127	0.00211459	0.00268199	0.00228705	0.00246328	0.0026947	0.00183371	0.00284098	0.00473399	0.00508014	0.00259808	0.00192414	0.00191342	0.00254275	0.00358877	0.0043235	0.00499497	0.00486857	0.00364177	0.00139026	0.00248325	0.00258376	0.00292774	0.00185074	0.00488458	0.00204586	NA
Ldo	POS	412.334	225.531	3:45:31.837000				(5Z,7E,22E)-(1S,3R,20S)-9,10-seco-5,7,10(19),22-ergostatetraene-1,3,25-triol, (5Z,7E,22E)-(3S,25R)-26-methyl-9,10-seco-5,7,10(19),22-cholestatetraene-3,25-diol, 25-Hydroxyvitamin D2, 4a-Formyl-5a-cholesta-8,24-dien-3b-ol, (5Z,7E,22E)-(3S)-9,10-seco-5,7,10(19),22-ergostatetraene-diol	steroids and steroid derivatives	vitamin D2 derivatives, vitamin D3 derivatives, miscellaneous steroids, dihydroxy steroids	NA	NA	NA	0.00287172	0.00352791	0.00300846	0.00377154	0.0035542	0.00270436	0.00362767	0.00333503	0.00760723	0.00825267	0.00607193	0.00680907	0.00246348	0.00311445	0.00374346	0.00261444	0.00580185	0.00725774	0.00505111	0.00543918	0.00516618	0.0046621	0.00439838	0.00662903	0.00496414	0.00545876	0.00541622	0.00731627	0.00343582	0.00437027	0.00429348	0.00469481	0.00428043	0.0160121	0.0106221	0.00214034
Ldo	POS	105.043	951.433	15:51:26	15.8956	0:15:53.738000		serine	amino acids, peptides and amino acid conjugates	amino acids	0.528505	0.580856	0.587228	0.143291	0.16229	0.197954	0.191584	0.112778	0.145736	0.146977	0.229558	0.0974048	0.0960065	0.117833	0.0890359	0.179051	0.158287	0.183527	0.1278	0.218488	0.300903	0.28512	0.235864	0.118567	0.120441	0.17597	0.197049	0.157349	0.251191	0.253737	0.229535	0.154059	0.224399	0.208163	0.232588	0.181841	0.213219	0.188349	0.019614
Ldo	POS	735.484	250.327	4:10:19.592000				GPE(36:6/2)	glycerophospholipids	glycerophosphoethanolamines	0.00423041	0.00437511	0.00496255	0.0024629	0.00321199	0.00336561	0.00370257	0.00296745	0.0030743	0.00268627	0.00511082	0.0030272	0.00501662	0.0029356	0.00408558	0.00376786	0.0028987	0.00471568	0.00308905	0.00343404	0.00266912	0.00522889	0.00204288	0.0050356	0.0039075	0.00514193	0.0059662	0.00574664	0.00785576	0.00476512	0.00677503	0.00311176	0.00471106	0.00526005	0.00603402	0.00424765	0.0039274	0.00215606	NA
Ldo	POS	793.561	383.14	6:23:08.400000				GPC(37:5/2)	glycerophospholipids	glycerophosphocholines, glycerophosphoethanolamines	NA	NA	NA	0.00412292	0.00523526	0.0043617	0.00639511	0.00533757	0.00522384	0.00570891	0.00708202	0.00684236	0.00852164	0.00630479	0.0085441	0.00517781	0.00417333	0.00545659	0.00409347	0.00886333	0.00876901	0.0102955	0.00732454	0.00631715	0.00570237	0.00694388	0.00803654	0.0082589	0.00731484	0.00773655	0.00667049	0.00604712	0.00695402	0.00645273	0.00682363	0.00789197	0.00958615	0.00427357	0.00138242
KEGG	POS	132.025	698.825	11:38:49.524000			C11074	2-n-Tetrahydrothiophenecarboxylic acid (THTC)	NA	NA	0.974289	1.24426	1.45898	0.0975598	0.0988608	0.106116	0.096431	0.0840817	0.110249	0.111435	0.132153	0.0815007	0.0906295	0.0843616	0.0907079	0.0935427	0.0899663	0.0884493	0.0784403	0.104516	0.125936	0.16798	0.101433	0.0908543	0.0991631	0.126316	0.151192	0.111338	0.15264	0.134188	0.14051	0.106711	0.159056	0.134448	0.134314	0.123543	0.141866	0.122265	0.00952293
Ldo	POS	607.458	485.604	8:05:36.250000				GPC(24:0/1)	glycerophospholipids	glycerophosphocholines	NA	NA	NA	0.00158213	0.0013889	0.00254478	0.00145315	0.000952409	0.00123258	0.00150047	0.0011996	0.000811237	0.000895562	0.000665435	0.000834611	0.002542	0.00278173	0.00273606	0.00224019	0.00222259	0.00281517	0.00330317	0.00212377	0.00152599	0.00150448	0.00202404	0.00262887	0.001013	0.00135321	0.00195888	0.00147082	0.00181957	0.00248966	0.00242616	0.00306132	0.00192574	0.0023261	0.000842229	NA
Ldo	POS	543.332	528.176	8:48:10.588000				GPC(20:4/1)	glycerophospholipids	glycerophosphocholines	NA	NA	NA	0.00316224	0.00346243	0.00378508	0.00255361	0.00232964	0.00287003	0.00442139	0.00453079	0.00230532	0.00266227	0.00173541	0.0026139	0.00451651	0.00431862	0.00510877	0.00457011	0.005324	0.00757052	0.00630008	0.00374216	0.00236089	0.00208113	0.004557	0.00661312	0.0041977	0.00610023	0.00715895	0.00486875	0.0032046	0.00396678	0.00590801	0.00544591	0.00568071	0.0056119	0.00375334	0.000584981
Ldo	POS	739.515	363.82	6:03:49.200000				GPC(33:4/2)	glycerophospholipids	glycerophosphocholines, glycerophosphoethanolamines	NA	NA	NA	0.00378148	0.00399532	0.00491465	0.00478869	0.00441421	0.00408072	0.00389148	0.0047737	0.00271282	0.00271038	0.00270764	0.0031047	0.00488143	0.00386498	0.00595997	0.00374078	0.00311749	0.00415986	0.00389528	0.00359892	0.00528444	0.00525913	0.00552613	0.00808712	0.0064552	0.0058963	0.00566772	0.0067444	0.00551252	0.00560486	0.00660049	0.00806669	0.0045824	0.00345866	0.00372022	0.000928426
Ldo	POS	739.515	251.196	4:11:11.739000				GPE(36:4/2)	glycerophospholipids	glycerophosphocholines, glycerophosphoethanolamines	NA	NA	NA	0.00824087	0.00652275	0.0064234	0.00758753	0.00787704	0.00679779	0.00693841	0.00827551	0.00513159	0.00441464	0.00432904	0.00451562	0.011731	0.00744841	0.00875767	0.00631519	0.0074256	0.00767324	0.00746182	0.00628138	0.00921185	0.00675822	0.00913283	0.0129093	0.00946739	0.0111859	0.00928661	0.0106812	0.00997211	0.0120752	0.010663	0.0100568	0.00997667	0.00384308	0.00266405	0.00183424
Ldo	POS	273.267	471.218	7:51:13.091000				C16 sphinganine	SL and sphingoid bases	Sphingoid base	0.0251194	0.030958	0.0316455	0.0377855	0.0606178	0.0650407	0.0886749	0.0487243	0.0427385	0.0461968	0.0865501	0.0948358	0.132802	0.072515	0.0972101	0.347657	0.294038	0.298059	0.183398	0.205735	0.199804	0.267447	0.162304	0.115268	0.108045	0.145749	0.183239	0.195653	0.223323	0.261655	0.24009	0.117057	0.167935	0.209855	0.242645	0.163265	0.133186	0.0800957	0.0159977
Ldo	POS	741.53	251.792	4:11:47.500000				GPE(36:3/2)	glycerophospholipids	glycerophosphocholines, glycerophosphoethanolamines	NA	NA	NA	0.00890199	0.0060722	0.0067792	0.00695562	0.00806261	0.00734512	0.00818283	0.0103265	0.00693526	0.00650449	0.00662385	0.00637443	0.0106137	0.00835806	0.00876494	0.00479763	0.00984523	0.00860541	0.0107968	0.00684279	0.0111494	0.00931475	0.00908813	0.0101476	0.0120413	0.0122073	0.0108596	0.0103283	0.0101015	0.0102352	0.0107437	0.00941144	0.00987615	0.0063106	0.00410202	0.00184638
Ldo	POS	410.318	225.783	3:45:46.957000				calciferol D	sterol and prenol lipids	vitamins	NA	NA	NA	0.00241359	0.00410285	0.00383938	0.00290534	0.00271174	0.00282516	0.00298083	0.00309746	0.0034988	0.00544012	0.00467647	0.00469982	0.00243306	0.0017417	0.00295398	0.00200728	0.00466322	0.0064244	0.00512626	0.00686862	0.00396573	0.00277161	0.00360961	0.00434527	0.00446564	0.00380881	0.00441451	0.00436602	0.00357235	0.00330894	0.00394571	0.00535414	0.00468016	0.0117074	0.00861923	NA
Ldo	POS	317.293	481.698	8:01:41.887000				4-hydroxysphinganine	SL and sphingoid bases	sphingoid bases	0.00916853	0.0134009	0.0155994	0.00448155	0.0040955	0.00548197	0.00533467	0.00365823	0.00359525	0.00417531	0.00481848	0.00192188	0.00223574	0.00180378	0.00218621	0.0170674	0.0133494	0.0134314	0.00645461	0.00784072	0.0075883	0.0100935	0.00660804	0.00702706	0.00622698	0.00862471	0.012007	0.00434107	0.00368451	0.00483468	0.00472683	0.00769567	0.011643	0.0106459	0.0124167	0.00756292	0.00361174	0.00264441	0.00113634
Ldo	POS	135.055	739.095	12:19:05.714000	12.3497	0:12:20.985000		adenine	purines/pyrimidines and conjugates	purines	0.000819757	0.000733382	0.00106973	0.00508298	0.00877492	0.0101045	0.00534564	0.00437634	0.00665641	0.0146401	0.00543873	0.00459137	0.00528353	0.00594708	0.0064693	0.00893399	0.0144002	0.0100431	0.0122837	0.00649888	0.0127647	0.0198062	0.00844774	0.00631616	0.00462916	0.00697188	0.0180287	0.0121556	0.011417	0.0133779	0.01185	0.00787921	0.0075179	0.0176522	0.0159367	0.00754498	0.0118251	0.013361	0.00155307
Ldo	POS	428.365	217.364	3:37:21.818000				4alpha-formyl-4beta-methyl-5alpha-cholesta-8-en-3beta-ol, cholesteryl acetate, (5Z,7E)-(1S,3R)-26,27-dimethyl-9,10-seco-5,7,10(19)-cholestatriene-1,3-diol, (5Z,7E)-(1S,3R)-9,10-seco-5,7,10(19)-poriferastatrien-1,3-diol, (5Z,7E)-(3S)-6,19-ethano-9,10-seco-5(10),7-cholestadiene-3,25-diol	steroids and steroid derivatives	vitamin D3 derivatives, vitamin D2 derivatives, vitamin D5 derivatives, miscellaneous steroids	NA	NA	NA	0.00212211	0.0016813	0.00337693	0.00252007	0.00258683	0.00232794	0.00232011	0.00257787	0.00361502	0.00436475	0.00442012	0.00356645	0.00240889	0.00195304	0.0030422	0.00239084	0.00384178	0.0045982	0.00487278	0.00475003	0.00271479	0.00273436	0.00327727	0.00388605	0.0051305	0.00473584	0.00474789	0.0055984	0.00234563	0.00282216	0.00337124	0.00373474	0.00326928	0.00314509	0.00211391	NA
Ldo	NEG	818.51	197.045	3:17:02.727000				GPG(40:8/2)	glycerophospholipids	glycerophosphoglycerols	NA	NA	NA	0.000854352	0.00137331	0.00136057	0.00119861	0.00157018	0.00109502	0.00110031	0.00171535	0.00194976	0.00291659	0.00210749	0.00253476	0.0018883	0.0010835	0.00167401	0.00138767	0.00230878	0.00293856	0.00402342	0.00189249	0.00145454	0.00146505	0.00197057	0.0018949	0.00271977	0.00377299	0.00294926	0.00266902	0.00115211	0.00191379	0.00148067	0.00176116	0.00158789	0.00365936	0.00147902	NA
Ldo	POS	166.026	220.984	3:40:59.048000				benzoquinoneacetic acid, phtalic acid	other, quinones and derivatives	NA, benzoquinones	0.000352539	0.000574092	0.000700815	0.00894562	0.00638727	0.0121715	0.00801961	0.00794282	0.00933203	0.0107785	0.0104802	0.0108041	0.0148286	0.0103151	0.012087	0.00877934	0.0102358	0.0113413	0.0094116	0.00943144	0.0195422	0.0182431	0.0154671	0.0095124	0.0107226	0.0112076	0.0140745	0.0147032	0.0163779	0.0168026	0.0160344	0.0106839	0.012103	0.0129204	0.01589	0.00955047	0.015412	0.0125351	0.00316621
Ldo	POS	451.306	567.87	9:27:52.174000				GPC(O-14:1/1)	glycerophospholipids	glycerophosphocholines	NA	NA	NA	0.0014553	0.00140858	0.00204366	0.00191677	0.00134082	0.00155068	0.00150056	0.00159276	0.00169736	0.00239716	0.00160689	0.00201899	0.00223811	0.00201473	0.00309108	0.00186878	0.00229559	0.00310622	0.0035646	0.00241246	0.00156358	0.00195655	0.00211414	0.00307331	0.00248769	0.00207748	0.00279279	0.00186668	0.00178872	0.00227335	0.00212386	0.00263155	0.0020432	0.00262241	0.00262058	NA
Ldo	POS	785.592	382.843	6:22:50.588000				GPC(36:2/2)	glycerophospholipids	glycerophosphoethanolamines	NA	NA	NA	0.12713	0.122391	0.128271	0.124798	0.0844129	0.104394	0.108552	0.102414	0.137929	0.174759	0.12705	0.135833	0.162271	0.152396	0.137139	0.12187	0.210463	0.23559	0.238584	0.196203	0.124875	0.120899	0.137164	0.150546	0.142305	0.202943	0.220944	0.183909	0.138477	0.179846	0.138268	0.174813	0.173659	0.179357	0.0532007	0.0160963
Ldo	POS	479.338	553.627	9:13:37.647000				GPC(O-16:1/1)	glycerophospholipids	glycerophosphocholines	NA	NA	NA	0.00353177	0.00353773	0.00642807	0.00489346	0.00357828	0.00414916	0.00424007	0.00468158	0.00395267	0.00541521	0.00323791	0.00607979	0.00573372	0.00441155	0.00739094	0.00438255	0.00542119	0.00708852	0.00860959	0.00573082	0.00466535	0.00548485	0.00518496	0.00689119	0.00661019	0.00673311	0.00897479	0.00602973	0.00459483	0.00556456	0.00472508	0.00712187	0.00510972	0.00668884	0.00681835	0.000367524
Ldo	POS	505.353	545.064	9:05:03.830000				GPC(O-18:2/1)	glycerophospholipids	glycerophosphocholines	NA	NA	NA	0.000906511	0.00102844	0.00112043	0.0010418	0.0013154	0.00101043	0.000863124	0.00132934	0.000883808	0.00119904	0.00068205	0.00127136	0.00152271	0.00105009	0.00160564	0.00147433	0.00110723	0.00154584	0.00169518	0.00108715	0.00153186	0.00127877	0.00145196	0.00138507	0.00151286	0.00212434	0.00232778	0.00158294	0.00112053	0.00159531	0.00106647	0.00172229	0.000862926	0.00147411	0.00119467	NA
Ldo	POS	467.301	554.353	9:14:21.176000				GPC(14:0/1)	glycerophospholipids	glycerophosphocholines	NA	NA	NA	0.00165348	0.00189313	0.00289472	0.00209434	0.00166498	0.00215921	0.00292967	0.00319875	0.00159141	0.00208429	0.00155935	0.00197214	0.00514082	0.00410432	0.00617932	0.00453525	0.00202534	0.00317254	0.00420517	0.00144093	0.00277616	0.00278573	0.00456109	0.00781662	0.00336819	0.00452854	0.00555051	0.00276691	0.00261446	0.00324969	0.00407539	0.00684167	0.00390218	0.0042684	0.00385735	0.00058074
Ldo	POS	486.444	215	3:35:00				30,32-dihydroxy-2b-methyl-bishomohopane	sterol and prenol lipids		NA	NA	NA	0.00832106	0.00393551	0.0130708	0.00606837	0.00495014	0.00812452	0.00595983	0.00409598	0.00173551	0.00316975	0.00389215	0.00225454	0.00693859	0.00785304	0.00908276	0.00840717	0.00482683	0.0128194	0.00808659	0.011143	0.00785588	0.00887694	0.00934308	0.00701039	0.0048815	0.00590199	0.00733379	0.00595809	0.0124866	0.0110405	0.00721825	0.00982655	0.00515894	NA	0.0013363	0.00114631
Ldo	POS	465.322	562.196	9:22:11.765000				GPC(O-15:1/1)	glycerophospholipids	glycerophosphoethanolamines , glycerophosphocholines, glycerophosphoethanolamines	NA	NA	NA	0.00335514	0.0034911	0.00537527	0.00506069	0.00409293	0.00413888	0.00414	0.0057212	0.00442737	0.00532086	0.00343541	0.0050803	0.00595429	0.00479298	0.00866125	0.00427554	0.00536641	0.00762147	0.00996119	0.00554157	0.00525516	0.00509898	0.00568048	0.00697947	0.00697075	0.00704165	0.00801025	0.00555542	0.00419996	0.00529736	0.0050966	0.00718729	0.00556731	0.00628997	0.00726512	0.000720484
KEGG	NEG	202.096	366.865	6:06:51.923000			C06658, C08271	proclavaminic acid, N(5)-(1-Hydroxycyclopropyl)-L-glutamine	NA	NA	NA	NA	NA	0.00420755	0.00244297	0.00482472	0.0024353	0.00173589	0.00227024	0.00355075	0.00204523	0.00110589	0.00176929	0.00080617	0.00244501	0.00518923	0.00310603	0.00224203	0.00248931	0.00504649	0.00513641	0.00508398	0.00567761	0.00220481	0.00198615	0.00376438	0.00330373	0.00186408	0.00299737	0.00253125	0.00199415	0.00269904	0.00262171	0.00373117	0.00365352	0.00278255	0.00411431	0.0047109	NA
Ldo	NEG	152.033	437.762	7:17:45.714000	7.28747	0:07:17.248000		xanthine	purines/pyrimidines and conjugates	purines	0.00017806	0.000331991	0.000396138	0.0127957	0.00200818	0.0730881	0.00140421	0.00328348	0.0438244	0.0802721	0.00938904	0.00171974	0.00101661	0.00952328	0.00146105	0.0247114	0.0162793	0.00818303	0.00846834	0.00763072	0.0041166	0.00147432	0.00281489	0.00686615	0.00620728	0.0564063	0.0015581	0.0657593	0.00236841	0.0277164	0.00313343	0.0153203	0.0726855	0.0646573	0.114703	0.0196502	0.0267458	0.0199892	0.00303401
Ldo	POS	507.369	540.7	9:00:42				GPC(O-18:1/1)	glycerophospholipids	glycerophosphocholines	NA	NA	NA	0.0027335	0.00303747	0.00485657	0.00358891	0.00359392	0.0040574	0.00370528	0.00488083	0.00390812	0.00514402	0.00291339	0.00485806	0.00539554	0.00458509	0.00703499	0.00395853	0.00555292	0.00621037	0.00689577	0.00534224	0.00453936	0.00462914	0.00481672	0.005368	0.00539957	0.00590152	0.00641491	0.00516981	0.00402504	0.00584775	0.0046515	0.00619471	0.00462729	0.00558564	0.00520728	0.000527948
Ldo	POS	480.341	553.022	9:13:01.304000				(5Z,7E)-(1S,3R)-24,24-difluoro-26,27-dimethyl-9,10-seco-5,7,10(19)-cholestatrien-1,3,25-triol	steroids and steroid derivatives	vitamin D2 derivatives	NA	NA	NA	0.000958125	0.000906613	0.00180255	0.00139604	0.0011482	0.00115546	0.00140457	0.00153851	0.0011676	0.00158465	0.000818028	0.00153562	0.00185015	0.00142955	0.00213962	0.00127983	0.00175748	0.00190635	0.00232441	0.00150493	0.00134289	0.00147972	0.00164562	0.00216993	0.00177595	0.00176213	0.00220816	0.00176614	0.00153422	0.00186697	0.00132487	0.00191792	0.00135423	0.00177293	0.00186973	NA
KEGG	NEG	147.09	729.526	12:09:31.579000			C10144	fagomine	NA	NA	NA	NA	NA	0.0133478	0.0178745	0.0154054	0.016703	0.0135634	0.0130668	0.014836	0.025958	0.0338986	0.0555462	0.0274794	0.0453915	0.0164382	0.0165251	0.0204572	0.0167338	0.0343467	0.0460528	0.0503539	0.0365434	0.0128901	0.013488	0.0172288	0.0230811	0.0228934	0.0428651	0.0368532	0.0339573	0.015514	0.0214573	0.0208069	0.0211941	0.0265976	0.0340247	0.0291856	0.00254089
Ldo	NEG	701.536	255.143	4:15:08.571000				GPC(0-31:2/2)	glycerophospholipids	glycerophosphocholines	NA	NA	NA	0.00319688	0.00285462	0.00352529	0.00277216	0.00290371	0.00247214	0.00324519	0.0034896	0.00133212	0.00193408	0.0015441	0.00133453	0.00328107	0.00302979	0.00395259	0.00316526	0.00213703	0.00224792	0.00221025	0.00236272	0.00350323	0.00444652	0.00438719	0.00291754	0.00181624	0.00240187	0.00161763	0.00188973	0.00425093	0.00472078	0.00427904	0.00441381	0.00294961	0.000534844	0.00131454	0.00317632
Ldo	NEG	247.106	362.615	6:02:36.923000				malonylcarnitine	amino acids, peptides and amino acid conjugates	amino acid conjugates	NA	NA	NA	0.0018972	0.00480936	0.00285412	0.00400391	0.00199152	0.00287116	0.00244607	0.00490978	0.00127169	0.00274267	0.00255186	0.00302483	0.00283245	0.0051623	0.003866	0.00416068	0.00681758	0.00594972	0.0146532	0.00594395	0.00174222	0.000879668	0.00189446	0.00213522	0.00354815	0.0050343	0.00411943	0.00388669	0.00195552	0.00303525	0.00185394	0.00325996	0.00386093	0.00389722	0.00687133	NA
Ldo	POS	787.608	383.118	6:23:07.059000				GPC(36:1/2)	glycerophospholipids	glycerophosphocholines	NA	NA	NA	0.064529	0.0644245	0.0717924	0.0640676	0.0418043	0.0545169	0.0595694	0.0588255	0.0357356	0.0419192	0.0329424	0.0378737	0.11603	0.119019	0.0961516	0.084682	0.0878532	0.090867	0.0910037	0.0732522	0.0714815	0.0646737	0.0783477	0.0821396	0.0694986	0.100588	0.107108	0.085548	0.0729233	0.100137	0.0806491	0.0997628	0.0855246	0.0670179	0.024618	0.00717822
Ldo	POS	163.085	869.275	14:29:16.471000				bicine	other	NA	NA	NA	NA	0.00453875	0.00521052	0.00576583	0.00582634	0.00405463	0.0039386	0.00488614	0.00840969	0.00445058	0.00883706	0.00632713	0.00810323	0.00847684	0.00520808	0.00780818	0.00651152	0.00916768	0.0136197	0.0109439	0.0115923	0.00332177	0.00413775	0.00381299	0.0055791	0.00788495	0.01168	0.0100439	0.008773	0.00400635	0.00542499	0.00392154	0.00511742	0.00689286	0.00740136	0.00797708	0.00114007
Ldo	POS	779.546	253.49	4:13:29.412000				GPE(39:5/2)	glycerophospholipids	glycerophosphocholines, glycerophosphoethanolamines	NA	NA	NA	0.127433	0.0884552	0.0762893	0.086868	0.10828	0.0799863	0.0743639	0.088967	0.148814	0.144632	0.122347	0.141976	0.0771634	0.0836103	0.0702032	0.0485143	0.118444	0.128849	0.125396	0.103755	0.124598	0.0998513	0.0952937	0.115193	0.115441	0.125798	0.122836	0.114072	0.12541	0.145184	0.146793	0.112983	0.117964	0.133152	0.062621	0.0169456
Ldo	POS	313.334	428.294	7:08:17.647000				aminodimethyloctadecan	amino alcohols	primary amino alcohols	NA	NA	NA	0.0417786	0.064822	0.0527942	0.061145	0.05808	0.0540664	0.0682152	0.143376	0.17147	0.280685	0.149313	0.203018	0.121955	0.188	0.244793	0.128345	0.115406	0.120505	0.146867	0.100902	0.130235	0.124301	0.150483	0.209535	0.138453	0.196346	0.226023	0.202174	0.0917311	0.158153	0.191155	0.198413	0.170172	0.0187673	0.0519089	0.0134976
Ldo	POS	394.323	224.804	3:44:48.235000				24-methylene-cholesta-5,7,22E-trien-3beta-ol, ergostatetraenol	steroids and steroid derivatives,	miscellaneous steroids,	NA	NA	NA	0.00572605	0.00801803	0.00712524	0.00865107	0.00637601	0.00635984	0.00770374	0.00962936	0.00847673	0.0112691	0.00931821	0.0115317	0.00861762	0.00535008	0.00741621	0.00681983	0.00957758	0.0103954	0.0107782	0.0131044	0.00686336	0.00753819	0.00736701	0.0102273	0.00957885	0.00887896	0.00949054	0.00995745	0.0080289	0.00917216	0.0082012	0.011605	0.00879123	0.0226265	0.0183488	0.00186451
Ldo	POS	228.147	659.957	10:59:57.447000				(iso)leucyl-proline	amino acids, peptides and amino acid conjugates	polypeptides	NA	NA	NA	0.00411606	0.0046892	0.00526641	0.0043831	0.00279357	0.00519748	0.00484536	0.00646072	0.00344607	0.00466513	0.00310781	0.0043169	0.00624555	0.00469857	0.00484515	0.00429412	0.00439517	0.0066415	0.00560671	0.00528893	0.00430877	0.00283862	0.00548174	0.00568877	0.00599852	0.0102733	0.0100304	0.0069528	0.00373831	0.00508362	0.00408284	0.00569211	0.00519513	0.00637275	0.00514146	NA
Ldo	POS	135.035	742.556	12:22:33.333000	12.4556	0:12:27.337000		homocysteine	amino acids, peptides and amino acid conjugates	amino acids	0.00434567	0.0049099	0.00515223	0.000774958	0.000584686	0.0009015	0.00120259	0.0010215	0.000959888	0.000928166	0.00183937	0.00295193	0.00520018	0.0024612	0.00453924	0.00125676	0.00154963	0.00194848	0.00108057	0.00194526	0.00188644	0.00360128	0.00176903	0.00118797	0.00106849	0.00179645	0.00212335	0.00236603	0.00354193	0.00328402	0.00258429	0.00148349	0.00190729	0.00184185	0.00241794	0.00256138	0.00227536	0.00235606	NA
Ldo	POS	465.322	252.696	4:12:41.739000				GGPE(O-18:1/1)	glycerophospholipids, glycerophospholipids	glycerophosphoethanolamines , glycerophosphocholines, glycerophosphoethanolamines	NA	NA	NA	0.00408976	0.00613004	0.00588852	0.00693056	0.00504283	0.00431442	0.00482041	0.00535437	0.0031382	0.00537225	0.00460228	0.00596967	0.00863995	0.00548175	0.00817013	0.0058542	0.00825071	0.00678807	0.00839823	0.00562973	0.00600223	0.00436486	0.00618141	0.0103971	0.00434452	0.00760928	0.00644527	0.00624987	0.00565626	0.00773314	0.00719605	0.00622062	0.00698131	0.0070134	0.00449502	NA
Ldo	POS	781.562	383.471	6:23:28.235000				GPC(36:4/2)	glycerophospholipids	glycerophosphocholines, glycerophosphoethanolamines	NA	NA	NA	0.17765	0.187052	0.196435	0.186627	0.16712	0.165885	0.175875	0.18314	0.160333	0.17843	0.148923	0.163397	0.211394	0.191374	0.201768	0.155766	0.176068	0.205608	0.213321	0.175009	0.180432	0.172778	0.188428	0.22651	0.175394	0.229316	0.231115	0.203097	0.19493	0.243834	0.21054	0.240835	0.223324	0.313909	0.114135	0.0216582
Ldo	POS	130.027	853.309	14:13:18.545000	6.41462	0:06:24.877000		glutaconic acid, itaconic acid, citraconic acid, mesaconic acid	fatty acyls	dicarboxylic acids	0.000335107	NA	NA	0.00673773	0.0065019	0.00775854	0.00844753	0.00613531	0.00529227	0.00820742	0.0108035	0.0054563	0.0091451	0.00700088	0.00888222	0.016991	0.0142127	0.01747	0.0168568	0.00920811	0.0119537	0.0120557	0.011658	0.00674635	0.00644478	0.00929077	0.0123057	0.0107871	0.0108409	0.00861947	0.0112833	0.00895824	0.00914291	0.00964465	0.00989577	0.0113438	0.0117478	0.0119225	0.00109783
KEGG	NEG	216.04	863.18	14:23:10.820000			C11434	2-C-Methyl-D-erythritol 4-phosphate	NA	NA	0.00087242	0.000833442	0.000756414	0.234517	0.463805	0.36967	0.307787	0.292284	0.385153	0.327897	0.431884	0.379934	0.296168	0.205997	0.336973	0.27362	0.480786	0.455591	0.340505	0.286631	0.311687	0.580816	0.260938	0.405712	0.366758	0.355692	0.587713	0.296073	0.342706	0.352051	0.327267	0.396023	0.525537	0.605898	0.593007	0.419398	0.461554	0.40263	0.0507008
Ldo	POS	157.074	351.133	5:51:08				tiglylglycine, methylcrotonylglycine	amino acids, peptides and amino acid conjugates	acylglycines	NA	NA	NA	0.00128017	0.00103474	0.00129775	0.000416979	0.00124143	0.00162148	0.00160715	0.000931599	0.00337657	0.00870827	0.00427609	0.00864707	0.000905934	0.000919634	0.0011018	0.00113042	0.00383936	0.00593767	0.0033402	0.00406983	0.00174524	0.00171947	0.0025818	0.00201919	0.00154143	0.00372395	0.00280012	0.00193989	0.00179969	0.00323088	0.00219587	0.00310572	0.00308182	0.0026713	0.00333521	0.000409851
Ldo	POS	781.562	252.9	4:12:54				GPE(39:4/2)	glycerophospholipids	glycerophosphocholines, glycerophosphoethanolamines	NA	NA	NA	0.116995	0.0776284	0.0687563	0.0646357	0.0909684	0.0735458	0.0674137	0.0684922	0.0733576	0.0609068	0.0610524	0.0772695	0.0988243	0.0848048	0.06697	0.0572258	0.0932427	0.0828139	0.0690076	0.079132	0.10817	0.0879	0.0709654	0.079223	0.0826375	0.0808227	0.0850509	0.0812201	0.103249	0.104882	0.10728	0.0806691	0.0804947	0.0769287	0.034885	0.0133558
Ldo	NEG	466.311	189.8	3:09:48				cholesterol sulfate	steroids and steroid derivatives	sulfated steroids	0.000123008	0.000113817	0.000263342	0.00190273	0.00248825	0.00251177	0.00198957	0.00217632	0.00207592	0.00285734	0.00368361	0.0015716	0.00281636	0.0023943	0.0035563	0.00340764	0.0026451	0.0028324	0.00231261	0.00282634	0.00431947	0.00536899	0.00310052	0.00179947	0.00200036	0.00181447	0.00323815	0.00385604	0.00458562	0.00372959	0.00386592	0.00191464	0.00214692	0.00352711	0.00338804	0.00379782	0.00491875	0.00314338	0.00115296
Ldo	POS	855.577	371.18	6:11:10.800000				GPC(42:9/2)	glycerophospholipids	glycerophosphocholines	NA	NA	NA	0.00967002	0.0088954	0.0102039	0.0096324	0.0114711	0.0124004	0.0129613	0.0163899	0.00627969	0.00718314	0.00566581	0.00691172	0.0218496	0.0146106	0.0130838	0.0121609	0.0161261	0.0188151	0.0216511	0.0163249	0.00782795	0.00811942	0.00747149	0.00795948	0.0147985	0.0179903	0.0152335	0.014062	0.00661048	0.00972775	0.00728701	0.00804597	0.0139501	0.0151544	0.0053232	0.00145622
Ldo	POS	860.541	207.592	3:27:35.510000				GPI(36:3/2)	glycerophospholipids	glycerophosphoinositols	NA	NA	NA	0.000608024	0.00152816	0.000478082	0.0012424	0.000788381	0.000455174	0.000618611	0.0011817	0.000998303	0.000990904	0.000520274	0.00103747	0.000772049	0.000890016	0.000670563	0.000951383	0.00143839	0.000739804	0.00115048	0.00102746	0.000836833	0.000564224	0.0010494	0.00103943	0.000969899	0.00127113	0.00116578	0.000724868	0.000735902	0.00101734	0.000670562	0.000511937	0.00158565	0.00150008	0.000363916	NA
Ldo	POS	779.546	384.51	6:24:30.588000				GPC(36:5/2)	glycerophospholipids	glycerophosphocholines, glycerophosphoethanolamines	NA	NA	NA	0.173239	0.185797	0.181248	0.183308	0.172418	0.163765	0.173491	0.201475	0.311784	0.312009	0.248737	0.281395	0.14196	0.141899	0.149534	0.110378	0.201993	0.236205	0.258735	0.184021	0.197723	0.178171	0.190801	0.248725	0.180741	0.249845	0.25678	0.213437	0.184708	0.23829	0.222372	0.233785	0.251497	0.337049	0.15594	0.0245223
Ldo	POS	791.545	385.28	6:25:16.800000				GPC(37:6/2)	glycerophospholipids	glycerophosphocholines	NA	NA	NA	0.00237851	0.00306195	0.00293164	0.00384775	0.00354855	0.00320456	0.00421403	0.00576538	0.00433873	0.00478838	0.00399353	0.00505666	0.00356432	0.00287838	0.00331407	0.00286977	0.00370956	0.00459205	0.00496842	0.00317468	0.00399545	0.00280556	0.00336523	0.00462697	0.0036936	0.00503525	0.00389596	0.00311295	0.00301515	0.00546894	0.00404876	0.00461763	0.00436722	0.00621028	0.00348778	0.000813248
Ldo	POS	833.592	372.686	6:12:41.176000				GPC(40:6/2)	glycerophospholipids	glycerophosphocholines, glycerophosphoethanolamines	NA	NA	NA	0.0871054	0.0888794	0.105472	0.0992301	0.0734404	0.0893868	0.103147	0.101087	0.0779021	0.0955315	0.0753855	0.0825238	0.135262	0.127239	0.124654	0.100354	0.160048	0.162078	0.158395	0.123208	0.0887915	0.0702394	0.0836821	0.0699502	0.132687	0.161678	0.155393	0.120881	0.0703233	0.0946583	0.0705814	0.0878026	0.117537	0.123719	0.040815	0.00914913
Ldo	POS	224.214	223.206	3:43:12.381000				10-pentadecenal	fatty acyls	fatty aldehydes	0.00114704	0.0015177	0.00161457	0.00967019	0.00926346	0.0137904	0.00982013	0.00688318	0.00776303	0.00798707	0.0119426	0.00607349	0.00936767	0.0055205	0.00702142	0.0372338	0.0335784	0.0386835	0.0297432	0.0158954	0.0305307	0.032546	0.0314419	0.00989716	0.00999838	0.0113528	0.0136236	0.00873288	0.0206141	0.0216878	0.0161583	0.0139353	0.0209341	0.0186411	0.0160646	0.0132102	0.0298143	0.0198936	0.004228
Ldo	POS	697.504	251.714	4:11:42.857000				GPE(O-34:4/2)	glycerophospholipids	glycerophosphoethanolamines	NA	NA	NA	0.00300398	0.00271306	0.00325551	0.00288008	0.00329027	0.00409386	0.00399549	0.00466243	0.00453612	0.00541855	0.00565759	0.00458966	0.00380984	0.00438865	0.00504542	0.00388415	0.00600833	0.00435826	0.00576771	0.00351041	0.00398512	0.00349777	0.00455708	0.00494033	0.00391194	0.00465278	0.00357461	0.00373306	0.00403438	0.0053409	0.00470667	0.00434987	0.00403061	0.000571963	NA	NA
Ldo	NEG	167.982	815.365	13:35:21.905000				phosphoenolpyruvate	organic acids	hydroxyl acids	0.00123227	0.000823946	0.000945337	0.016102	0.0225059	0.0245309	0.0167578	0.0148039	0.0289209	0.0282712	0.0290531	0.0373609	0.0329077	0.0273663	0.0299386	0.0294061	0.0343026	0.0242069	0.0210726	0.0211357	0.030675	0.0493316	0.0254169	0.0190851	0.0200702	0.0265243	0.0362581	0.0207836	0.0350703	0.0392753	0.0296563	0.0223314	0.0407354	0.0376224	0.0363563	0.0240803	0.0322282	0.031554	0.00253427
Ldo	POS	535.4	530.913	8:50:54.783000				GPC(O-20:1)	glycerophospholipids	glycerophosphocholines	NA	NA	NA	0.00126141	0.000977521	0.0016724	0.00137519	0.00146704	0.0015887	0.00130076	0.00167776	0.00152499	0.00199289	0.00134789	0.00148476	0.00166913	0.00212837	0.00208631	0.00133152	0.00183075	0.00185879	0.00230959	0.00163874	0.00195663	0.00142899	0.0014004	0.00177699	0.00184274	0.00158327	0.0020867	0.0016964	0.00121503	0.00188476	0.00154766	0.00191576	0.00138132	0.00187107	0.00133549	NA
Ldo	POS	467.301	253.233	4:13:13.953000				GPE(17:0/1)	glycerophospholipids	glycerophosphocholines	NA	NA	NA	0.00261242	0.00343616	0.00344667	0.00326659	0.00214296	0.00242695	0.00469747	0.0032223	0.00194392	0.00187695	0.00177754	0.00305969	0.00325531	0.00382713	0.00457143	0.0048247	0.00192845	0.00311465	0.00306938	0.00083267	0.00248555	0.00327528	0.00479898	0.00779711	0.00250941	0.00339858	0.00383011	0.00332393	0.00260127	0.00291191	0.00399717	0.00621743	0.00337664	0.00368708	0.0023343	NA
Ldo	POS	122.048	416.587	6:56:35.238000	6.8936	0:06:53.616000		niacinamide (nicotinamide)	vitamins and cofactors	vitamins	0.00219052	0.00221962	0.00265399	0.00385187	0.00444154	0.00511876	0.00709872	0.00342993	0.00426789	0.0062727	0.00540369	0.00359062	0.00418554	0.0044459	0.00670683	0.00455378	0.00502371	0.00571578	0.00468897	0.00503665	0.00450974	0.00645875	0.00660735	0.003799	0.00479739	0.00565463	0.00576792	0.00334831	0.00525871	0.00597266	0.00573978	0.00382371	0.00538239	0.00570496	0.00893163	0.00475242	0.00709322	0.0129851	0.00287035
Lipidmaps	NEG	483.302	198.174	3:18:10.435000			LMST05040003	N-(3α-hydroxy-5β-cholan-24-oyl)-taurine	sterol and prenol lipids	NA	NA	NA	NA	0.00189362	0.00232564	0.00233083	0.00239244	0.00245009	0.00244958	0.00302553	0.00274761	0.00196946	0.00390355	0.00339125	0.00310478	0.0012219	0.00119291	0.00215273	0.00116159	0.00183183	0.00361509	0.00379245	0.0025015	0.00209435	0.00225909	0.00272864	0.00353841	0.00206962	0.00303563	0.00364301	0.00293267	0.00172459	0.00317976	0.00227602	0.00282992	0.00252727	0.00238181	0.00249747	NA
Ldo	NEG	147.053	854.571	14:14:34.286000	14.2228	0:14:13.371000		acetyl-serine, glutamic acid	amino acids, peptides and amino acid conjugates	amino acids, acylglycines	0.0175881	0.0151045	0.0218694	3.4785	3.02504	4.30677	4.74494	3.50912	3.70026	4.35114	7.47428	2.34544	5.54205	3.58763	4.75532	12.4569	8.13486	12.1557	10.3126	5.44072	6.88438	5.99046	6.52589	3.51484	3.95124	5.75413	6.53799	5.38719	7.26584	6.07314	7.54788	4.70033	4.81342	4.21772	4.60312	6.34354	6.93396	6.78277	0.563427
Lipidmaps	POS	332.053	853.8	14:13:48			LMPK12130077	crombenin	NA	NA	NA	NA	NA	0.008447	0.00569264	0.00934413	0.00790956	0.0101979	0.00684211	0.00676875	0.0115577	0.00688956	0.00817632	0.00556822	0.00913507	0.0242975	0.0209643	0.0197238	0.0140187	0.0106695	0.0132213	0.00553366	0.00756608	0.0106758	0.0078743	0.00974149	0.0102742	0.0140252	0.0131082	0.0102941	0.0115594	0.0134818	0.0105017	0.00945737	0.00776276	0.0147426	0.015112	0.0136571	NA
Ldo	POS	783.577	383.039	6:23:02.353000				GPC(36:3/2)	glycerophospholipids	glycerophosphocholines, glycerophosphoethanolamines	NA	NA	NA	0.173204	0.192251	0.199598	0.198809	0.134999	0.157305	0.162602	0.175467	0.218926	0.276174	0.1811	0.235436	0.284034	0.284064	0.263032	0.240491	0.244031	0.280568	0.278111	0.212389	0.196195	0.182988	0.205976	0.230187	0.211417	0.276159	0.26868	0.228663	0.202172	0.264885	0.223613	0.262295	0.265098	0.31391	0.0950252	0.0236361
Ldo	POS	131.07	817.19	13:37:11.429000				creatine	ketones and aldehydes	amino ketones	0.17368	0.230952	0.242325	0.0254981	0.213702	0.0361936	0.0397851	0.028133	0.033957	0.0347875	0.0493484	0.144864	0.0462003	0.0396696	0.0701682	0.0560336	0.176455	0.0561324	0.0455426	0.0412765	0.0575853	0.193433	0.0496583	0.0581665	0.0266909	0.0351521	0.101191	0.0372846	0.0601433	0.0564537	0.0471262	0.0309579	0.137356	0.123943	0.149347	0.0419983	0.0710102	0.046472	0.00990999
Ldo	NEG	328.24	220.098	3:40:05.882000				docosatriynoic acid, docosahexaenoic acid	fatty acyls	fatty acids	NA	NA	NA	0.00825239	0.00842068	0.014472	0.00779497	0.00753945	0.00933126	0.0115655	0.010866	0.00853765	0.0134693	0.01593	0.0136193	0.0152286	0.0117871	0.0113471	0.0124892	0.00890044	0.0221004	0.0201604	0.0168437	0.00545496	0.00585331	0.00968492	0.0096548	0.0165651	0.0145411	0.0161369	0.0143801	0.00708252	0.00933396	0.00803451	0.0123276	0.00871884	0.028547	0.0237001	0.0016094
Ldo	POS	299.282	456.786	7:36:47.143000				dehydrosphinganine	SL and sphingoid bases	sphingoid bases	0.00207843	0.00182257	0.00168498	0.0125207	0.0131415	0.013384	0.0157347	0.00692805	0.00763883	0.00826022	0.0108325	0.00835968	0.0108525	0.00816989	0.00952367	0.0249485	0.0212706	0.0235154	0.0130429	0.0232593	0.0248541	0.0191652	0.0179574	0.0104934	0.011314	0.0139846	0.0150739	0.00915189	0.0106582	0.0126492	0.0123202	0.0121765	0.0184037	0.0182736	0.0240068	0.013983	0.00967067	0.00587456	0.0017297
Ldo	POS	704.631	226.822	3:46:49.333000				DAG(42:2/2)	glycerolipids	diacylglyceroles	NA	NA	NA	0.00659116	0.00455194	0.00668745	0.005136	0.00759378	0.00865188	0.00856194	0.00941539	0.0112661	0.0135579	0.0131398	0.0140245	0.00525933	0.00686157	0.00733336	0.00480435	0.00778147	0.0108954	0.0110209	0.010261	0.007626	0.00896387	0.00691221	0.00842306	0.00590275	0.00845272	0.00930278	0.00734611	0.006098	0.00715579	0.00962382	0.00908985	0.00561643	0.010761	0.00596995	NA
Ldo	POS	523.365	537.333	8:57:20				GPC(18:0/1)	glycerophospholipids	glycerophosphocholines	NA	NA	NA	0.0122738	0.0119695	0.0263103	0.0119722	0.0152341	0.0159411	0.0258115	0.0143504	0.0130483	0.0146597	0.00961223	0.014791	0.0181704	0.0183698	0.0195288	0.0196141	0.0139182	0.0218579	0.0323284	0.0145679	0.0141857	0.0135774	0.0210252	0.0220948	0.0157182	0.0200516	0.0254657	0.0147172	0.0103557	0.0161799	0.0213849	0.0266731	0.0151482	0.0177531	0.0183782	0.00198615
Ldo	NEG	168.028	621.276	10:21:16.552000				uric acid	aromatic acids	breakdown product of purines	NA	NA	NA	0.00788345	0.00737414	0.00896579	0.00885195	0.00643668	0.00980664	0.0111868	0.00874806	0.0114754	0.0198725	0.012971	0.0153016	0.00785091	0.00854481	0.00769361	0.0079723	0.00583025	0.0103144	0.0207124	0.00659515	0.00780476	0.00743745	0.0137751	0.0108674	0.0114101	0.0230194	0.0208553	0.018425	0.00718185	0.0115597	0.00743441	0.0120666	0.0106695	0.0119374	0.010441	0.00186156
KEGG	POS	169.074	740.7	12:20:42			C00547, C00314	noradrenalide, pyridoxine	NA	NA	0.00193746	0.00147071	0.00194242	0.00462979	0.00453507	0.00544868	0.00415723	0.00385254	0.00425455	0.00516255	0.00443764	0.00231101	0.00318215	0.0029898	0.00341372	0.0102659	0.0106313	0.00955644	0.00777224	0.00380807	0.00736047	0.00966847	0.00429049	0.00386447	0.00426225	0.00471121	0.00730057	0.00445803	0.00566512	0.00683151	0.00445941	0.00473519	0.0061513	0.00711004	0.00620376	0.00522239	0.00575712	0.00509044	0.00136252
Ldo	NEG	114.043	948.5	15:48:30				N-methylhydantoin, dihydrouracil	purines/pyrimidines and conjugates, amino ketones	pyrimidines, miscellaneous amino ketones	NA	NA	NA	0.0249721	0.0217195	0.0303956	0.0203003	0.0198022	0.0212902	0.0230904	0.023535	0.0253234	0.0421541	0.0320193	0.0442154	0.0772819	0.0495176	0.0469032	0.0450355	0.025611	0.0380609	0.0463368	0.0324557	0.0182282	0.016856	0.0275454	0.0400903	0.0283179	0.0385224	0.0321592	0.0398963	0.0232562	0.0325391	0.033134	0.0372555	0.0352699	0.0477941	0.0416713	0.0025921
Ldo	POS	795.577	382.2	6:22:12				GPC(37:4/2)	glycerophospholipids	glycerophosphocholines, glycerophosphoethanolamines	NA	NA	NA	0.0105031	0.00918434	0.010388	0.0112916	0.0164838	0.0144809	0.0137049	0.01884	0.0109739	0.0160643	0.00924631	0.0134189	0.0126548	0.0114692	0.0114476	0.00981176	0.0118829	0.0143801	0.0155121	0.011496	0.0103681	0.00926389	0.0109832	0.0123973	0.0107797	0.0138042	0.013377	0.0130083	0.0116269	0.0153639	0.0122115	0.013683	0.0150978	0.017797	0.0067035	0.00152506
KEGG	NEG	115.027	941.23	15:41:13.770000			C01596	halfordinol	NA	NA	0.00183269	0.00158289	0.00374761	0.0129983	0.0113864	0.0173553	0.0119256	0.0117057	0.0126659	0.0140741	0.0146809	0.0143334	0.0236517	0.0183165	0.024874	0.0393877	0.0266133	0.0268001	0.02189	0.0126193	0.0220347	0.025287	0.0185001	0.00935886	0.0104814	0.0165017	0.0238354	0.0152078	0.0230398	0.0174924	0.0219432	0.013198	0.0184117	0.017219	0.0182746	0.0192942	0.0251107	0.0186687	0.00227445
Ldo	POS	181.074	739.383	12:19:23	12.4556	0:12:27.337000		tyrosine	amino acids, peptides and amino acid conjugates	amino acids	3.98081	4.82491	5.31318	0.303103	0.467145	0.433334	0.459595	0.281859	0.37296	0.410329	0.70514	0.529247	0.787281	0.580421	0.716282	0.360167	0.356182	0.409023	0.311203	0.459051	0.62735	0.820569	0.47318	0.284705	0.278555	0.396236	0.408225	0.475401	0.657837	0.660837	0.549645	0.319688	0.473646	0.390739	0.494401	0.521388	0.605223	0.504646	0.0501145
Lipidmaps	NEG	362.1	1669.17	1 day, 3:49:10			LMPK12140637	5,7,3'-Trihydroxy-6,4',5'-trimethoxyflavanone	NA	NA	NA	NA	NA	0.00863173	0.00604861	0.00697256	0.00734215	0.00752849	0.00683528	0.0074753	0.00830137	0.00658334	0.00786562	0.00765323	0.00827578	0.00718788	0.00743703	0.0071279	0.00709917	0.00639248	0.00686725	0.00687567	0.00636021	0.00769653	0.00721161	0.00857337	0.007333	0.00856236	0.00744256	0.00972139	0.00805967	0.00882833	0.00904459	0.00902398	0.00808241	0.00713277	0.00681149	0.00725474	NA
Ldo	POS	97.9769	1224.24	20:24:14.286000	20.187	0:20:11.220000		phosphoric acid	inorganic ions	anions	0.00472078	0.00380605	0.0051452	0.0253365	0.040552	0.0411924	0.0362083	0.023542	0.0323705	0.0323279	0.0359276	0.0330603	0.0299272	0.0303309	0.0434672	0.029021	0.0360437	0.0378896	0.0390024	0.0289856	0.0303859	0.0445563	0.0376455	0.0300927	0.0320106	0.0378284	0.0520249	0.0299694	0.0340886	0.0401471	0.0401382	0.0303462	0.0384821	0.0460188	0.0486771	0.0314474	0.0386664	0.0407629	0.00521792
Ldo	POS	424.37	218.12	3:38:07.200000				alphaalphadimethylmethylenecholestdienbetaol, (+)-cycloarta-7,24-dien-3beta-ol	prenol lipids, steroids and steroid derivatives	, miscellaneous steroids	NA	NA	NA	0.0148352	0.0101938	0.0176917	0.0117502	0.0149981	0.0173308	0.0198751	0.0216557	0.0265744	0.0389211	0.0236806	0.027003	0.0286362	0.0383651	0.0387364	0.034056	0.0149918	0.0311015	0.0317246	0.0290544	0.0209765	0.0228746	0.0244841	0.0311465	0.0196699	0.0240556	0.0250021	0.0275362	0.0194106	0.0201021	0.0222811	0.0231635	0.0218034	0.0338196	0.0240773	0.00335895
Ldo	POS	135.068	739.967	12:19:58				phenylacetamide, N-acetylarylamine	amino ketones	unclassified compounds, aliphatic amides	0.322707	0.37319	0.419612	0.0239852	0.0366503	0.0352071	0.0363661	0.0232365	0.0302796	0.0336128	0.0577845	0.0455991	0.0607161	0.0450194	0.0581465	0.0291759	0.0317713	0.0330811	0.0301901	0.037987	0.0506177	0.0626534	0.0402772	0.0225512	0.0208838	0.0347194	0.0332213	0.035925	0.055737	0.053112	0.0441516	0.0281006	0.0380684	0.0336575	0.039456	0.0388041	0.0486726	0.0393368	0.0045195
Ldo	NEG	132.053	947.017	15:47:01.034000	15.8092	0:15:48.553000		asparagine	amino acids, peptides and amino acid conjugates	amino acids	0.000859244	0.000826758	0.00103972	0.344925	0.271964	0.458591	0.306553	0.260278	0.288331	0.340275	0.350512	0.33475	0.628907	0.475923	0.599937	0.93147	0.660131	0.637804	0.560722	0.315666	0.48743	0.613565	0.413054	0.255834	0.243282	0.372916	0.559684	0.358208	0.529135	0.458011	0.515501	0.330035	0.452135	0.435499	0.489099	0.484259	0.607878	0.489401	0.0335574
Ldo	POS	164.047	739.158	12:19:09.474000	4.04934997558593, 6.86232			coumarate, phenylpyruvate	aromatic acids	phenolic acids	0.502701	0.605449	0.703889	0.0384636	0.0591444	0.0570733	0.0583078	0.035244	0.046595	0.0524922	0.0978782	0.0678483	0.0967135	0.0715661	0.0946453	0.0461558	0.0472762	0.0558165	0.0404717	0.0593623	0.0831969	0.101643	0.0630966	0.0331672	0.0332164	0.0517552	0.0555922	0.0589273	0.0808547	0.0758497	0.0745096	0.0411022	0.0573163	0.0568972	0.0604547	0.064872	0.0734656	0.0653007	0.00780794
Ldo	POS	146.037	739.088	12:19:05.263000				coumarin, phenylpropiolic acid	alkyl chlorides, aromatic acids	drugs and drug metabolites, miscellaneous aromatic acids	0.0300541	0.0336548	0.0386133	0.00228163	0.00353527	0.00355528	0.00409425	0.00293226	0.00288764	0.00312335	0.00465969	0.00481106	0.00618711	0.00385777	0.00522923	0.0029791	0.00265713	0.00297815	0.00215512	0.00397749	0.00467915	0.00553114	0.00329937	0.00239873	0.00269335	0.00305889	0.00362266	0.00333065	0.00409236	0.00435303	0.00374073	0.00279347	0.00327403	0.00263192	0.00443641	0.00319704	0.00586065	0.00338628	0.000696883
Ldo	POS	765.53	386.52	6:26:31.200000				GPC(35:5/2)	glycerophospholipids	glycerophosphocholines, glycerophosphoethanolamines	NA	NA	NA	0.0026855	0.00288003	0.00360738	0.00330142	0.0037286	0.00414849	0.00339798	0.00455617	0.00450626	0.00536285	0.00500649	0.0045127	0.00321461	0.00320307	0.00320326	0.00317827	0.0037455	0.00369235	0.00529909	0.0030743	0.00364439	0.00319799	0.00373401	0.00489653	0.00313753	0.00366502	0.00390871	0.00389948	0.00325668	0.00449781	0.0041817	0.00431602	0.00468199	0.00526738	0.00315135	0.000536415
KEGG	POS	127.1	248.143	4:08:08.571000			C11519	N-cyclohexylformamide	NA	NA	0.00110305	0.000794651	0.00170895	0.00347335	0.00347655	0.004889	0.0036343	0.00297678	0.00354964	0.00489868	0.00285006	0.0109322	0.0191003	0.0126915	0.0202276	0.00335337	0.00310841	0.00258921	0.00328319	0.0113332	0.0147845	0.0123813	0.00880939	0.00426475	0.00483938	0.00687597	0.00506538	0.00491211	0.0102365	0.00931189	0.00566199	0.00536292	0.00691772	0.0041543	0.00578241	0.00607191	0.00624488	0.00790472	0.00244556
Ldo	POS	829.561	373.118	6:13:07.059000				GPC(40:8/2)	glycerophospholipids	glycerophosphocholines	NA	NA	NA	0.247119	0.23262	0.256068	0.254249	0.238537	0.24842	0.249217	0.293334	0.307553	0.389436	0.263965	0.281755	0.261474	0.231077	0.273067	0.183091	0.29648	0.313429	0.32139	0.240369	0.227712	0.195852	0.215785	0.232868	0.271956	0.32696	0.350843	0.285843	0.206412	0.255746	0.215747	0.232437	0.321348	0.43966	0.166901	0.0265617
Ldo	POS	783.577	272.255	4:32:15.294000				GPE(39:3/2)	glycerophospholipids	glycerophosphocholines, glycerophosphoethanolamines	NA	NA	NA	0.0812182	0.0553327	0.063774	0.0467422	0.0486685	0.0509135	0.0466768	0.0508351	0.0646532	0.0753306	0.0608596	0.0945279	0.0910048	0.0853099	0.0895796	0.0692774	0.0880763	0.0633619	0.0536811	0.0733809	0.0778692	0.0705467	0.0615666	0.0779243	0.0708878	0.059915	0.0581603	0.0806302	0.073765	0.0726002	0.0673193	0.0538888	0.0758263	0.0349497	0.018497	0.0116748
Ldo	POS	763.515	252.455	4:12:27.273000				GPE(38:6/2)	glycerophospholipids	glycerophosphoethanolamines, glycerophosphocholines	NA	NA	NA	0.00431121	0.0024802	0.00218174	0.00346524	0.00412103	0.00323994	0.00366839	0.00686253	0.00349754	0.00342985	0.00283557	0.00380012	0.00486104	0.00484494	0.00468236	0.00264	0.00302607	0.00337269	0.00361161	0.00240141	0.00340793	0.00329222	0.0029073	0.00385812	0.00470791	0.00401047	0.00330173	0.00414788	0.00297641	0.00433626	0.00449957	0.00338598	0.00421713	0.00418605	0.00262562	NA
Ldo	POS	715.551	363.627	6:03:37.647000				GPC(O-32:2/2)	glycerophospholipids	glycerophosphocholines	NA	NA	NA	0.0560844	0.0502581	0.0626849	0.04899	0.0578008	0.0559909	0.0585992	0.0636675	0.0337356	0.0465478	0.0285298	0.0557226	0.0543513	0.053865	0.0583938	0.0538402	0.0421771	0.0446403	0.0534364	0.0447858	0.0427399	0.0339643	0.0433473	0.0816606	0.0444149	0.0584999	0.0560333	0.0495157	0.0483198	0.0514109	0.0583799	0.069599	0.0512265	0.011028	0.0413468	0.0123393
Ldo	NEG	158.044	676.879	11:16:52.759000				allantoin	amino ketones	miscellaneous amino ketones	NA	NA	NA	0.0307859	0.0471506	0.0442602	0.0530047	0.0364795	0.0443743	0.0505943	0.0794975	0.054552	0.0959748	0.0700566	0.0793855	0.06164	0.0589255	0.0678603	0.0571968	0.0486822	0.0801256	0.0914744	0.0567732	0.0358011	0.0320758	0.0506094	0.0639346	0.0530142	0.0994095	0.0915512	0.0778419	0.0346986	0.0524249	0.0460999	0.0572713	0.0577934	0.0772071	0.0622028	0.00621628
Ldo	POS	202.143	1579.3	1 day, 2:19:18.261000				dimethylarginine	amino acids, peptides and amino acid conjugates	amino acids	NA	NA	NA	0.00310073	0.00470792	0.00454879	0.00500961	0.0039909	0.0040141	0.00421026	0.00790167	0.0034175	0.00453851	0.00265906	0.00399783	0.00701967	0.00608414	0.00781766	0.00629501	0.00443719	0.00566901	0.00746941	0.00440578	0.00347316	0.00378421	0.00425813	0.0077268	0.00485095	0.00581091	0.00527887	0.0047448	0.00360873	0.00492828	0.00490006	0.00553385	0.00556334	0.00579737	0.00464518	NA
Ldo	POS	777.53	252.412	4:12:24.706000				GPE(39:6/2)	glycerophospholipids	glycerophosphocholines, glycerophosphoethanolamines	NA	NA	NA	0.0780493	0.0667641	0.056733	0.0707411	0.0743209	0.0602942	0.0535501	0.0931744	0.147087	0.166612	0.108352	0.162619	0.0880992	0.0949237	0.0926773	0.0566053	0.0803266	0.0906662	0.091755	0.0557803	0.102205	0.0709477	0.0737287	0.0983474	0.100221	0.108983	0.0831555	0.0859525	0.086742	0.115645	0.118371	0.0930308	0.102048	0.121838	0.0737511	0.0129639
Ldo	POS	285.267	459.536	7:39:32.143000				methyl-hexadecasphing-4E-enine	SL and sphingoid bases	sphingoid bases	0.00177677	0.0031648	0.00257434	0.0103149	0.0110057	0.0142201	0.0168482	0.0135973	0.0120558	0.0130789	0.0183353	0.0116368	0.0154169	0.0109122	0.0162723	0.0130853	0.00893793	0.0103759	0.00627981	0.0106589	0.01166	0.0122577	0.00927348	0.0103855	0.00998088	0.0144999	0.0176171	0.0120868	0.0128653	0.0138196	0.0144154	0.0111017	0.0144126	0.0158924	0.0213731	0.0140516	0.0148505	0.00918785	0.00428675
KEGG	NEG	230.071	948.635	15:48:38.077000			C11732	Diethyl phenyl phosphate	NA	NA	NA	NA	NA	0.0321053	0.0234864	0.0406494	0.0355933	0.0271669	0.0283802	0.0331963	0.0330993	0.0275438	0.0382761	0.0405222	0.0420228	0.0607497	0.0475581	0.0491787	0.0506099	0.0264742	0.0292132	0.0350632	0.0322804	0.0249487	0.0231192	0.0371606	0.0356463	0.0313708	0.0369725	0.0353913	0.0448781	0.0334684	0.0347103	0.0324484	0.0354935	0.0343975	0.043841	0.0368554	0.00491789
Ldo	NEG	169.998	887.5	14:47:30	12.9757	0:12:58.544000		dihydroxyacetone phosphate, glyceraldehyde-3-phosphate	acyl phosphates, glycerophosphates	glycerophosphates,	NA	NA	NA	0.00604514	0.00617002	0.00724718	0.0070086	0.00528165	0.00745116	0.00773126	0.00983888	0.0056266	0.0095705	0.00760875	0.00812937	0.0148511	0.0117212	0.0119763	0.0109157	0.00852262	0.0107145	0.00861568	0.0103597	0.00526877	0.0063558	0.0102833	0.00766119	0.00849211	0.0113665	0.0136998	0.00857326	0.0066989	0.0124498	0.00600251	0.00789224	0.00832464	0.00966426	0.00981649	NA
Ldo	POS	741.566	371.4	6:11:24				GPC(O-34:3/2)	glycerophospholipids	glycerophosphocholines, glycerophosphoethanolamines	NA	NA	NA	0.00335373	0.00367989	0.00391878	0.00364104	0.00343438	0.00568619	0.00557491	0.00641473	0.00952187	0.0108645	0.00743007	0.00813847	0.00328769	0.00393201	0.0026158	0.00301851	0.00422738	0.00514093	0.00709418	0.00664941	0.00488325	0.00349911	0.0039615	0.00609218	0.0058275	0.00635425	0.00699475	0.00494594	0.00391324	0.00446662	0.00429448	0.00561055	0.00454344	0.004699	0.00297038	0.000995344
Ldo	NEG	761.521	399.38	6:39:22.800000				GPS(34:1/2)	glycerophospholipids	glycerophosphoserines	NA	NA	NA	0.00135341	0.00161143	0.00124897	0.00161876	0.00219669	0.00205571	0.00221782	0.00246102	0.00138618	0.00122895	0.00121341	0.00128416	0.00122851	0.00131068	0.00134898	0.00124712	0.000590314	0.000744206	0.000670684	0.000794487	0.00187769	0.00172838	0.00194177	0.00237508	0.000952053	0.000829877	0.000919854	0.00105042	0.00144172	0.00181107	0.00154672	0.00159288	0.00167794	0.00175286	0.00176791	0.000218608
Ldo	NEG	422.083	839	13:59:00				lactose phosphate, sucrose phosphate	carbohydrates	sugar phosphates	NA	NA	NA	0.159072	0.181494	0.196519	0.219105	0.204971	0.222117	0.250343	0.44263	0.0905223	0.143298	0.0868968	0.136445	0.292645	0.207274	0.266486	0.248325	0.184388	0.22725	0.185924	0.214757	0.157854	0.164157	0.253422	0.200092	0.209363	0.27998	0.287876	0.242599	0.197426	0.262382	0.166843	0.20225	0.210887	0.234667	0.230332	0.0190576
Ldo	NEG	125.015	828.889	13:48:53.333000	13.8684	0:13:52.103000		taurine	amino acids, peptides and amino acid conjugates	amino acids	1.23161	1.37952	1.40183	0.0230963	0.0214071	0.0299056	0.0307453	0.0217494	0.0236958	0.0270643	0.0394425	0.0271223	0.0517894	0.0403674	0.0431934	0.0581834	0.0450911	0.0630532	0.0485345	0.0320901	0.0519877	0.0452279	0.0410105	0.0231195	0.0222238	0.0343607	0.0340953	0.0284485	0.0487645	0.0391316	0.0363867	0.0244803	0.0312462	0.0258683	0.0299411	0.0357333	0.040219	0.0374755	0.00918337
Ldo	NEG	219.111	364.208	6:04:12.453000	6.09768	0:06:05.861000		pantothenate	amino acids	NA	NA	NA	NA	0.00663778	0.00608655	0.0073375	0.00494098	0.0060237	0.00945628	0.0075986	0.00776652	0.00718676	0.00824437	0.00810171	0.00380398	0.00522046	0.00647328	0.00429845	0.00532322	0.00508193	0.00649578	0.00378991	0.00219061	0.00693984	0.00541444	0.00921119	0.00241593	0.0049534	0.00846066	0.00733738	0.00681871	0.00640911	0.00754089	0.00470061	0.00665547	0.0058657	0.00639749	0.00877429	0.00184577
Ldo	POS	713.5	252.756	4:12:45.366000				GPE(34:3/2)	glycerophospholipids	glycerophosphoethanolamines, glycerophosphocholines	NA	NA	NA	0.00263753	0.00311149	0.00275661	0.00364477	0.00486713	0.00358093	0.00288511	0.00534185	0.00278406	0.0037591	NA	0.004443	0.00745562	0.00762246	0.00636355	0.00410759	0.00225747	0.00204388	0.00190562	NA	0.00557792	0.0032858	0.00473746	0.0076214	0.00247403	0.00307057	0.00221222	0.0024929	0.00390356	0.00508812	0.00479552	0.00403475	0.00589679	0.00556641	0.00450599	NA
Lipidmaps	NEG	175.048	369.254	6:09:15.238000			LMFA01100036	-amino-3-oxo-hexanedioic acid	fatty acyls	NA	0.00123207	0.0019654	0.00363553	0.00469626	0.006437	0.00531676	0.00484712	0.00528338	0.00544859	0.00693531	0.00599339	0.0075121	0.0112359	0.0107258	0.00892768	0.00535284	0.00451955	0.00542813	0.0052202	0.00509053	0.00617496	0.00619779	0.00684651	0.00572838	0.00616016	0.00674034	0.00548024	0.00501986	0.00664134	0.00737432	0.00644846	0.00618969	0.00652949	0.00572114	0.00591138	0.00608624	0.00874805	0.00843847	0.00551307
Ldo	POS	398.137	1800.82	1 day, 6:00:49.091000				S-adenosylmethionine	purines/pyrimidines and conjugates	conjugates	NA	NA	NA	0.00311467	0.00349465	0.00457421	0.00321393	0.00300507	0.00431431	0.00358284	0.00443132	0.00371385	0.00444837	0.00383031	0.00541317	0.00735244	0.00681149	0.00703396	0.00485367	0.00454334	0.00422527	0.00607126	0.00371927	0.00268613	0.0023714	0.00356301	0.00475142	0.0029142	0.00530208	0.00472915	0.00438216	0.00342788	0.00574389	0.00584795	0.00513649	0.00490632	0.00473927	0.00313473	NA
KEGG	NEG	279.998	951.965	15:51:57.895000			C02740	firefly luciferin	NA	NA	0.00119624	0.000961329	0.00150395	0.0334727	0.0332758	0.0333575	0.043383	0.0360902	0.0330355	0.0366224	0.0316223	0.0202164	0.0217211	0.0283634	0.0215302	0.0249268	0.0286827	0.0275875	0.0308125	0.0253004	0.0208914	0.0196454	0.0271521	0.0310557	0.032818	0.0366481	0.0225445	0.030269	0.0212941	0.0255247	0.0296078	0.0289719	0.0262635	0.028169	0.0270647	0.0261775	0.030526	0.0238827	0.0607254
Ldo	NEG	342.116	786.965	13:06:57.895000	12.9208	0:12:55.250000		trehalose, sucrose, maltose	carbohydrates	disaccharides	NA	NA	NA	0.00539561	NA	0.00345462	0.0050048	0.00408638	0.00326511	0.00703839	0.00738929	0.00193613	0.0113099	0.0103232	0.00398293	0.00384342	0.00177091	0.00328268	0.00411224	0.00389251	0.00764285	NA	0.00511302	0.00186157	0.00325893	0.00745088	0.000788906	0.00367789	0.0118379	0.0104069	0.00870273	0.00242254	0.00202778	NA	0.00108871	0.00390668	0.00419661	0.00478722	0.00133863
Ldo	NEG	721.29	1703.53	1 day, 4:23:31.765000				trypanothione-disulfide	amino acids, peptides and amino acid conjugates	thiols	NA	NA	NA	0.00854016	0.0175504	0.0201762	0.0162448	0.0100374	0.0174831	0.0220546	0.0246442	0.0190662	0.0344393	0.0203697	0.0364751	0.0108719	0.0159943	0.0180026	0.0174363	0.0154676	0.0178407	0.0241241	0.0283788	0.0086345	0.00962359	0.0186324	0.0275211	0.010283	0.0198871	0.0178022	0.0188588	0.0141406	0.0152234	0.0210814	0.0242176	0.0239067	0.0346956	0.0260543	0.00181769
Ldo	NEG	131.058	835.048	13:55:02.903000				2-oxo-5-amino-pentanoic acid, glutamate-semialdehyde	fatty acyls, amino acids, peptides and amino acid conjugates	fatty acids, amino acids	0.104179	0.101022	0.11141	0.121955	0.0992481	0.159833	0.161712	0.157453	0.141608	0.195188	0.263432	0.16343	0.449943	0.239594	0.326369	0.438051	0.275319	0.429213	0.345581	0.2357	0.323454	0.0830589	0.27854	0.147849	0.174097	0.252376	0.181793	0.148204	0.212545	0.183181	0.185933	0.230105	0.246154	0.150769	0.211614	0.232937	0.242474	0.252221	0.0267921
Ldo	POS	777.53	386.431	6:26:25.882000				GPC(36:6/2)	glycerophospholipids	glycerophosphocholines, glycerophosphoethanolamines	NA	NA	NA	0.0879224	0.129188	0.108139	0.132504	0.104207	0.0977284	0.113349	0.163866	0.27667	0.295106	0.203664	0.309858	0.132458	0.13457	0.157007	0.114923	0.116434	0.125319	0.157186	0.0944179	0.140559	0.118424	0.140879	0.169884	0.150647	0.174256	0.152384	0.129989	0.120563	0.173067	0.160722	0.157805	0.18807	0.230369	0.145851	0.0169441
KEGG	NEG	214.023	230.444	3:50:26.667000			C17101	3,5-dinitroguaiacol	NA	NA	0.00839797	0.00327657	0.00704663	0.00180232	0.00317349	0.00239154	0.0046233	0.0030663	0.00275096	0.00232041	0.00178659	0.00318221	0.00275991	0.00215665	0.00233449	0.00211827	0.00189124	0.00180683	0.00419226	0.00193093	0.00136025	0.0017586	0.00252023	0.00285051	0.00223498	0.00206884	0.00234725	0.00290855	0.00225294	0.00257452	0.00311768	0.00275634	0.00189981	0.00162614	0.00219088	0.00151873	0.0038265	0.00823015	0.0179804
Ldo	POS	817.561	374.46	6:14:27.600000				GPE(42:7/2)	glycerophospholipids	glycerophosphoethanolamines	NA	NA	NA	0.00374498	0.00346431	0.00335577	0.00419692	0.00398459	0.00409654	0.00410397	0.00469141	0.0040348	0.00478179	0.00397559	0.00473406	0.00462873	0.00353294	0.0037905	0.00288129	0.00338751	0.00431229	0.00440722	0.00290706	0.0029448	0.00262793	0.00309993	0.00368687	0.00342671	0.00397477	0.00446623	0.00429522	0.00321775	0.00342306	0.00336425	0.00315919	0.00363005	0.00646284	0.00219695	0.000486232
Ldo	POS	713.499	400.38	6:40:22.800000				GPC(31:3/2)	glycerophospholipids	glycerophosphoethanolamines, glycerophosphocholines	NA	NA	NA	0.00487911	0.00599738	0.00663535	0.00692524	0.0081501	0.00748256	0.00705057	0.0146693	0.00639051	0.00984083	0.00509008	0.00780802	0.00991463	0.0102242	0.0118696	0.00752371	0.00312073	0.00341037	0.00440251	0.00271626	0.00855139	0.00697698	0.00871386	0.0126716	0.00411215	0.00578551	0.00563969	0.00377897	0.00544043	0.00756031	0.0101108	0.00869201	0.00861978	0.0103669	0.00758205	0.000745985
KEGG	POS	267.095	1045.12	17:25:07.200000			C06469, C08507	Neuraminic acid, miserotoxine	NA	NA	NA	NA	NA	0.00385656	0.00414651	0.00609138	0.00370336	0.00289315	0.00434067	0.00412874	0.00601094	0.00413729	0.00531482	0.00462096	0.00492652	0.00628133	0.00565745	0.0072291	0.00545541	0.00421205	0.00575283	0.00550391	0.00452925	0.00310304	0.00275508	0.00365584	0.00503066	0.00250825	0.00474291	0.0047578	0.00390571	0.00328058	0.00447698	0.00398251	0.00543678	0.00405224	0.00582063	0.00437378	0.000361602
Ldo	POS	75.0321	948.881	15:48:52.881000	15.8747	0:15:52.482000		glycine	amino acids	NA	0.0219189	0.0219685	0.022092	0.189688	0.188816	0.256284	0.224709	0.158552	0.207741	0.246924	0.295016	0.579322	0.938619	0.563345	0.707444	0.316753	0.27071	0.353152	0.256855	0.333717	0.4563	0.352079	0.327969	0.197833	0.196706	0.302785	0.239223	0.277378	0.422578	0.427416	0.34768	0.240261	0.32672	0.245342	0.30964	0.345629	0.377212	0.3219	0.0312583
Ldo	POS	879.576	366.38	6:06:22.800000				GPC(44:11/2)	glycerophospholipids	glycerophosphocholines	NA	NA	NA	0.00874317	0.0101167	0.0116131	0.00956045	0.00884297	0.0103795	0.0112874	0.0135498	0.00648464	0.00782238	0.00620997	0.00853842	0.0118657	0.011692	0.0135677	0.0100073	0.0123104	0.0119142	0.0125482	0.00667441	0.00568353	0.00491289	0.00636662	0.00570761	0.0122988	0.0142618	0.0125623	0.0112014	0.0042832	0.00660989	0.00599759	0.00656881	0.0101391	0.007759	0.00720491	0.00109673
Ldo	POS	132.09	1682.57	1 day, 4:02:34.138000	28.0662	0:28:03.970000		ornithine	amino acids, peptides and amino acid conjugates	amino acids	1.17686	1.40017	1.52382	0.045553	0.0640299	0.0494877	0.059316	0.0390721	0.0393461	0.0372398	0.108198	0.0883413	0.138297	0.0678356	0.128849	0.0258579	0.0320098	0.0409395	0.0304736	0.0602183	0.0826356	0.0707179	0.0567913	0.0230329	0.0196925	0.0275912	0.0224025	0.0718099	0.0895771	0.0789135	0.0723535	0.0238359	0.0346294	0.0365893	0.0400098	0.0622168	0.0709508	0.0545329	0.0062249
Ldo	POS	729.53	394.52	6:34:31.200000				GPC(32:2/2)	glycerophospholipids	glycerophosphocholines, glycerophosphoethanolamines	NA	NA	NA	0.0130183	0.0117257	0.0117165	0.0152029	0.0109688	0.0106842	0.0103325	0.0162073	0.0179498	0.0200114	0.0140653	0.0161643	0.0275828	0.024435	0.0263264	0.0167496	0.0110203	0.0146634	0.0162924	0.0117569	0.0113256	0.0117284	0.0126028	0.0145163	0.0143643	0.0224119	0.0216167	0.0188406	0.0115019	0.0154036	0.0134769	0.0147521	0.0152474	0.0215258	0.00976622	0.00176007
Ldo	NEG	335.133	1017.57	16:57:34.118000				aspartylglycosamine	carbohydrates	sugar amino acids	NA	NA	NA	0.0318026	0.0325486	0.0387169	0.0315851	0.0272734	0.0364385	0.038558	0.0508625	0.0387834	0.0542182	0.0358312	0.0449563	0.0500071	0.0426159	0.0493943	0.0328583	0.0322445	0.0457895	0.0446953	0.034593	0.0223945	0.0193158	0.0298204	0.0366967	0.0200271	0.033655	0.0365615	0.0317998	0.0254797	0.0392406	0.0334964	0.0403017	0.0355165	0.0451877	0.0332738	0.00420703
Ldo	POS	174.112	1670.37	1 day, 3:50:22.105000	27.9292	0:27:55.750000		arginine	amino acids, peptides and amino acid conjugates	amino acids	2.43086	2.94103	3.13049	0.454891	0.714186	0.682763	0.805218	0.685365	0.748307	0.771458	1.69815	0.519886	0.777904	0.582496	0.831939	0.30595	0.277208	0.309191	0.254959	0.450288	0.603521	0.717518	0.466613	0.255691	0.256907	0.362889	0.478201	0.803078	1.02829	1.09442	1.2045	0.249981	0.346435	0.414916	0.41791	0.695665	0.755555	0.699011	0.0446319
Ldo	NEG	449.314	239.413	3:59:24.783000				deoxycholic acid glycine conjugate, chenodeoxycholic acid glycine conjugate, glycoursodeoxycholic acid, chenodeoxyglycocholic acid	bile acids, acylglycines	dihydroxy bile acids, bile-acid glycine conjugates	NA	NA	NA	0.00176373	0.0021622	0.00243462	0.00193153	0.00196873	0.00259106	0.00488136	0.00334777	0.00252634	0.00490524	0.00388167	0.00438217	0.000798405	0.000774511	0.00103987	0.000439077	0.000942079	0.00237812	0.00306508	0.00198234	0.00130845	0.00124682	0.00217527	0.00274825	0.00173888	0.00406709	0.00345317	0.00260239	0.00114359	0.00229472	0.00281534	0.00176755	0.00215755	0.00306061	0.00327674	NA
Ldo	POS	827.546	373.784	6:13:47.059000				GPC(40:9/2)	glycerophospholipids	glycerophosphocholines	NA	NA	NA	0.189575	0.205064	0.225037	0.234073	0.199177	0.20407	0.204004	0.290917	0.364606	0.498673	0.287086	0.376183	0.293919	0.259265	0.303653	0.205625	0.247794	0.24495	0.288768	0.186086	0.18938	0.166132	0.188562	0.202745	0.269856	0.317097	0.290875	0.244065	0.178283	0.219428	0.196026	0.199779	0.296902	0.403489	0.195278	0.0256946
KEGG	NEG	125.999	568.883	9:28:53			C05123	2-Hydroxyethanesulfonate	NA	NA	NA	NA	NA	0.0114755	0.00788811	0.0124848	0.0278885	0.0113356	0.0101836	0.0116183	0.0287734	0.00882043	0.011035	0.0126413	0.00934393	0.011119	0.00987095	0.014187	0.0120556	0.00863518	0.00971323	0.0107359	0.0100146	0.00914901	0.01164	0.0124025	0.012447	0.0115526	0.01084	0.0133771	0.0124694	0.009295	0.00988256	0.00993914	0.0108407	0.0101854	0.00867511	0.0111672	0.0162581
Ldo	NEG	173.105	246.963	4:06:57.778000				N-acetylleucine, isovalerylsarcosine, isovalerylalanine, caproylglycine	amino acids, peptides and amino acid conjugates	acylglycines	0.000167517	0.000232688	0.000523712	0.0226433	0.0213449	0.0288084	0.0150673	0.0098984	0.0237846	0.0290013	0.0120811	0.0776103	0.172501	0.0951533	0.146966	0.0172795	0.0151772	0.0109935	0.0123389	0.0615806	0.10627	0.0845596	0.0601215	0.0221123	0.0186118	0.0361475	0.0227234	0.0198975	0.05527	0.0582298	0.027468	0.0235166	0.0346109	0.022816	0.0322466	0.0416054	0.0403715	0.0541968	0.00282579
Ldo	POS	799.608	381.44	6:21:26.400000				GPC(37:2/2)	glycerophospholipids	glycerophosphocholines, glycerophosphoethanolamines	NA	NA	NA	0.0205215	0.0166353	0.0177625	0.0179556	0.0337725	0.0294551	0.0249841	0.0308482	0.0180735	0.0204914	0.01605	0.0256132	0.0170104	0.015479	0.0125512	0.0112426	0.0184189	0.0189777	0.0222755	0.0193558	0.0120625	0.0115924	0.012541	0.0177537	0.0138405	0.0191528	0.0190171	0.0162946	0.0136939	0.0147006	0.0135729	0.0148791	0.0218541	0.0211323	0.00632804	0.00186897
Ldo	POS	515.301	544.675	9:04:40.500000				GPC(18:4/1)	glycerophospholipids	glycerophosphocholines	NA	NA	NA	0.00067526	0.00111306	0.0013116	0.00116938	0.000614218	0.000918108	0.00142953	0.001581	0.00236582	0.00236323	0.00129472	0.00274784	0.0011934	0.00150167	0.00227259	0.00105284	0.00154323	0.00186998	0.00246584	0.0010703	0.000264629	NA	0.00032067	0.000734682	0.00271397	0.00318292	0.00349135	0.00238347	NA	NA	0.000296139	0.00059882	0.00102102	0.00134177	0.00135822	NA
Ldo	POS	87.032	892.933	14:52:56				dehydroalanine	amino acids	NA	0.0127086	0.0123767	0.0174285	0.0242573	0.0202288	0.0302112	0.0224351	0.0200337	0.0212907	0.0221006	0.0306984	0.0261509	0.0389544	0.0346288	0.0458536	0.0462371	0.031971	0.031618	0.0287078	0.0156815	0.0218791	0.0259617	0.0214489	0.0129833	0.0119917	0.0158363	0.0305392	0.0174047	0.0255117	0.0198834	0.0238872	0.0117997	0.0164017	0.0169587	0.0154848	0.0269989	0.0322846	0.0271642	0.00300212
Ldo	NEG	133.037	892.365	14:52:21.905000	14.9364	0:14:56.181000		aspartic acid	amino acids, peptides and amino acid conjugates	amino acids	0.253978	0.260079	0.292149	0.750794	0.597557	0.879183	0.727176	0.640211	0.616485	0.752655	0.986921	0.730214	1.48794	1.07162	1.61783	1.51233	0.968803	1.07549	0.963863	0.450077	0.748151	0.797101	0.716156	0.330322	0.306533	0.493502	0.93972	0.552424	0.848756	0.662156	0.784177	0.365012	0.537953	0.460509	0.431068	0.889821	1.00416	0.900355	0.0765527
KEGG	NEG	223.007	893.982	14:53:58.947000			C04327	4-Methyl-5-(2-phosphoethyl)thiazole	NA	NA	0.0132743	0.0115184	0.0200003	0.136774	0.116339	0.156107	0.133823	0.113919	0.113755	0.133914	0.168944	0.138502	0.223215	0.19952	0.24838	0.19954	0.158082	0.166424	0.1437	0.0810875	0.123388	0.129591	0.124947	0.066934	0.0636311	0.0977504	0.148373	0.0977955	0.134504	0.114415	0.143874	0.0675066	0.0981795	0.094219	0.0857516	0.147711	0.178164	0.15134	0.0188738
Ldo	POS	767.546	386.08	6:26:04.800000				GPC(35:4/2)	glycerophospholipids	glycerophosphocholines, glycerophosphoethanolamines	NA	NA	NA	0.00627943	0.00509444	0.00641584	0.00644792	0.00641124	0.00618161	0.00665077	0.00789222	0.00665729	0.00831258	0.00628638	0.00995907	0.00671636	0.00651963	0.00806953	0.00509385	0.00414849	0.00560668	0.00561476	0.00419908	0.0056572	0.00470828	0.00533879	0.00700204	0.00501096	0.00587129	0.00701416	0.00503074	0.00499741	0.00632424	0.00631738	0.00610756	0.0070638	0.0090348	0.00387278	0.000835115
Ldo	POS	699.52	363.275	6:03:16.471000				GPE(O-34:3/2)	glycerophospholipids	glycerophosphoethanolamines	NA	NA	NA	0.0312722	0.0383886	0.0390043	0.0343996	0.0256919	0.0293575	0.0336109	0.0375228	0.037535	0.0489307	0.0336838	0.0471563	0.0286186	0.0322057	0.0431295	0.0408585	0.0298837	0.0308509	0.0377697	0.0297795	0.0277778	0.0247859	0.0329503	0.0414991	0.0214691	0.0251892	0.0292209	0.019533	0.0284358	0.0307524	0.0306535	0.0384062	0.032208	0.0115959	0.0260399	0.005194
Ldo	POS	145.085	749.878	12:29:52.653000				guanidinobutanoic acid	amino acids, peptides and amino acid conjugates	amino acids	0.0110149	0.0105715	0.0147426	0.0041567	0.00447557	0.00296452	0.00279327	0.00265253	0.00221707	0.00567956	0.00283968	0.00347846	0.0036081	0.00449676	0.00471912	0.00294298	0.00396642	0.00379211	0.00366563	0.00309153	0.00257941	0.00339739	0.00253302	0.00185144	0.00191901	0.00309699	0.00199072	0.00250591	0.00320221	0.00301006	0.00808723	0.00191557	0.00250325	0.00400235	0.00492634	0.00530246	0.00625687	0.00622109	NA
Ldo	NEG	152.068	650.167	10:50:10				arabitol, xylitol	alcohols and polyols	simple alcohols	NA	NA	NA	0.0529703	0.0761229	0.0892843	0.0765334	0.0959234	0.0921772	0.105117	0.28119	0.0336286	0.0484558	0.0369678	0.0505481	0.161334	0.130473	0.170868	0.144377	0.0966854	0.129609	0.152759	0.104457	0.0473118	0.0426496	0.0889454	0.0963204	0.0555618	0.0852425	0.0854016	0.0665466	0.059073	0.0831039	0.0768972	0.0826607	0.100418	0.108355	0.10562	0.00973434
Ldo	POS	260.03	834.98	13:54:58.824000	17.6202	0:17:37.210000		hexose phosphate	carbohydrates	sugar phosphates	NA	NA	NA	0.0120649	0.0111361	0.0155382	0.0180224	0.0151762	0.0152454	0.0184317	0.0326147	0.00564823	0.00894604	0.00667833	0.00932924	0.0180261	0.0106748	0.0174312	0.0181175	0.0115365	0.0126704	0.00953883	0.0123568	0.00976385	0.010374	0.0168676	0.00661095	0.0120545	0.0151839	0.0185906	0.0152919	0.0104251	0.011238	0.0097037	0.0129649	0.0141758	0.0167817	0.0159016	0.00161237
Ldo	POS	495.333	252.625	4:12:37.500000				GPE(19:0/1)	glycerophospholipids	glycerophosphocholines	NA	NA	NA	0.00357708	0.00686662	0.00614828	0.0049915	0.00458303	0.00352506	0.00484262	0.00414192	0.00327715	0.00258867	0.00264236	0.00284339	0.00915719	0.0104157	0.0101702	0.0119974	0.00238033	0.00437687	0.0046857	0.00156119	0.0040001	0.00448156	0.00723588	0.00862675	0.00336801	0.00340184	0.0040615	0.003547	0.00433328	0.00633523	0.00605022	0.00693992	0.00581671	0.00631699	0.0041382	0.000485143
Ldo	POS	451.306	253.475	4:13:28.500000				GPE(16:1/0)	glycerophospholipids	glycerophosphocholines	NA	NA	NA	0.00210415	0.00331627	0.00392797	0.00376907	0.00309226	0.0021865	0.00371537	0.00268782	0.0025475	0.00213687	0.00269889	0.00339392	0.00492961	0.00407308	0.00471462	0.00307913	0.00240176	0.00333462	0.00387624	0.00216343	0.00151084	0.00211461	0.00218484	0.00372014	0.00201474	0.00281921	0.00269191	0.00213726	0.00183429	0.00271568	0.00251677	0.00197766	0.00328024	NA	0.00244857	NA
Ldo	POS	797.593	382.451	6:22:27.059000				GPC(37:3/2)	glycerophospholipids	glycerophosphocholines, glycerophosphoethanolamines	NA	NA	NA	0.0223315	0.020761	0.0251084	0.0267189	0.0425235	0.0373992	0.0357037	0.0475834	0.0268658	0.0341921	0.0229781	0.0382053	0.0307452	0.0297698	0.022903	0.0247916	0.0225506	0.022084	0.0277875	0.0202359	0.0178828	0.0165153	0.0199171	0.0248903	0.0199375	0.0245433	0.0244476	0.0222166	0.0188735	0.0232697	0.0230086	0.0238583	0.0312713	0.0363443	0.0113781	0.00263883
Ldo	POS	297.089	453.596	7:33:35.789000	9.66403	0:09:39.842000		methylthioadenosine	purines/pyrimidines and conjugates	purines	NA	NA	NA	0.00205327	0.00918234	0.00427457	0.00265731	0.00193289	0.00194931	0.0065877	0.00411472	0.00233697	0.00470844	0.00454425	0.00665917	0.00343416	0.00657037	0.00387445	0.00612492	0.00276672	0.00371738	0.00511936	0.00520706	0.00137725	0.00146144	0.00304161	0.0041609	0.0013875	0.00413258	0.00277885	0.00308914	0.00314557	0.0042227	0.00656788	0.00666888	0.00295677	0.00628259	0.00969135	0.000289446
Ldo	POS	717.529	396.84	6:36:50.400000				GPC(31:1/2)	glycerophospholipids	glycerophosphocholines, glycerophosphoethanolamines	NA	NA	NA	0.00303939	0.00304354	0.00313449	0.00328581	0.00459024	0.00352001	0.00384209	0.00541904	0.00125494	0.00158566	0.00117845	0.00156371	0.00717332	0.00696405	0.00579647	0.00438447	0.0014606	0.001069	0.00151095	0.00143006	0.00318044	0.00283101	0.00310589	0.00515674	0.00181414	0.00237568	0.00206806	0.00161529	0.00310477	0.00360197	0.00384339	0.00372714	0.00345362	0.00489622	0.00235731	0.000282464
Ldo	POS	769.598	378.3	6:18:18				GPC(O-36:3/2)	glycerophospholipids	glycerophosphocholines	NA	NA	NA	0.00368563	0.00516969	0.00440692	0.00419864	0.00331017	0.00574339	0.0055171	0.00648345	0.0110252	0.0149213	0.00850581	0.00921492	0.0022562	0.00273692	0.00240872	0.00205798	0.00574519	0.00598511	0.00661055	0.0050792	0.00310787	0.00354116	0.00451723	0.00380202	0.00247532	0.00431954	0.00428811	0.00297025	0.00342873	0.00450485	0.00369284	0.00439404	0.00456174	0.00490458	0.00136869	0.000321985
Ldo	POS	495.333	544.981	9:04:58.889000				GPC(16:0/1)	glycerophospholipids	glycerophosphocholines	NA	NA	NA	0.00276342	0.00364383	0.00626444	0.00436863	0.00288513	0.00332417	0.00490949	0.00420105	0.00317227	0.00440607	0.00236012	0.00334556	0.0106288	0.00887211	0.0107465	0.00932027	0.00221656	0.00255222	0.00453785	0.00221503	0.00411976	0.00426368	0.00635912	0.00744474	0.00261432	0.00362311	0.00456354	0.00226824	0.00344607	0.00461122	0.00504079	0.00737644	0.00423389	0.00539542	0.00603994	0.00082218
Ldo	POS	203.116	612.176	10:12:10.588000	10.0629	0:10:03.773000		acetylcarnitine			NA	NA	NA	0.00118599	0.00284069	0.00259291	0.00397423	0.000436836	0.00204945	0.00285044	0.00309794	0.00337741	0.00685594	0.00540335	0.00871126	0.000369806	0.000508156	0.000389923	0.00104705	0.00238874	0.00308315	0.00287433	0.00164605	0.0013451	0.00136767	0.00249512	0.00140314	0.00272293	0.00365036	0.00432104	0.00184518	0.00146396	0.00214417	0.00132515	0.00284254	0.002425	0.00318916	0.00274771	NA
KEGG	POS	297.303	427.4	7:07:24			C11285	dimethyl-tridecylmorfoline	NA	NA	NA	NA	NA	0.00325295	0.00449875	0.00392727	0.00387908	0.00558256	0.00618991	0.00634132	0.0115012	0.00638661	0.0095946	0.00508558	0.00781501	0.00995815	0.0136825	0.0117277	0.00930013	0.00245626	0.00265461	0.00273145	0.00218463	0.00599573	0.00514541	0.00677116	0.0100439	0.00490266	0.00576285	0.00578698	0.00511284	0.00370395	0.00568656	0.00735954	0.00723329	0.00743196	0.00342485	0.00283754	0.000765376
Ldo	POS	113.059	851.238	14:11:14.286000	14.3059	0:14:18.354000		creatinine	ketones and aldehydes	amino ketones	0.0357982	0.0294763	0.0400117	0.0412846	0.00466986	0.0343065	0.0773518	0.0272619	0.0264384	0.0690383	0.133297	0.010813	0.0755405	0.0334347	0.0351707	0.125346	0.0280411	0.123045	0.153165	0.0229193	0.0778079	0.00299837	0.0619266	0.014248	0.0117758	0.0471247	0.0177892	0.0366453	0.126133	0.0701401	0.0880294	0.0137322	0.0213996	0.00192715	0.00469962	0.0349077	0.0203623	0.0545064	0.00267992
Ldo	POS	439.27	573.472	9:33:28.333000				GPC(12:0/1)	glycerophospholipids	glycerophosphocholines, lysophosphatidylethanolamines, glycerophosphates	NA	NA	NA	NA	0.0002836	0.000376001	0.000328081	0.000642232	0.000326501	0.000871688	0.00110415	NA	0.000265943	NA	NA	0.0024558	0.00189416	0.00263614	0.00192148	0.000522105	0.000843606	0.00100079	0.000224222	0.000315414	0.00029986	0.000654781	0.00156876	0.000261959	0.000798397	0.000960549	NA	0.000278409	0.000258514	0.000857977	0.00113397	0.00110065	0.000854997	0.000991401	NA
Ldo	POS	763.515	386.34	6:26:20.400000				GPC(35:6/2)	glycerophospholipids	glycerophosphoethanolamines, glycerophosphocholines	NA	NA	NA	0.00240419	0.00293237	0.00318988	0.00303577	0.00445419	0.00459859	0.00385845	0.00563395	0.00355348	0.00494303	0.00342649	0.00509295	0.00510666	0.00366962	0.00472535	0.00294732	0.00203548	0.00195174	0.00306775	0.00169928	0.00255982	0.00230669	0.00257718	0.00310999	0.00235644	0.00347409	0.00271824	0.00187549	0.00241291	0.00302193	0.00286602	0.00323357	0.00369846	0.00483602	0.00365936	0.000319529
Ldo	POS	815.545	374.812	6:14:48.750000				GPE(42:8/2)	glycerophospholipids	glycerophosphoethanolamines	NA	NA	NA	0.00315562	0.00263913	0.00283367	0.00331262	0.00244389	0.00314116	0.0022512	0.00345338	0.00486626	0.0061837	0.0034326	0.00509209	0.00288956	0.00361036	0.00324124	0.00226752	0.00245175	0.00286654	0.00302816	0.00228389	0.00177549	0.00171091	0.001648	0.00182247	0.00273971	0.00392777	0.00397905	0.00277334	0.00181732	0.00229078	0.00185176	0.00199938	0.00342086	0.00430055	0.00201591	NA
Ldo	POS	877.562	366.44	6:06:26.400000				GPC(44:12/2)	glycerophospholipids	glycerophosphocholines	NA	NA	NA	0.00931877	0.00946082	0.0102978	0.00998495	0.00865531	0.0108024	0.0126217	0.014383	0.0074055	0.00700716	0.00609708	0.00764404	0.0143817	0.0117137	0.0146143	0.0105902	0.00787625	0.0104381	0.0110935	0.00600568	0.00586781	0.00337829	0.00682673	0.0045063	0.0105986	0.0118018	0.010285	0.00927399	0.00372802	0.00535386	0.00535683	0.00505588	0.00944497	0.00621946	0.00680754	0.00111437
Ldo	POS	301.298	459.074	7:39:04.444000				C18 sphinganine	SL and sphingoid bases	sphingoid bases	0.0178172	0.0181625	0.0197688	0.0159614	0.019141	0.0220542	0.0294568	0.0155203	0.0143372	0.0173307	0.0255007	0.0268618	0.0347556	0.0209631	0.025212	0.227697	0.208567	0.219789	0.114923	0.0522915	0.0512392	0.0554073	0.0413399	0.0391188	0.040134	0.0518213	0.0599377	0.0320342	0.0405256	0.0428469	0.0407338	0.033274	0.056359	0.0660565	0.0821111	0.0567205	0.0145999	0.0209888	0.00601324
Ldo	POS	89.0477	859.524	14:19:31.429000	14.5082	0:14:30.492000		alanine	amino acids	NA	0.0106371	0.011505	0.01304	2.23263	2.96837	3.42182	2.85685	1.9256	2.57771	2.83094	4.11488	1.08001	1.70496	1.12068	2.05958	4.64642	4.52552	5.08104	4.08051	0.996423	1.58098	1.90548	1.46872	1.47713	1.3586	1.79682	2.79675	1.57417	2.36577	2.28812	2.03566	1.58233	2.4691	2.03094	2.27889	2.64933	3.05519	2.78569	0.249257
KEGG	NEG	174.064	442.389	7:22:23.333000			C16674, C00439	formylisoglutamine, N-Formimino-L-glutamate	NA	NA	NA	NA	NA	0.0292559	0.0133303	0.0210338	0.00892466	0.0162908	0.0257526	0.0299764	0.0122751	0.0451797	0.0534993	0.067053	0.0453191	0.0300774	0.023915	0.011433	0.0148048	0.0135042	0.0189099	0.0131379	0.013252	0.0158977	0.0142133	0.0250269	0.014391	0.0124945	0.0224579	0.0218293	0.0182356	0.0249129	0.0299196	0.0234327	0.0233873	0.0228305	0.0371623	0.0319302	0.00233061
Ldo	POS	813.531	375.864	6:15:51.818000				GPE(42:9/2)	glycerophospholipids	glycerophosphoethanolamines	NA	NA	NA	0.00121336	0.00146777	0.00152095	0.00216138	0.00114878	0.00130013	0.00129766	0.00198692	0.00276598	0.00379809	0.00230584	0.00363541	0.00169706	0.00172613	0.00226884	0.00108786	0.00115626	0.00187033	NA	NA	0.00119312	0.000819859	0.000910039	0.00126486	0.00146443	0.0025318	0.00145691	0.00126667	0.000437716	0.00149323	0.00117292	0.0011798	0.00193768	0.00235001	0.00138276	NA
KEGG	POS	272.083	225.367	3:45:22.041000			C06664	thienamycin	NA	NA	NA	NA	NA	0.0191587	0.0139933	0.0248401	0.0198159	0.0158354	0.0195686	0.0206428	0.0267568	0.0104938	0.0205722	0.0134116	0.0216149	0.0285819	0.024603	0.0245081	0.0227571	0.0102638	0.0201166	0.0262973	0.0245948	0.00614147	0.00415486	0.00885077	0.015108	0.00786877	0.024541	0.0213113	0.0132098	0.00494802	0.0170906	0.0134227	0.0122507	0.0133074	0.00941671	0.00908888	0.00257907
Ldo	NEG	803.568	392.882	6:32:52.941000				GPS(37:1/1)	glycerophospholipids	other glycerophospholipids	NA	NA	NA	0.0034277	0.00326822	0.00295392	0.00344742	0.00225641	0.00242911	0.00264157	0.00247463	0.00295005	0.00286071	0.00280948	0.00222803	0.0060784	0.00486364	0.00599658	0.00606887	0.00178507	0.00203789	0.00211992	0.00227612	0.00256827	0.00268844	0.00308928	0.00248478	0.00181646	0.0022681	0.00243829	0.00211616	0.00295778	0.00258914	0.00228525	0.00263818	0.00282605	0.00320045	0.00257953	0.00138528
Ldo	POS	753.53	389.92	6:29:55.200000				GPC(34:4/2)	glycerophospholipids	glycerophosphocholines, glycerophosphoethanolamines	NA	NA	NA	0.0031323	0.00425169	0.00467184	0.00509277	0.00362679	0.00394567	0.00451075	0.00505753	0.00524578	0.00559061	0.00471152	0.00601069	0.00918416	0.0087424	0.0129464	0.00709583	0.0033115	0.00396224	0.00422571	0.00239705	0.00361878	0.00313494	0.00356339	0.00438147	0.00438266	0.00607186	0.00580214	0.00473239	0.00330565	0.0046529	0.00423302	0.00514284	0.00611	0.00650255	0.00415001	0.000537157
Ldo	POS	537.38	518.939	8:38:56.327000				GPC(19:0/1)	glycerophospholipids	glycerophosphocholines	NA	NA	NA	0.00284875	0.00207674	0.00359359	0.00175898	0.00437368	0.00429116	0.00586765	0.00476061	0.00153052	0.00148888	0.00127789	0.00189161	0.00305402	0.00296202	0.00266804	0.0020746	0.00112869	0.00164059	0.00169115	0.00112616	0.00147066	0.00117126	0.0018464	0.00317979	0.00161298	0.00188703	0.00188264	0.00163086	0.00156711	0.0016717	0.00201038	0.00259266	0.00242909	0.00261351	0.00203439	0.000271937
Ldo	POS	509.349	253.182	4:13:10.909000				GPE(20:0/1)	glycerophospholipids	glycerophosphocholines, glycerophosphoethanolamines	NA	NA	NA	0.00924271	0.00773076	0.00866778	0.00888814	0.00926471	0.0112545	0.0127467	0.0120761	0.00566298	0.00440824	0.00434959	0.00746173	0.00638828	0.00757322	0.00603077	0.00813049	0.00264308	0.00381798	0.00366911	0.00277258	0.0040754	0.00334801	0.00552267	0.0103892	0.00374512	0.0042928	0.00396355	0.00406852	0.00385568	0.00686917	0.00416523	0.00601474	0.00849114	0.0109175	0.00556537	NA
Ldo	POS	757.561	389.259	6:29:15.556000				GPC(34:2/2)	glycerophospholipids	glycerophosphocholines, glycerophosphoethanolamines	NA	NA	NA	0.0245458	0.0235027	0.0260938	0.022633	0.017834	0.0210501	0.0207822	0.0258622	0.0272445	0.0283	0.022107	0.0293751	0.0676571	0.0643172	0.069087	0.051711	0.0200214	0.0225509	0.0270263	0.0198014	0.0210832	0.0189044	0.0214658	0.029458	0.0144202	0.024303	0.023946	0.0210916	0.0226884	0.0276863	0.0237485	0.0245193	0.0307164	0.0375456	0.0135794	0.0031126
Ldo	POS	727.515	395.98	6:35:58.800000				GPC(32:3/2)	glycerophospholipids	glycerophosphocholines, glycerophosphoethanolamines, glycerophosphates	NA	NA	NA	0.0118625	0.0168135	0.0147212	0.0217039	0.0145087	0.012229	0.0140772	0.0250047	0.0290754	0.0359671	0.0204326	0.0297886	0.0466335	0.0485694	0.058338	0.0349634	0.0122973	0.0150081	0.018271	0.0118715	0.0159192	0.0148934	0.017861	0.0197082	0.0192393	0.026895	0.0265613	0.0196525	0.0137376	0.0181516	0.0196075	0.0199535	0.0222615	0.0297301	0.01899	0.0021244
Ldo	POS	731.545	393.82	6:33:49.200000				GPC(32:1/2)	glycerophospholipids	glycerophosphocholines, glycerophosphoethanolamines	NA	NA	NA	0.00687801	0.0071106	0.00823231	0.00777718	0.00627385	0.0072343	0.00676778	0.00941873	0.00374576	0.0049917	0.00390496	0.00400612	0.0227988	0.0239988	0.0207128	0.0156881	0.00424112	0.00458183	0.00523097	0.00425525	0.00601814	0.00684682	0.00588929	0.0076176	0.00689656	0.00883427	0.0083859	0.00664007	0.00606757	0.00745123	0.00806155	0.00910688	0.00903141	0.011069	0.0038808	0.00113441
Ldo	POS	252.086	375.882	6:15:52.941000				deoxyinosine	purines/pyrimidines and conjugates	purines	NA	NA	NA	0.00126864	0.00104135	0.00115523	0.00146742	0.00169316	0.00167084	0.00166332	0.00444437	0.00437077	0.010822	0.00546546	0.00885486	0.00148333	0.00102313	0.0013299	0.00101889	0.001679	0.00305977	0.004684	0.00327582	0.00113496	0.000459357	0.000557326	0.00216801	0.00050884	0.00296137	0.00347139	0.00153704	0.000964309	0.00179359	0.00155725	0.00143016	0.00271962	0.0062883	0.00405154	0.000322144
Ldo	NEG	106.027	639.017	10:39:01				glyceric acid	fatty acyls	hydroxy fatty acids	NA	NA	NA	0.0288384	0.0522066	0.0570716	0.0407891	0.0273662	0.049893	0.0669991	0.0664367	0.0334709	0.0603164	0.0407156	0.0502783	0.0563824	0.0558946	0.0632981	0.0642341	0.0246854	0.0410125	0.046493	0.0292326	0.0215044	0.0172368	0.0264253	0.023883	0.0294713	0.0434225	0.0545643	0.0316852	0.0216569	0.0362582	0.0280336	0.0290528	0.0406664	0.0459129	0.0327696	0.00456232
Ldo	POS	509.348	533.824	8:53:49.412000				GPC(17:0/1)	glycerophospholipids	glycerophosphocholines, glycerophosphoethanolamines	NA	NA	NA	0.00611828	0.0063139	0.0110312	0.00614485	0.00925896	0.0103785	0.0146304	0.0134887	0.00722967	0.0078065	0.00526272	0.00891058	0.00971746	0.00969497	0.00830755	0.00804575	0.00275109	0.00334855	0.00450799	0.00233131	0.00438052	0.00435566	0.0062365	0.0106684	0.00363289	0.00408117	0.00524059	0.00277463	0.00397769	0.00478992	0.00542539	0.00710865	0.0076422	0.00891821	0.00794046	0.000837335
Ldo	POS	773.592	385.647	6:25:38.824000				GPC(35:1/2)	glycerophospholipids	glycerophosphocholines, glycerophosphoethanolamines	NA	NA	NA	0.0312407	0.0241733	0.0300613	0.021422	0.0216499	0.0274038	0.0300057	0.024021	0.0178689	0.0172283	0.0142677	0.0190353	0.0305636	0.0305056	0.0208155	0.0221381	0.00844872	0.00788934	0.00947477	0.00816946	0.0132108	0.0129968	0.0139304	0.0175669	0.00934825	0.0134521	0.0133163	0.0110804	0.0121488	0.0174467	0.0159567	0.0174064	0.0181974	0.0179526	0.00642738	0.00201023
Ldo	POS	803.545	254.778	4:14:46.667000				GPE(41:7/2)	glycerophospholipids	glycerophosphocholines, glycerophosphoethanolamines	NA	NA	NA	0.00953792	0.00749725	0.00722527	0.00995166	0.00891883	0.00712155	0.00795847	0.0117714	0.00829839	0.00885633	0.00671566	0.0119633	0.0105028	0.0107431	0.0126215	0.00659965	0.00792332	0.00852327	0.00882052	0.00643883	0.003245	0.00284805	0.00326201	0.00231474	0.00947384	0.0100691	0.00725165	0.00669623	0.00289217	0.00367536	0.00320912	0.00315243	0.00774584	0.00656968	0.0043396	NA
Ldo	NEG	222.067	1396.51	23:16:30.526000	22.832	0:22:49.920000		cystathionine	amino acids, peptides and amino acid conjugates	amino acids	0.248962	0.289006	0.283454	0.0536472	0.07195	0.0735799	0.0921347	0.0788107	0.0835187	0.0884124	0.20641	0.0418402	0.0805532	0.0460055	0.0790414	0.147893	0.115011	0.203601	0.0944893	0.0379815	0.050365	0.0624525	0.0422174	0.0338449	0.0348422	0.0483103	0.0727933	0.0532896	0.0738272	0.0734753	0.0692017	0.0375016	0.0503792	0.0491357	0.0531995	0.0769918	0.098422	0.0770734	0.00588311
Ldo	POS	165.079	620.175	10:20:10.476000	10.4136	0:10:24.819000		phenylalanine	amino acids, peptides and amino acid conjugates	amino acids	9.89653	12.6966	14.4148	1.3243	1.88527	1.70582	1.79371	1.53043	2.0674	2.17004	3.08471	2.92892	4.31618	2.96522	3.91901	1.45412	1.39135	1.45564	1.23569	0.882427	1.14486	1.37583	0.889228	1.1251	1.06313	1.45587	1.76418	0.804871	1.13453	1.17384	1.02345	1.29875	1.85489	1.6626	1.75478	1.9588	2.39161	2.1012	0.149023
Ldo	POS	803.545	379.9	6:19:54				GPC(38:7/2)	glycerophospholipids	glycerophosphocholines, glycerophosphoethanolamines	NA	NA	NA	0.0117111	0.0153607	0.0156157	0.0184389	0.0153938	0.0138397	0.0144197	0.0202491	0.014108	0.0202122	0.0128369	0.0183116	0.0186225	0.0175733	0.0217272	0.0125545	0.0109587	0.0129604	0.0143045	0.0087335	0.00603892	0.00455821	0.00500192	0.00594279	0.0148385	0.0174228	0.0181046	0.0113069	0.00452651	0.00696642	0.00612032	0.00631978	0.0131649	0.0195657	0.00969737	0.00230282
Ldo	NEG	172.048	885.86	14:45:51.628000				hydantoin-5-propionic acid	amino acids, peptides and amino acid conjugates	amino acids	NA	NA	NA	0.00244826	0.00209517	0.00337543	0.00303041	0.00254508	0.00219033	0.00292717	0.00309699	0.00333203	0.00594793	0.00430051	0.00532109	0.00231673	0.00206483	0.00172504	0.00227965	0.00187364	0.00208799	0.00204111	0.00143982	0.000831334	0.000662301	0.00163783	0.00213057	0.00194068	0.00240513	0.00250128	0.00255737	0.000617857	0.00160955	0.00174486	0.00078827	0.00232472	0.00216176	0.00230774	NA
Ldo	POS	733.561	394.96	6:34:57.600000				GPC(32:0/2)	glycerophospholipids	glycerophosphocholines, glycerophosphoethanolamines	NA	NA	NA	0.00413059	0.00430205	0.005178	0.00493997	0.00475867	0.00392562	0.00526054	0.00632823	0.00179231	0.00263532	0.00172947	0.00237506	0.0223905	0.0256367	0.0236145	0.0132159	0.00382224	0.00445293	0.00600312	0.00335331	0.00500974	0.00405301	0.00548566	0.00487117	0.00476097	0.00644417	0.00595055	0.00497093	0.0030028	0.00505061	0.00399405	0.00667792	0.0056131	0.00572698	0.00263872	0.000798598
Ldo	POS	751.514	388.34	6:28:20.400000				GPC(34:5/2)	glycerophospholipids	glycerophosphocholines	NA	NA	NA	0.000953004	0.00133009	0.00123103	0.00169343	0.00139943	0.00151154	0.00127251	0.00234712	0.0014067	0.00197436	0.0015947	0.00193949	0.00757997	0.00479028	0.00543262	0.00392358	0.00133052	0.00127381	0.00132424	0.00107028	0.00155583	0.00106212	0.00149375	0.00186944	0.00158555	0.00163476	0.00162039	0.0015086	0.00107825	0.00138798	0.00132087	0.00144734	0.00166559	0.00218768	0.00131049	0.000280407
Ldo	NEG	801.553	392.843	6:32:50.588000				GPG(37:4/2)	glycerophospholipids	glycerophosphoglycerols	NA	NA	NA	0.00467201	0.0044995	0.00451526	0.0052802	0.00354092	0.00332648	0.00382745	0.00453305	0.00503432	0.00586488	0.0051554	0.00465471	0.0118242	0.0111406	0.0144678	0.0131757	0.00241326	0.00245891	0.00262095	0.00279828	0.00418486	0.00434751	0.00498608	0.00354857	0.00294788	0.00345849	0.00305283	0.00360885	0.00412366	0.00391251	0.00401311	0.0038351	0.00538078	0.0056189	0.00492296	0.00202454
Ldo	POS	701.499	401.78	6:41:46.800000				GPC(30:2/2)	glycerophospholipids	glycerophosphocholines, glycerophosphoethanolamines	NA	NA	NA	0.00186775	0.00184747	0.00201018	0.00226905	0.00221916	0.001815	0.00175338	0.00394526	0.00189532	0.001408	0.00106032	0.00145429	0.01464	0.0104993	0.0110687	0.00732781	0.00186585	0.00248344	0.0027759	0.00184438	0.00202195	0.00208377	0.00265186	0.00314981	0.00161529	0.00190048	0.00250122	0.00194249	0.00192046	0.00291828	0.00291238	0.00265603	0.00333979	0.00412701	0.00236111	0.00031919
Ldo	POS	821.592	374.44	6:14:26.400000				GPC(39:5/2)	glycerophospholipids	glycerophosphocholines	NA	NA	NA	0.0142282	0.0129915	0.0163396	0.0137787	0.0162024	0.0187175	0.0179812	0.0210917	0.0190133	0.0208643	0.0152974	0.0210798	0.0154458	0.0148142	0.0122087	0.0111749	0.00879997	0.00912976	0.0092628	0.00770991	0.00662446	0.00649342	0.00636764	0.00734949	0.00851584	0.0114075	0.0100393	0.00773629	0.00506316	0.00624294	0.00615686	0.00665098	0.0137574	0.0139143	0.00480031	0.00131498
Ldo	POS	755.546	253.104	4:13:06.250000				GPE(37:3/2)	glycerophospholipids	glycerophosphocholines, glycerophosphoethanolamines	NA	NA	NA	0.0155664	0.0122512	0.0101963	0.0117609	0.0130673	0.00857518	0.00997294	0.011032	0.0160007	0.0175636	0.0115382	0.017174	0.0516089	0.0479063	0.0395664	0.0333164	0.0109227	0.0101645	0.00762781	0.00738056	0.0154404	0.0130565	0.0103934	0.0111673	0.0102861	0.0107838	0.00861135	0.00751392	0.0131597	0.0140016	0.0161478	0.0106026	0.0175269	0.0139783	0.00681512	0.00309085
Ldo	NEG	117.043	364.918	6:04:55.082000				2-Amino-3-oxobutanoic acid, aspartate-semialdehyde, acetylglycine	acylglycines, amino acids, peptides and amino acid conjugates, fatty acids	aliphatic glycine conjugates, amino acid conjugate, oxo fatty acids	0.000718384	0.00123816	0.000830294	0.0341837	0.024593	0.0421599	0.0222897	0.029093	0.0545509	0.0522571	0.0264363	0.219853	0.236525	0.223585	0.21388	0.0233377	0.0227035	0.0201426	0.0256317	0.0383518	0.035788	0.0176859	0.0454316	0.0456054	0.0446904	0.062294	0.0323598	0.0391707	0.0472999	0.0559655	0.0460879	0.0504665	0.0622507	0.0332862	0.0530992	0.0512065	0.0452231	0.0519908	0.00903896
Ldo	POS	719.546	397.44	6:37:26.400000				GPC(31:0/2)	glycerophospholipids	glycerophosphocholines, glycerophosphoethanolamines	NA	NA	NA	0.00394619	0.00412658	0.00487603	0.00474746	0.00505591	0.00410481	0.00535594	0.00719219	0.00231862	0.00294777	0.00207206	0.00331591	0.0112907	0.0106999	0.0106986	0.00747473	0.00161155	0.00208088	0.00205442	0.00141923	0.00302818	0.00370366	0.0031405	0.00463207	0.00215821	0.00262996	0.00276184	0.00161037	0.00240174	0.00293794	0.0030743	0.00325778	0.00446124	0.00434592	0.00179443	0.000707239
Ldo	POS	771.577	385.549	6:25:32.941000				GPC(35:2/2)	glycerophospholipids	glycerophosphocholines, glycerophosphoethanolamines	NA	NA	NA	0.0541068	0.0434848	0.0489999	0.0395288	0.0581933	0.0565496	0.0541304	0.0558837	0.0744378	0.072878	0.0625591	0.0852069	0.0348081	0.0330117	0.0303266	0.0283368	0.0184483	0.0205128	0.0218227	0.020431	0.0239299	0.0232513	0.0231057	0.0335153	0.0182814	0.0238887	0.027375	0.0213041	0.0231342	0.0302692	0.0253473	0.026491	0.0416656	0.0496103	0.0161575	0.00394849
Ldo	POS	187.121	555.018	9:15:01.053000				7-oxo-8-amino-nonanoic acid, 8-amino-7-oxo-nonanoic acid	fatty acyls, organic acids	fatty acids, hydroxyl acids	NA	NA	NA	0.00625681	0.0137719	0.0152801	0.0137955	0.00675594	0.02656	0.0310826	0.0239707	0.0195684	0.0284163	0.019736	0.0310929	0.0059758	0.00709149	0.00829565	0.0165049	0.0076504	0.00878293	0.00861743	0.00566914	0.00555309	0.00545479	0.00729332	0.00532562	0.0183429	0.0230626	0.0248333	0.0125371	0.00475182	0.00924119	0.00487475	0.00993212	0.0122499	0.0142041	0.0178765	0.00131887
Ldo	POS	755.546	389.98	6:29:58.824000				GPC(34:3/2)	glycerophospholipids	glycerophosphocholines, glycerophosphoethanolamines	NA	NA	NA	0.0230719	0.032777	0.0281072	0.0341991	0.0196626	0.0237287	0.0254081	0.0362192	0.0413688	0.0564125	0.0323185	0.0538211	0.118926	0.124201	0.132829	0.0979891	0.0231639	0.02466	0.0283751	0.0199715	0.0296752	0.0228959	0.0310374	0.0390642	0.0232197	0.0304029	0.0298376	0.0248174	0.0269489	0.0354843	0.035687	0.0368005	0.0456906	0.0603216	0.021978	0.00387389
Ldo	POS	281.272	221.762	3:41:45.714000				oleamide	fatty acyls	fatty amides	0.202944	0.195399	0.151809	0.0880513	0.0836407	0.0199144	0.0207829	0.0847235	0.0294717	0.0226339	0.0224602	0.016683	0.0143964	0.03456	0.0141026	0.0145173	0.0152456	0.0143509	0.0176641	0.0237874	0.0112032	0.0118758	0.0153023	0.0170364	0.0184552	0.0165931	0.0119896	0.0134415	0.0121815	0.0126977	0.0163951	0.0147295	0.013837	0.0207557	0.0142266	0.0156739	0.0280425	0.0231043	0.315419
Ldo	NEG	805.583	393.8	6:33:48				GPS(37:0/2)	glycerophospholipids	glycerophosphoserines	NA	NA	NA	0.00175902	0.00167607	0.00188991	0.00193727	0.00128706	0.00155244	0.00139243	0.00121068	0.000654008	0.000672941	0.000682281	0.00066102	0.00431801	0.00485724	0.0042341	0.00466256	0.000766452	0.000694817	0.000661385	0.000813377	0.00149681	0.00116118	0.00145704	0.00132409	0.00075653	0.000809298	0.000872562	0.00108207	0.00144122	0.0013267	0.00122258	0.00125578	0.00136519	0.00133792	0.00113001	0.00111884
Ldo	POS	759.577	388.673	6:28:40.364000				GPC(34:1/2)	glycerophospholipids	glycerophosphocholines	NA	NA	NA	0.0139709	0.0138913	0.0155591	0.0130606	0.00890499	0.0127442	0.0130794	0.0134986	0.00580688	0.00774894	0.00544876	0.00764321	0.0699636	0.0638963	0.0579289	0.0483955	0.00819168	0.00953472	0.00997328	0.00697329	0.0114879	0.0103284	0.0128559	0.0153366	0.00795231	0.0116505	0.0112431	0.0102405	0.0126767	0.0159239	0.0134741	0.0147615	0.0169468	0.0192752	0.00700124	0.00199964
Ldo	POS	110.037	707.283	11:47:17				catechol	alcohols and polyols	phenols	0.00119171	0.000678779	0.00057587	0.00530834	0.00613035	0.00577204	0.00635745	0.00771465	0.00769317	0.00866117	0.0129424	0.00810052	0.0104972	0.00853276	0.0108454	0.0220079	0.0168696	0.0227915	0.0156189	0.00489599	0.00489436	0.00710888	0.00444972	0.00352146	0.00362947	0.00419983	0.00641873	0.00420932	0.00500199	0.0037984	0.00549944	0.00294968	0.00429431	0.00515673	0.00513758	0.00843017	0.00768462	0.00815456	0.00190796
Lipidmaps	POS	128.047	710.032	11:50:01.905000			LMFA01060174, LMFA01050273	2-oxo-4E-hexenoic acid, 6-hydroxy-2-hexynoic acid	fatty acyls	NA	0.00065466	0.000569382	0.00171914	0.0116954	0.02075	0.0180326	0.0248033	0.0258281	0.0240409	0.0249778	0.0452462	0.0295572	0.0348897	0.0264711	0.0371655	0.0660161	0.0595402	0.0865638	0.0584364	0.0153688	0.0204305	0.0234434	0.0159126	0.00932433	0.00871668	0.0116364	0.0213222	0.0127784	0.0170956	0.0194018	0.0173169	0.01133	0.0166302	0.0163687	0.0189366	0.0272762	0.0296371	0.0259805	0.00357768
Ldo	NEG	132.079	248.206	4:08:12.381000				X-hydroxy-hexanoic acid, 2-ethyl-2-Hydroxybutyric acid, 2-hydroxy-3-methylpentanoic acid, hydroxy(iso)caproic acid	fatty acyls, organic acids	fatty acids, hydroxyl acids	0.00425798	0.0054294	0.00667782	0.130939	0.115828	0.148076	0.108681	0.057695	0.107036	0.112225	0.088894	0.0641648	0.118078	0.0692671	0.100359	0.107422	0.0806526	0.0914295	0.0758948	0.0630037	0.100355	0.11297	0.0706002	0.0270816	0.0230274	0.0351911	0.0265331	0.0256301	0.0534461	0.0541168	0.0252254	0.0392815	0.0531578	0.0337688	0.059141	0.0576137	0.0460965	0.054715	0.0134564
Ldo	POS	769.562	387.176	6:27:10.588000				GPC(35:3/2)	glycerophospholipids	glycerophosphoethanolamines , glycerophosphocholines	NA	NA	NA	0.0507239	0.0550265	0.0590781	0.0601464	0.0663743	0.0683363	0.076601	0.0971255	0.118676	0.120444	0.091392	0.154236	0.0625512	0.0670505	0.0561528	0.0499409	0.0214856	0.0229681	0.0236825	0.0185036	0.0317423	0.0278018	0.0357264	0.0470659	0.0268642	0.0335965	0.0333637	0.0264189	0.0294474	0.0390112	0.0369887	0.0401774	0.0621793	0.0747088	0.0282599	0.00640593
Ldo	NEG	182.079	706.6	11:46:36				hexitol	carbohydrates	sugar alcohols	NA	NA	NA	0.194079	0.241894	0.231464	0.27864	0.35249	0.351227	0.363413	0.652993	0.343526	0.526926	0.352492	0.486309	1.07224	0.826343	1.01616	0.751279	0.194552	0.276722	0.319627	0.218487	0.133937	0.118914	0.165174	0.257809	0.175031	0.245545	0.236746	0.209179	0.150955	0.206127	0.200809	0.219351	0.387323	0.360924	0.3229	0.0464644
Ldo	POS	713.536	363.314	6:03:18.824000				GPC(O-32:3/2)	glycerophospholipids	glycerophosphocholines	NA	NA	NA	0.0693863	0.071088	0.0790152	0.0669127	0.0876306	0.081539	0.0838223	0.107954	0.113241	0.142137	0.105839	0.188602	0.0460843	0.0482372	0.0548307	0.0548298	0.0391156	0.0443086	0.0509137	0.0400004	0.0310039	0.0276715	0.0359362	0.0533736	0.0354146	0.0409348	0.0507117	0.035522	0.0301745	0.0305864	0.0357839	0.0431724	0.0548915	0.0207491	0.050382	0.0117366
Ldo	POS	285.303	437.111	7:17:06.667000				1-deoxy-sphinganine	SL and sphingoid bases	sphingoid bases	0.00248242	0.00303155	0.00322689	0.0739569	0.115456	0.0904882	0.126101	0.121498	0.111908	0.142897	0.313386	0.308003	0.530865	0.257152	0.366927	0.436054	0.603911	0.914248	0.448213	0.0887754	0.102237	0.121673	0.0804883	0.133771	0.121788	0.157027	0.24812	0.0790062	0.114194	0.134209	0.118693	0.0947178	0.158184	0.180883	0.20374	0.255516	0.0839031	0.0845381	0.0194484
Ldo	POS	146.058	709.173	11:49:10.385000				solerol, adipic acid, methylglutaric acid, 2,2-dimethylsuccinic acid, aceto-hydroxybutanoic acid	alcohols and polyols, dicarboxylic acids, keto-acids	simple alcohols, short chain dicarboxylic acids, short chain keto-acids	NA	NA	NA	0.00809611	0.0155383	0.0121441	0.0132506	0.0185155	0.0163604	0.015993	0.0331441	0.0196541	0.0214496	0.0174895	0.0262016	0.0473159	0.0441026	0.0542707	0.0374445	0.00923513	0.0121783	0.0168062	0.0105589	0.00681306	0.0067596	0.00715426	0.0141573	0.00800714	0.0104227	0.0104463	0.0121387	0.00670685	0.0103703	0.011925	0.0126314	0.0188845	0.0196192	0.0188984	0.00208707
Ldo	POS	164.069	708.176	11:48:10.588000	9.87657	0:09:52.594000		rhamnose, deoxygalactopyranose, 3,4,5-trihydroxy-hexanoic acid, fucose, 1,5-Anhydrosorbitol	carbohydrates, fatty acyls	monosaccharides, hydroxy fatty acids	NA	NA	NA	0.01464	0.0235898	0.0187583	0.0253203	0.0258004	0.0277367	0.0297839	0.0507654	0.030205	0.0369294	0.031831	0.0403136	0.0747317	0.0719452	0.0882563	0.0613428	0.0142246	0.0203426	0.0275315	0.0150781	0.0100579	0.0100838	0.0136041	0.0222481	0.0134686	0.0193341	0.0165267	0.0190553	0.0105155	0.0157093	0.0165367	0.0193998	0.0305179	0.0320487	0.0311451	0.00348784
Ldo	POS	725.5	393.744	6:33:44.615000				GPC(32:4/2)	glycerophospholipids	glycerophosphocholines, glycerophosphoethanolamines	NA	NA	NA	0.000545331	0.000968618	0.000997839	0.00146701	0.000986983	0.000848909	0.00109642	0.00182549	0.00142256	0.00172452	0.00108149	0.00158852	0.00259417	0.00270903	0.0046074	0.00216474	0.000547133	0.00081411	0.000985666	0.000592653	0.000375926	NA	0.000289239	0.000658822	0.0016873	0.00170191	0.00200257	0.00133154	NA	0.000342319	0.000324927	0.000359248	0.00173276	0.00126703	0.00129126	NA
Ldo	POS	819.577	374.1	6:14:06				GPC(39:6/2)	glycerophospholipids	glycerophosphocholines	NA	NA	NA	0.019697	0.0187708	0.0224157	0.0230563	0.0246501	0.0268222	0.0275066	0.0351622	0.0264557	0.035239	0.0230355	0.0335612	0.0248617	0.0223516	0.0183502	0.0151588	0.0104115	0.0102502	0.0114538	0.00836548	0.00731	0.00684453	0.00864881	0.00952853	0.0109828	0.0121907	0.0120658	0.010005	0.00779843	0.00796686	0.00674637	0.00873653	0.0199686	0.0254319	0.0077181	0.00202429
Ldo	POS	699.484	403.72	6:43:43.200000				GPC(30:3/2)	glycerophospholipids	glycerophosphocholines	NA	NA	NA	0.00171306	0.00254019	0.00212566	0.00364881	0.00271061	0.0021609	0.00214734	0.00527586	0.00195228	0.00281524	0.00142089	0.00266277	0.0220413	0.01947	0.0216191	0.0134064	0.0019574	0.00231426	0.00342648	0.00199702	0.00337558	0.00250261	0.00331334	0.00424019	0.00206972	0.00300906	0.00257168	0.00236297	0.00216143	0.00319671	0.00402837	0.00371042	0.00510521	0.00519254	0.00445433	0.00082593
Ldo	POS	825.53	372.38	6:12:22.800000				GPC(40:10/2)	glycerophospholipids	glycerophosphocholines	NA	NA	NA	0.00701239	0.00827519	0.00883453	0.0116697	0.00684289	0.00631431	0.0069687	0.0126636	0.0142814	0.0191205	0.0146938	0.0180136	0.00921121	0.00797001	0.0163149	0.00624837	0.00605446	0.00734071	0.00886588	0.00425979	0.000809942	0.0010348	0.00118554	0.00115496	0.0123912	0.0127145	0.0108928	0.00934662	0.00104221	0.00137444	0.00122444	0.00121754	0.00891466	0.0109587	0.00752793	0.000536738
Ldo	POS	775.515	383.84	6:23:50.400000				GPC(36:7/2)	glycerophospholipids	glycerophosphocholines	NA	NA	NA	0.00504077	0.00949349	0.00888132	0.0128442	0.0084392	0.00749778	0.00837748	0.0130157	0.0192514	0.027014	0.0171616	0.0269229	0.00997021	0.0088371	0.019024	0.00821172	0.00764024	0.00750735	0.0105579	0.00478863	0.00133436	0.0010058	0.0015281	0.00135624	0.012982	0.0165115	0.0128039	0.00989758	0.00113064	0.00222235	0.00196903	0.00212824	0.00985343	0.0142588	0.00920983	0.000910258
Ldo	POS	201.057	976	16:16:00				ovothiol	amino acids, peptides and amino acid conjugates	thiols	NA	NA	NA	0.0495798	0.0720336	0.0770784	0.0675944	0.0584273	0.0831786	0.0826082	0.108932	0.0913842	0.141489	0.0995606	0.14647	0.0924525	0.113624	0.134106	0.115521	0.0217499	0.0317809	0.0388425	0.0283384	0.018467	0.0211998	0.0281457	0.0471158	0.0263071	0.043145	0.0511296	0.0427765	0.0259774	0.0399162	0.0309803	0.0383859	0.0635161	0.0873845	0.0622595	0.00240111
Ldo	POS	145.074	735.1	12:15:06				N-butyrylglycine	amino acids, peptides and amino acid conjugates	acylglycines	0.0016666	0.00567443	0.0100819	0.0149358	0.0585063	0.0453934	0.0420503	0.00927942	0.0481137	0.0693714	0.0582308	0.096171	0.162585	0.127974	0.145304	0.0124976	0.0171614	0.0154707	0.039909	0.0201137	0.0209249	0.0197715	0.0136154	0.0143753	0.0151177	0.0286049	0.0117253	0.0258851	0.0466592	0.0475624	0.021774	0.0133434	0.0298725	0.0148343	0.0329177	0.04616	0.0529969	0.0443052	0.00406643
Ldo	POS	691.515	404.261	6:44:15.652000				GPC(29:0/2)	glycerophospholipids	glycerophosphocholines, glycerophosphoethanolamines	NA	NA	NA	0.000917567	0.00131314	0.00149078	0.00144445	0.00190632	0.00170698	0.00207238	0.00261807	0.000690292	0.000773374	0.000596913	0.000720653	0.00712029	0.00664976	0.0063794	0.00483542	NA	0.000404929	0.00054772	0.000195644	0.000923727	0.0009203	0.00134447	0.00201785	0.000264547	0.000517049	0.000514937	NA	0.000844838	0.000961055	0.000980408	0.00108409	0.00182141	0.00217548	0.00116472	NA
Ldo	POS	703.514	399.939	6:39:56.327000				GPC(30:1/2)	glycerophospholipids	glycerophosphocholines, glycerophosphoethanolamines	NA	NA	NA	0.00165486	0.00140898	0.00159748	0.00199947	0.00208736	0.00152287	0.00199766	0.00337696	0.000591241	0.000799757	0.000317035	0.000720586	0.0149762	0.0126978	0.0109926	0.00936096	0.000625495	0.00104903	0.00101132	0.00074179	0.00172635	0.0014514	0.00138707	0.00179493	0.00109205	0.00145367	0.00119133	0.000918721	0.00112465	0.00180494	0.00177406	0.00183098	0.00239955	0.00318501	0.00159232	NA
Ldo	POS	705.53	400.78	6:40:46.800000				GPC(30:0/2)	glycerophospholipids	glycerophosphocholines, glycerophosphoethanolamines	NA	NA	NA	0.00297909	0.00374021	0.003285	0.00358761	0.00425864	0.00372633	0.00472865	0.00662469	0.00163181	0.00222122	0.00154842	0.00199971	0.0280362	0.0249214	0.0234509	0.0158835	0.00191351	0.00191911	0.00237658	0.00144892	0.00231656	0.00285322	0.00299387	0.00297343	0.0016023	0.00195623	0.00261215	0.00167231	0.00198717	0.00279655	0.0028474	0.00313463	0.00537134	0.00535343	0.00242009	0.000522601
Ldo	POS	290.123	1551.29	1 day, 1:51:17.647000				argininosuccinic acid	amino acids, peptides and amino acid conjugates	amino acids	NA	NA	NA	0.0120229	0.0169849	0.0178896	0.0204023	0.0132249	0.013931	0.0169636	0.0285076	0.00972914	0.01289	0.00873161	0.0148021	0.0308105	0.0350892	0.0519421	0.0329488	0.00279322	0.00360552	0.00582551	0.00334424	0.00218378	0.00211932	0.00293635	0.00590252	0.00264601	0.00370498	0.00397108	0.00357676	0.00414558	0.00463836	0.00555224	0.00482444	0.0130055	0.0161737	0.013865	0.000632683
Ldo	POS	747.576	393.062	6:33:03.750000				GPC(33:0/2)	glycerophospholipids	glycerophosphocholines, glycerophosphoethanolamines	NA	NA	NA	0.0037425	0.00322417	0.00430356	0.00357823	0.00357978	0.00305892	0.00381156	0.00469036	0.0013061	0.00183605	0.00106941	0.00152009	0.0100529	0.0130542	0.0104336	0.00652597	0.000637083	0.00099019	0.000833622	0.00069694	0.00143113	0.00129051	0.00153707	0.00187988	0.000997227	0.00155698	0.00140363	0.00121949	0.000906838	0.00140332	0.00162464	0.00185837	0.00295128	0.00293544	0.00103738	0.000249619
Ldo	POS	755.582	379.46	6:19:27.600000				GPE(O-38:3/2)	glycerophospholipids	glycerophosphoethanolamines	NA	NA	NA	0.0055549	0.00546838	0.00509324	0.00512783	0.00933415	0.0131186	0.00976142	0.0119784	0.0249151	0.0263503	0.0187455	0.0226368	0.00260827	0.00215587	0.00193265	0.00219088	0.002998	0.00354926	0.00291418	0.00355202	0.00245725	0.00217589	0.00256899	0.00293986	0.00138544	0.00196002	0.00196717	0.00184542	0.00162009	0.0021846	0.00168924	0.00234231	0.00656413	0.00832537	0.00193952	0.000747136
Ldo	POS	136.039	476.467	7:56:28	12.4556	0:12:27.337000		hypoxanthine	purines/pyrimidines and conjugates	purines	0.000385953	0.000415659	0.000887466	0.0153479	0.00365511	0.134119	0.00788793	0.0078839	0.0659637	0.12397	0.00418649	0.00315529	0.00225467	0.0129181	0.00319674	0.136076	0.0784677	0.058901	0.0534871	0.0165295	0.00608542	0.00244152	0.00677772	0.00826694	0.017421	0.00690082	0.00392976	0.00998861	0.00249807	0.0128181	0.00570947	0.00831864	0.0127584	0.0122422	0.0580489	0.0150889	0.0226314	0.0197871	0.00254229
KEGG	POS	109.064	1628.91	1 day, 3:08:54.737000				brunfelsamidine	NA	NA	0.11767	0.137252	0.170445	0.020904	0.0300406	0.0316856	0.0357015	0.0240642	0.022534	0.0282491	0.0525231	0.055058	0.0754654	0.0608526	0.0789577	0.0221011	0.0212201	0.0253366	0.0218296	0.00980477	0.0121449	0.0154003	0.0116684	0.00352906	0.00358736	0.00613984	0.0079148	0.0090563	0.0109739	0.0138352	0.013134	0.00518159	0.00708659	0.00604798	0.00625859	0.0272718	0.0314175	0.0247495	0.00248578
Ldo	POS	155.07	1629.23	1 day, 3:09:14	27.1385	0:27:08.310000		histidine	amino acids, peptides and amino acid conjugates	amino acids	2.3796	2.85175	3.28132	0.428148	0.628877	0.578532	0.669897	0.429478	0.470483	0.516383	1.07346	1.07769	1.63388	1.2182	1.56355	0.47334	0.448369	0.533498	0.414945	0.184927	0.235724	0.310188	0.211591	0.0721123	0.0747407	0.106058	0.137575	0.162784	0.222446	0.248281	0.234344	0.0792126	0.113525	0.114522	0.125585	0.492457	0.610343	0.496918	0.0377985
Ldo	POS	677.499	407.265	6:47:15.918000				GPC(28:0/2)	glycerophospholipids	glycerophosphocholines, glycerophosphoethanolamines	NA	NA	NA	0.000675663	0.00105212	0.00125115	0.00145833	0.00166965	0.00135782	0.00128006	0.00230581	0.000608964	0.000894118	0.000788399	0.000735939	0.0192657	0.0167759	0.0158421	0.0103735	0.000721161	0.000695867	0.000905813	0.000655207	0.00101274	0.00096616	0.00138096	0.00121981	0.000943133	0.00124583	0.00136988	0.000931994	0.000989845	0.00122678	0.00123769	0.00187558	0.00248562	0.00271438	0.00150047	0.000194805
Ldo	NEG	182.058	362.963	6:02:57.778000				3-(3-hydroxyphenyl)-3-hydroxypropanoic acid, 3,4-Dihydroxyhydrocinnamic acid, isohomovanillic acid, hydroxyphenyllactic acid, 3-Methoxy-4-hydroxyphenylglycolaldehyde, homovanillic acid	aromatic acids, catecholamines and derivatives, catecholamines and derivatives / alcohols and polyols	phenolic acids, miscellaneous catecholamines, vanillic catecholamines, phenols	0.000245459	0.000468445	0.000181934	0.343437	0.310949	0.319809	0.283952	0.155621	0.231936	0.221017	0.22361	0.062344	0.0580406	0.0619773	0.0650024	0.166054	0.158442	0.141667	0.127069	0.0338728	0.029454	0.0288558	0.0152421	0.0237021	0.0198066	0.0280523	0.00671857	0.011936	0.0181925	0.0180659	0.0104449	0.0354009	0.0458809	0.0217411	0.0344578	0.0742103	0.0608863	0.075488	0.0111137
KEGG	NEG	247.069	369.394	6:09:23.636000			C05931	N-Succinyl-L-glutamate	NA	NA	NA	NA	NA	0.00468355	0.00571097	0.00588056	0.00538772	0.00568635	0.00531229	0.00601711	0.0076423	0.00731091	0.012075	0.0103982	0.0112303	0.00620773	0.00562404	0.00456138	0.0039565	NA	NA	NA	NA	NA	NA	NA	NA	NA	NA	NA	0.000316533	NA	NA	NA	NA	0.00304602	0.00438831	0.00489736	0.000265491
Ldo	NEG	205.074	353.018	5:53:01.053000				indolelactate	indoles and indole derivatives	indole acids	0.000182666	0.000240551	0.00033082	0.274143	0.195267	0.208048	0.197902	0.217453	0.31012	0.232307	0.29938	0.274641	0.327301	0.215111	0.187914	0.207842	0.202252	0.136315	0.109582	0.00448478	0.00803719	0.00785306	0.00434237	0.00746972	0.00514397	0.00875038	0.0052003	0.0031134	0.00588641	0.00577716	0.00289298	0.00946866	0.0170504	0.00799857	0.00858214	0.12779	0.055362	0.058262	0.00929732
Ldo	NEG	234.085	500.878	8:20:52.653000				aspartyl-threonine	amino acids, peptides and amino acid conjugates	polypeptides	NA	NA	NA	0.0448199	0.0430532	0.0368467	0.0357852	0.0213612	0.0313883	0.0333006	0.0397066	0.0280091	0.0453142	0.0346101	0.0358407	0.0512378	0.0479964	0.0543882	0.0412087	0.000632909	0.000656266	0.000585505	0.000253658	NA	0.00029688	0.000676804	0.000589978	0.000319251	0.000622801	0.000555382	0.000553258	0.000322049	0.000591602	0.000301086	0.000619101	0.0149062	0.0176336	0.014468	0.00170387
[truncated: 41 more columns]

## Sheet: Script
Rscript
#Fill in working directory (replace WORKDIR)
setwd("WORKDIR")
require (mzmatch.R)
mzmatch.init ()
PeakML.Viewer(JHeapSize=4000)
FOLDERS <- dir()
## Global RT correction
xsetFunction <- function (i)
{
require (mzmatch.R)
mzmatch.init ()
PeakML.xcms.write.SingleMeasurement(xsets[[i]], filename=outputfiles[i],ionisation="detect",addscans=0,ppm=5,writeRejected=FALSE,ApodisationFilter=TRUE)
}
for (fol in 1:length(FOLDERS))
{
setwd (FOLDERS[fol])
mzXMLfiles <- dir(pattern="\\.mzXML$",recursive=TRUE,full.names=TRUE)
outputfiles <- paste(sub(".mzXML$","",mzXMLfiles),".peakml",sep="")
xseto <- xcmsSet(mzXMLfiles, method='centWave', ppm=2, peakwidth=c(5,100), snthresh=3, prefilter=c(3,1000), integrate=1, mzdiff=0.001, verbose.columns=TRUE, fitgauss=FALSE,nSlaves=4)
save.image (paste(FOLDERS[fol],".Rdata",sep=""))
xset2<-retcor(xseto, method="obiwarp", profStep=0.01, center = 4)
xsets <- split (xset2,xset2@filepaths)
save.image (paste(FOLDERS[fol],".Rdata",sep=""))
cl <- makeCluster (4)
clusterExport (cl,list=c("xsetFunction","xsets","outputfiles","mzXMLfiles"))
system.time(clusterApply(cl,1:length(mzXMLfiles),xsetFunction))
stopCluster(cl)
setwd ("..")
}
for (fol in 1:length(FOLDERS))
{
setwd (FOLDERS[fol])
MainClasses <- dir ()
dir.create ("combined")
FF <- function (cdir)
{
require (mzmatch.R)
mzmatch.init ()
FILESf <- dir (MainClasses[cdir],full.names=TRUE,pattern="\\.peakml$",recursive=TRUE)
OUTPUTf <- paste ("combined/",MainClasses[cdir],".peakml",sep="")
if(length(FILESf)>0)
{
mzmatch.ipeak.Combine (i=paste(FILESf,collapse=","),v=T,rtwindow=30,o=OUTPUTf,combination="set",ppm=5,label=paste(MainClasses[cdir],sep=""))
RSDf <- paste ("combined_RSD_filtered/",MainClasses[cdir],".peakml",sep="")
REJf <- paste ("combined_RSD_rejected/",MainClasses[cdir],".peakml",sep="")
if(length(FILESf)>1) mzmatch.ipeak.filter.RSDFilter(i=OUTPUTf,o=RSDf,rejected=REJf,rsd=0.5,v=T) else file.copy(OUTPUTf,RSDf)
}
}
cl <- makeCluster(6)
clusterExport(cl,list=c("MainClasses"))
clusterApply(cl,1:length(MainClasses),FF)
stopCluster(cl)
setwd ("..")
}
FF <- function(cdir)
{
require (mzmatch.R)
mzmatch.init ()
setwd(CondDirs[cdir])
INPUTDIR <- "combined_RSD_filtered"
FILESf <- dir (INPUTDIR,full.names=TRUE,pattern="\\.peakml$")
mzmatch.ipeak.Combine(i=paste(FILESf,collapse=","),v=T,rtwindow=30,o="combined.peakml",combination="set",ppm=5,JHeapSize=3000)
mzmatch.ipeak.filter.NoiseFilter (i="combined.peakml",o="combined_noisef.peakml",v=T,codadw=0.8,rejected="combined_noisef_rej.peakml",JHeapSize=3000)
mzmatch.ipeak.filter.SimpleFilter(i="combined_noisef.peakml", o="combined_sfdet.peakml", rejected="rej_sfdet.peakml", mindetections=3, v=T , JHeapSize=3000)
mzmatch.ipeak.filter.SimpleFilter(i="combined_sfdet.peakml", o="combined_highintensity.peakml", rejected="combined_lowintensity.peakml", minintensity=3000, v=T, ,JHeapSize=3000)
setwd ("..")
}
CondDirs <- FOLDERS
cl <- makeCluster(2)
clusterExport(cl,varlist=c("CondDirs"))
clusterApply(cl,1:2,FF)
stopCluster(cl)
FF <- function (cdir)
{
require (mzmatch.R)
mzmatch.init (10000)
setwd(CondDirs[cdir])
PeakML.GapFiller(filename = "combined_highintensity.peakml", ionisation = "detect", outputfile = "highintensity_gapfilled.peakml", ppm = 0, rtwin = 0,nSlaves=4, fillAll=TRUE,Rawpath=NULL)
setwd ("..")
}
cl <- makeCluster(2)
clusterExport(cl,varlist=c("CondDirs"))
clusterApply(cl,1:2,FF)
stopCluster(cl)
FF <- function (cdir)
{
require (mzmatch.R)
mzmatch.init (3000)
setwd(CondDirs[cdir])
mzmatch.ipeak.sort.RelatedPeaks (i="highintensity_gapfilled.peakml",v=T,o="mzMatch_output.peakml",basepeaks="mzMatch_basepeaks.peakml",ppm=5,rtwindow=6,JHeapSize=3000)
annot <- paste("relation.id,relation.ship,codadw,charge")
mzmatch.ipeak.convert.ConvertToText (i="mzMatch_output.peakml",o="mzMATCHoutput.txt",v=T,annotations=annot,JHeapSize=3000)
setwd ("..")
}
cl <- makeCluster(4)
clusterExport(cl,varlist=c("CondDirs"))
clusterApply(cl,1:4,FF)
stopCluster(cl)
## Identify
DBS <- dir(paste(find.package("mzmatch.R"),"/dbs",sep=""),full.names=TRUE)
DBS <- paste(DBS[c(3,4,5,6,8,9,13,15,17,18,19,21,22,23,24)],collapse=",")
FF <- function (cdir)
{
require (mzmatch.R)
mzmatch.init ()
setwd (CondDirs[cdir])
system.time(mzmatch.ipeak.util.Identify(i="mzMatch_output.peakml",o="mzMatch_output_identified.peakml",v=T,ppm=5,databases=DBS,JHeapSize=4000))
setwd ("..")
}
cl <- makeCluster(2)
clusterExport(cl,varlist=c("CondDirs","DBS"))
clusterApply(cl,1:2,FF)
stopCluster(cl)
FF <- function (cdir)
{
require (mzmatch.R)
mzmatch.init ()
setwd (CondDirs[cdir])
system.time(mzmatch.ipeak.filter.SimpleFilter(
i="mzMatch_output_identified.peakml",
o="mzMatch_output_identified_IDonly.peakml",
rejected="mzMatch_output_identified_noID.peakml",
annotations="identification", v=T, JHeapSize=4000
))
setwd ("..")
}
cl <- makeCluster(2)
clusterExport(cl,varlist=c("CondDirs"))
clusterApply(cl,1:2,FF)
stopCluster(cl)
##################################################################
#manual cleanup of the peaks with PeakML.viewer
##################################################################
## TIC normalisation
FF <- function (cdir)
{
require (mzmatch.R)
mzmatch.init ()
setwd (CondDirs[cdir])
system.time(PeakML.Normalization(filename="mzMatch_output_identified_IDonly.peakml",ionisation="detect",Rawpath=NULL,outputfile="mzMatch_output_identified_IDonly.peakml_TICnorm.peakml",values=NULL))
setwd ("..")
}
cl <- makeCluster(2)
clusterExport(cl,varlist=c("CondDirs"))
clusterApply(cl,1:2,FF)
stopCluster(cl)
## MANUAL CLEAN UP of peakml files: clean POS and NEG file for each file that was identified with a different DBS.
## Make ANNOTATED TABLE: writing a csv table with mass, RT, id, class, subclass and intensities (MANUAL input of inputfilename and outputfilename)
## input peakml file with identifications
files <- "DEFINE_INPUTFILE.peakml"
## List all availiable databases
DBS <- dir(paste(find.package("mzmatch.R"),"/dbs",sep=""),full.names=TRUE)
##This print list of databases on screen
DBS
# Input database that was used for identifications in peakml file:MAKE SURE CORRECT DBS number is provided, this should be changed for each DBS (Ldonovani, Lipidmaps, KEGG,...)
DBS <- paste(DBS[c(3,4,5,6,8,9,13,15,17,18,19,21,22,23,24)],collapse=",")
## DB is a list with the following information of all compounds in that database: (1) rownumber, (2) id, (3) formula, (4) formula, (5) mass, (6) name, (7) class, (8) subclass, (9) db
## use of DBCONT is not clear
DBcont <- NULL
DB <- mzmatch.XML.data.base.parser (dbfile=DBS,elements=c("name","class","subclass"))
DBcont <- rbind(DBcont,DB)
## Make LISTS of different classes experimental data
## Annotations gets ppm and identification info
## PeakTable gets measured intensities, masses and RTs
## function vector produces a a given length and mode: a character string defines the mode here "list", the length is defined by the length of the element [[2]] in Annotations list =ID list;
## the result is a list with 200 elements which contain no information, empty
## the loop fills in the information of that list, element 1 of the list is the first peak and the content of that element is the matching ID from DBcont;
## if multiple IDs than all are mentioned in that element
Annotations <- PeakML.get.attributes(files,attribute="getGroupAnnotation",annotations=c("ppm","identification"))
PeakTable <- PeakML.get.attributes(files,attribute="CompleteTable")
idindexes <- vector("list",length(Annotations[[2]]))
for (ind in 1:length(idindexes))
{
if(!is.na(Annotations[[2]][ind]))
{
ann <- unlist(strsplit(Annotations[[2]][ind],", "))
indices <- which(DBcont[,1]%in%ann)
idindexes[[ind]] <- indices
}
}
## produces a list of the annotated entries in list Annotations
## is.na asks with are missing values (TRUE/FALSE) in Annotations element 2 and produces a list with FALSE at the element position if that element is avaialbele;
## !is.na asks with are NOT missing vlues in Annotations element 2 and produces a list with TRUE at the element position if that element is avaialble
## function which = give the TRUE indices of a logical object, thus gives an index list of all the items that are TRUE under !is.na
## here this results in an index of all the peaks that HAVE an annotation, this index will be used to call up the annotation of all those elements in the following 5 commands
identified <- which(!is.na(Annotations[[2]]))
## retrieve the intensities of the TRUE annotated elements
intensities <- PeakTable[[1]][,identified]
## retrieve the measured masses of all samples the TRUE annotated elements
masses <- PeakTable[[2]][,identified]
## calculate the average measured mass over all samples, na.rm=TRUE means to remove the NA intensities from the calculations
masses <- apply(masses,2,mean,na.rm=TRUE)
## retrieve the measured RTs of all samples of the TRUE annotated elements
RTs <- round(PeakTable[[3]][,identified],0)
## calculate the average RT over all samples, na.rm=TRUE means to remove NA RTs from the calculations
RTs <- apply(RTs,2,mean,na.rm=TRUE)
## make empty lists in preparation of retrieving the classes and subclasses from DBcont
classes <- NULL
subclasses <- NULL
## loop starts for each element that got annotations (and is therefore listed in identified) starts at first peak with annotation,
## looks up index number of that peak in the identified list and calls it 'listnum'
## listnum is then looked up in the list idindexes (which has matched all peak-indices with index of compound in ID-DBS
## e.g. if peak with index no.1 has compound with index 408 in DBcont, then for that peak no.1 and compound info 408 will be stored in listnum and datatable respectively
for (index in 1:length(identified))
{
listnum <- identified[index]
datatable <- DBcont[idindexes[[listnum]],]
if (nrow(datatable)>1)
{
class <- unique (datatable[,"class"])
class <- sub("\\[","",class)
class <- sub("\\]","",class)
class <- paste(class,collapse=", ")
subclass <- unique (datatable[,"subclass"])
subclass <- sub("\\[","",subclass)
subclass <- sub("\\]","",subclass)
subclass <- paste(subclass,collapse=", ")
} else
{
class <- as.character(datatable$class)
subclass <- as.character(datatable$subclass)
class <- sub("\\[","",class)
class <- sub("\\]","",class)
subclass <- sub("\\[","",subclass)
subclass <- sub("\\]","",subclass)
}
classes <- append(classes,class)
subclasses <- append(subclasses,subclass)
}
## merge all annotation info
identtable <- data.frame(Mass=masses,RT=RTs,id=Annotations[[2]],class=classes,subclass=subclasses)
## merge all intensity info
inttable <- data.frame(t(PeakTable[[1]]),check.names=FALSE)
## merge annotation and intensity info
identtable <- cbind(identtable,inttable)
## assing rownames
rownames (identtable) <- c(1:nrow(identtable))
## write table in csv format,
write.table(file="mzMatch_output_identified_IDonly.csv",identtable,sep=",",row.names=FALSE)
